# Supplementary material for: Epigenetic signatures of Werner syndrome occur early in life and are distinct from normal epigenetic aging processes
Source: Aging Cell. 2019 Jul 1;18(5):e12995. doi: 10.1111/acel.12995 (PMC6718529; doi:10.1111/acel.12995)
Supplement: Supplementary file 2 [file ACEL-18-e12995-s002.xlsx]

## Sheet: Table S2A
Supplementary Table S2A. List of 659 genome-wide significant blood DMRs between classical (WRN-mutant) WS patients and controls.
DMR ID	DMR P-value	CpG ID	ß difference	Mean ß value	Adjusted P-value	Chr	Position	Strand	Associated gene	Gene region	Relation to CpG island
1	1.01e-27	cg11227540	0.01	0.8	0.741199	7	27169510	+	HOXA4	Body	N_Shore
		cg20171892	-0.01	0.83	0.779495	7	27169584	+	HOXA4	Body	Island
		cg09799676	0.01	0.82	0.821286	7	27169586	-	HOXA4	Body	Island
		cg11532431	0.02	0.82	0.0468976	7	27169674	+	HOXA4	Body	Island
		cg00562553	0.06	0.79	0.0216831	7	27169740	+	HOXA4	1stExon	Island
		cg23884241	0.13	0.63	0.000608349	7	27169957	-	HOXA4	1stExon	Island
		cg22997113	0.13	0.57	0.0151745	7	27170241	-	HOXA4	1stExon	Island
		cg04317399	0.12	0.33	0.000938697	7	27170313	+	HOXA4	1stExon	Island
		cg07317062	0.15	0.4	0.00473499	7	27170388	-	HOXA4;HOXA4	5'UTR;1stExon	Island
		cg19142026	0.18	0.56	0.0126828	7	27170394	-	HOXA4;HOXA4	5'UTR;1stExon	Island
		cg11410718	0.14	0.37	0.00872094	7	27170412	-	HOXA4	TSS200	Island
		cg16651126	0.1	0.61	0.00972008	7	27170552	+	HOXA4	TSS200	Island
		cg11015251	0.09	0.63	0.00743058	7	27170554	+	HOXA4	TSS200	Island
		cg17457637	0.13	0.36	0.00285897	7	27170717	+	HOXA4	TSS1500	S_Shore
		cg03724423	0.13	0.36	0.00438963	7	27170755	-	HOXA4	TSS1500	S_Shore
		cg08657492	0.12	0.54	0.00156752	7	27170832	+	HOXA4	TSS1500	S_Shore
		cg14359292	0.1	0.54	0.00557101	7	27170892	+	HOXA4	TSS1500	S_Shore
		cg25952581	0.13	0.4	0.00298324	7	27170961	-	HOXA4	TSS1500	S_Shore
		cg24169822	0.15	0.4	0.00219172	7	27170994	+	HOXA4	TSS1500	S_Shore
		cg17591595	0.04	0.61	0.492713	7	27171051	+	HOXA4	TSS1500	S_Shore
		cg11908057	0.03	0.77	0.334562	7	27171154	-	HOXA4	TSS1500	S_Shore
		cg25967031	0.02	0.8	0.185288	7	27171203	+	HOXA4	TSS1500	S_Shore
		cg15196806	0.05	0.71	0.0114211	7	27171213	+	HOXA4	TSS1500	S_Shore
		cg15624376	0.01	0.84	0.773245	7	27171391	+	HOXA4	TSS1500	S_Shore
		cg20161965	0	0.89	0.97613	7	27171401	-	HOXA4	TSS1500	S_Shore
2	1.98e-25	cg05432003	-0.03	0.57	0.333676	11	312518	-	IFITM1	TSS1500	S_Shore
		cg01886988	-0.04	0.31	0.054544	11	312560	+	IFITM1	TSS1500	S_Shore
		cg22963452	0.01	0.55	0.888119	11	312766	-	IFITM1	TSS1500	S_Shore
		cg27032101	-0.06	0.67	0.012962	11	312841	+	IFITM1	TSS1500	S_Shore
		cg04582010	-0.06	0.4	0.0144953	11	313120	+	IFITM1	TSS1500	S_Shore
		cg09026253	-0.04	0.54	0.0536532	11	313267	+	IFITM1	TSS1500	S_Shore
		cg11694510	-0.02	0.56	0.273606	11	313354	-	IFITM1	TSS1500	S_Shore
		cg21433170	-0.06	0.4	0.00029819	11	313408	-	IFITM1	TSS1500	S_Shore
		cg10552523	-0.07	0.28	0.00297257	11	313478	+	IFITM1	TSS1500	N_Shelf
		cg20566897	-0.07	0.42	0.0565556	11	313527	-	IFITM1	TSS1500	N_Shelf
		cg01971407	-0.08	0.4	0.000129358	11	313624	-	IFITM1	TSS1500	N_Shelf
		cg21625464	0	0.1	0.999633	11	314044	+	IFITM1;IFITM1	1stExon;5'UTR	N_Shore
		cg06632214	-0.02	0.13	0.459475	11	314074	+	IFITM1;IFITM1	1stExon;5'UTR	N_Shore
		cg14967066	-0.03	0.11	0.00671384	11	314341	-	IFITM1	1stExon	N_Shore
		cg08235948	-0.02	0.16	0.18779	11	314350	-	IFITM1	1stExon	N_Shore
		cg01857012	-0.02	0.19	0.712526	11	314360	-	IFITM1	Body	N_Shore
		cg08275025	-0.02	0.09	0.0767804	11	314493	-	IFITM1	Body	N_Shore
		cg23570810	-0.16	0.53	0.000126297	11	315102	+	IFITM1	Body	N_Shore
		cg21686213	-0.02	0.57	0.43321	11	315118	+	IFITM1	3'UTR	N_Shore
		cg03038262	-0.08	0.45	0.0100484	11	315262	-	IFITM1	3'UTR	N_Shore
		cg16379091	-0.02	0.71	0.789256	11	315751	-			Island
		cg12047941	0.01	0.75	0.917923	11	315908	-			Island
		cg25050332	0.02	0.74	0.590209	11	316088	-			Island
		cg08000731	0.1	0.52	0.00932213	11	316247	-			Island
		cg15013527	0.1	0.55	0.100917	11	316339	-			Island
		cg27331665	0.05	0.72	0.208507	11	316456	+			Island
3	8.72e-21	cg04212239	-0.05	0.12	0.0303871	3	160119314	+	SMC4;SMC4	Body;Body	S_Shore
		cg01764105	-0.03	0.1	0.0958791	3	160119319	+	SMC4;SMC4;SMC4	Body;Body;Body	S_Shore
		cg09317557	-0.08	0.25	0.00647598	3	160120240	+	SMC4;SMC4;SMC4	Body;Body;Body	S_Shore
		cg14322760	-0.15	0.62	0.00194002	3	160120464	+	SMC4;SMC4;SMC4;SMC4;SMC4;SMC4	ExonBnd;ExonBnd;ExonBnd;Body;Body;Body	S_Shore
		cg01464849	-0.15	0.39	0.00029604	3	160120481	+	SMC4;SMC4;SMC4;SMC4;SMC4;SMC4	ExonBnd;ExonBnd;ExonBnd;Body;Body;Body	S_Shore
		cg26663696	-0.19	0.49	0.000168939	3	160121275	+	MIR15B;MIR16-2;SMC4;SMC4;SMC4	TSS1500;TSS1500;Body;Body;Body	S_Shelf
4	1.03e-20	cg06878361	0.07	0.28	0.000217312	19	52390810	-	ZNF577;ZNF577;ZNF577	Body;5'UTR;5'UTR	N_Shore
		cg03562414	0.06	0.26	0.0962176	19	52391078	+	ZNF577;ZNF577;ZNF577	Body;5'UTR;5'UTR	Island
		cg10635122	0.04	0.19	0.0303148	19	52391090	+	ZNF577;ZNF577;ZNF577;ZNF577	Body;5'UTR;5'UTR;1stExon	Island
		cg24794228	0.08	0.59	0.218547	19	52391166	+	ZNF577;ZNF577;ZNF577;ZNF577;ZNF577	Body;5'UTR;5'UTR;1stExon;1stExon	Island
		cg10783469	0.14	0.48	0.0012106	19	52391234	+	ZNF577;ZNF577;ZNF577	TSS200;TSS200;TSS200	Island
		cg16731240	0.05	0.22	0.0156199	19	52391250	+	ZNF577;ZNF577;ZNF577	TSS200;TSS200;TSS200	Island
		cg23010048	0.06	0.26	0.0157245	19	52391257	+	ZNF577;ZNF577;ZNF577	TSS200;TSS200;TSS200	Island
		cg11269599	0.05	0.22	0.036719	19	52391304	+	ZNF577;ZNF577;ZNF577	TSS200;TSS200;TSS200	Island
		cg22331349	0.06	0.35	0.00151113	19	52391350	-	ZNF577;ZNF577;ZNF577	TSS200;TSS200;TSS200	Island
		cg09547119	0.07	0.32	0.00232948	19	52391367	+	ZNF577;ZNF577;ZNF577	TSS200;TSS200;TSS200	Island
		cg12227172	0.06	0.3	0.0678125	19	52391411	-	ZNF577;ZNF577;ZNF577	TSS1500;TSS200;TSS1500	S_Shore
		cg22472290	0.06	0.6	0.137521	19	52391480	-	ZNF577;ZNF577;ZNF577	TSS1500;TSS1500;TSS1500	S_Shore
		cg13393830	0.06	0.65	0.0511144	19	52391605	+	ZNF577;ZNF577;ZNF577	TSS1500;TSS1500;TSS1500	S_Shore
		cg25361850	0.04	0.58	0.35731	19	52391789	+	ZNF577;ZNF577;ZNF577	TSS1500;TSS1500;TSS1500	S_Shore
5	1.62e-19	cg13660719	0.03	0.45	0.343424	6	30852963	+	DDR1;DDR1	5'UTR;5'UTR	S_Shore
		cg13695585	0.04	0.66	0.0885458	6	30853014	-	DDR1;DDR1	5'UTR;5'UTR	S_Shore
		cg07939626	0.04	0.67	0.0385527	6	30853073	+	DDR1;DDR1	5'UTR;5'UTR	S_Shore
		cg12308216	0.01	0.4	0.709488	6	30853255	+	DDR1;DDR1	5'UTR;5'UTR	S_Shore
		cg20955507	0.04	0.46	0.0818386	6	30853258	+	DDR1;DDR1	5'UTR;5'UTR	S_Shore
		cg22485298	0.04	0.54	0.16487	6	30853333	-	DDR1;DDR1	5'UTR;5'UTR	S_Shore
		cg25607383	0	0.62	0.920335	6	30853569	+	DDR1;DDR1	5'UTR;5'UTR	S_Shore
		cg11975790	0.04	0.57	0.437291	6	30853608	-	DDR1;DDR1	5'UTR;5'UTR	S_Shore
		cg16215084	0.04	0.68	0.125175	6	30853948	-	DDR1;DDR1	5'UTR;5'UTR	S_Shore
		cg25251478	0.03	0.7	0.235934	6	30853959	-	DDR1;DDR1	5'UTR;5'UTR	S_Shore
		cg26321999	0.07	0.44	0.0114917	6	30854011	+	DDR1;DDR1	5'UTR;5'UTR	S_Shore
		cg00934322	0.05	0.84	0.0606641	6	30854109	+	DDR1;DDR1	5'UTR;5'UTR	S_Shore
		cg07187855	0.15	0.64	0.00388925	6	30854161	+	DDR1;DDR1	5'UTR;5'UTR	S_Shore
		cg24566261	0.12	0.57	0.00110173	6	30854164	+	DDR1;DDR1	5'UTR;5'UTR	S_Shore
		cg09965419	0.07	0.7	0.0114211	6	30854186	+	DDR1;DDR1	5'UTR;5'UTR	S_Shore
		cg17091577	0.12	0.43	0.00136613	6	30854233	+	DDR1;DDR1	5'UTR;5'UTR	S_Shore
		cg15656686	0.08	0.55	0.00413839	6	30854551	+	DDR1;DDR1	5'UTR;5'UTR	S_Shore
6	5.23e-19	cg05251190	-0.04	0.41	0.0107938	10	104196206	+	MIR146B	TSS200	S_Shelf
		cg05858126	-0.07	0.36	0.00116815	10	104196213	+	MIR146B	TSS200	S_Shelf
		cg15857661	-0.1	0.53	6.1e-05	10	104196243	+	MIR146B	TSS200	S_Shelf
		cg13442016	-0.11	0.61	5.12e-05	10	104196339	-	MIR146B	Body	S_Shelf
		cg08101174	-0.08	0.56	0.00175207	10	104196541	-			OpenSea
7	2.17e-18	cg03256938	0.01	0.76	0.430808	1	2983926	-	FLJ42875;FLJ42875	Body;Body	Island
		cg06991974	0.07	0.22	0.000204508	1	2984218	-	FLJ42875;FLJ42875	Body;Body	Island
		cg07946633	0.09	0.34	0.000126297	1	2984245	+	FLJ42875;PRDM16;FLJ42875;PRDM16	Body;TSS1500;Body;TSS1500	Island
		cg12140144	0.27	0.37	0.00030082	1	2984275	-	FLJ42875;PRDM16;FLJ42875;PRDM16	Body;TSS1500;Body;TSS1500	Island
		cg11229543	0.09	0.2	0.00280449	1	2984445	-	PRDM16;PRDM16;FLJ42875;FLJ42875	TSS1500;TSS1500;TSS200;TSS200	Island
		cg07363855	0.03	0.11	0.0130962	1	2984470	-	PRDM16;PRDM16;FLJ42875;FLJ42875	TSS1500;TSS1500;TSS200;TSS200	Island
		cg01908338	0.02	0.09	0.0155057	1	2984525	-	FLJ42875;PRDM16;PRDM16;FLJ42875	TSS1500;TSS1500;TSS1500;TSS1500	Island
8	6.9e-18	cg15648792	0.04	0.76	0.00396903	18	11146255	-	FAM38B	Body	N_Shelf
		cg05331731	0.11	0.71	0.00134563	18	11147146	+	FAM38B	Body	N_Shore
		cg06268875	0.11	0.37	5.31e-05	18	11147385	-	FAM38B	Body	N_Shore
		cg12049992	0.07	0.18	0.0034886	18	11147785	-	FAM38B	Body	N_Shore
9	5.22e-17	cg08787968	0.04	0.61	0.16976	11	32451777	-	WT1;WT1;WT1;WT1	Body;Body;Body;Body	N_Shore
		cg12781568	0.03	0.68	0.537636	11	32452038	+	WT1;WT1;WT1;WT1	Body;Body;Body;Body	N_Shore
		cg01693350	0.03	0.72	0.0760284	11	32452187	+	WT1;WT1;WT1;WT1	Body;Body;Body;Body	Island
		cg15518358	0.06	0.56	0.12741	11	32452365	+	WT1;WT1;WT1;WT1;WT1	TSS200;TSS200;Body;Body;Body	Island
		cg15446391	0.04	0.46	0.0346942	11	32452370	+	WT1;WT1;WT1;WT1	Body;Body;Body;Body	Island
		cg00142072	0.07	0.58	0.0596921	11	32452455	-	WT1;WT1;WT1;WT1;WT1	TSS200;TSS200;Body;Body;Body	Island
		cg19211915	0.03	0.23	0.0667495	11	32452513	+	WT1;WT1;WT1;WT1	Body;Body;Body;Body	Island
		cg09234616	0.06	0.35	0.444137	11	32452592	-	WT1;WT1;WT1;WT1	Body;Body;Body;Body	Island
		cg13641903	0.04	0.54	0.496303	11	32452608	+	WT1;WT1;WT1;WT1	Body;Body;Body;Body	Island
		cg22533573	0.03	0.12	0.0274848	11	32452771	+	WT1;WT1;WT1;WT1	Body;Body;Body;Body	S_Shore
		cg15315385	0.03	0.2	0.31487	11	32452839	-	WT1;WT1;WT1;WT1	Body;Body;Body;Body	S_Shore
		cg02838895	0.08	0.61	0.000903869	11	32453715	+	WT1;WT1;WT1;WT1;WT1	TSS1500;TSS1500;Body;Body;Body	N_Shore
		cg27409910	0.08	0.47	0.00193661	11	32454216	+	WT1;WT1;WT1;WT1	Body;Body;Body;Body	N_Shore
		cg16463460	0.04	0.3	0.058921	11	32454718	-	WT1;WT1;WT1;WT1	Body;Body;Body;Body	N_Shore
		cg07716052	0.02	0.2	0.325949	11	32454748	-	WT1;WT1;WT1;WT1	Body;Body;Body;Body	N_Shore
		cg21769619	0.03	0.2	0.0809933	11	32454768	-	WT1;WT1;WT1;WT1	Body;Body;Body;Body	N_Shore
		cg17486860	0.01	0.11	0.770356	11	32454840	+	WT1;WT1;WT1;WT1	Body;Body;Body;Body	N_Shore
		cg02524954	0	0.07	0.963229	11	32454964	-	WT1;WT1;WT1;WT1	Body;Body;Body;Body	Island
		cg26848718	0.05	0.21	0.152456	11	32454975	-	WT1;WT1;WT1;WT1	Body;Body;Body;Body	Island
		cg07211140	0.01	0.28	0.914298	11	32455025	-	WT1;WT1;WT1;WT1	Body;Body;Body;Body	Island
10	4.15e-15	cg08699441	-0.1	0.38	0.00219172	4	174202697	+	GALNT7	Body	OpenSea
		cg19884032	-0.06	0.68	0.025788	4	174203061	+	GALNT7	Body	OpenSea
		cg04328001	-0.1	0.63	0.0284622	4	174203069	-	GALNT7	Body	OpenSea
		cg13220973	-0.08	0.37	0.0176307	4	174203405	+	GALNT7	Body	OpenSea
		cg04217212	-0.06	0.47	0.0188855	4	174203504	+	GALNT7	Body	OpenSea
		cg17521426	-0.08	0.75	0.0277001	4	174203520	-	GALNT7	Body	OpenSea
11	9.8e-15	cg27003765	0.06	0.64	0.0141154	6	31846769	+	SLC44A4;SLC44A4	5'UTR;1stExon	OpenSea
		cg07357081	0.06	0.52	0.0230157	6	31846797	-	SLC44A4;SLC44A4	5'UTR;1stExon	OpenSea
		cg24529722	0.04	0.44	0.010656	6	31846924	-	SLC44A4	TSS200	OpenSea
		cg04567302	0.11	0.58	0.000652625	6	31846956	+	SLC44A4	TSS200	OpenSea
		cg03045620	0.06	0.45	0.0083778	6	31846970	-	SLC44A4	TSS200	OpenSea
		cg07363637	0.09	0.64	0.0105758	6	31846996	-	SLC44A4	TSS200	OpenSea
		cg24707219	0.06	0.73	0.0559601	6	31847009	-	SLC44A4	TSS200	OpenSea
		cg16553272	0.08	0.69	0.181447	6	31847028	-	SLC44A4	TSS1500	OpenSea
12	1.33e-14	cg01751245	-0.16	0.52	8.69e-05	2	65593761	+	SPRED2;SPRED2;SPRED2	5'UTR;1stExon;Body	OpenSea
		cg09884146	-0.07	0.31	0.010512	2	65593908	-	SPRED2;SPRED2;SPRED2	5'UTR;1stExon;Body	OpenSea
		cg25644567	-0.06	0.3	0.0101236	2	65593921	-	SPRED2;SPRED2;SPRED2	1stExon;5'UTR;Body	OpenSea
		cg08467103	-0.08	0.36	0.00539755	2	65593933	-	SPRED2;SPRED2	TSS200;Body	OpenSea
		cg26376241	-0.08	0.24	0.00563058	2	65594021	-	SPRED2;SPRED2	TSS200;Body	OpenSea
13	5.23e-14	cg18537183	0.08	0.5	0.00264678	14	104170490	+	XRCC3;XRCC3;XRCC3	Body;Body;Body	OpenSea
		cg01279902	0.07	0.83	0.493616	14	104171040	+	XRCC3;XRCC3;XRCC3	Body;Body;Body	OpenSea
		cg14172849	0.04	0.42	0.0290861	14	104171259	+	XRCC3;XRCC3;XRCC3	Body;Body;Body	OpenSea
		cg02194129	0.06	0.48	0.00274756	14	104171313	+	XRCC3;XRCC3;XRCC3	Body;Body;Body	OpenSea
		cg27170268	0.03	0.45	0.246591	14	104171695	-	XRCC3;XRCC3;XRCC3	Body;Body;Body	OpenSea
		cg12798040	0.07	0.61	0.00237408	14	104171840	-	XRCC3;XRCC3;XRCC3	Body;Body;Body	OpenSea
		cg23369670	0.05	0.41	0.0606301	14	104171944	-	XRCC3;XRCC3;XRCC3	Body;Body;Body	OpenSea
		cg23702848	0.05	0.52	0.0496047	14	104172109	-	XRCC3;XRCC3;XRCC3	Body;Body;Body	OpenSea
		cg00995807	0	0.91	0.898346	14	104172224	+	XRCC3;XRCC3;XRCC3	Body;Body;Body	OpenSea
14	1.71e-13	cg20699780	0.11	0.56	0.000819374	17	935017	+	ABR;ABR;ABR	Body;Body;Body	Island
		cg10622643	0.08	0.66	0.00530759	17	935191	+	ABR;ABR;ABR;ABR;ABR	TSS200;Body;Body;Body;Body	S_Shore
		cg15892620	0.07	0.68	0.00170285	17	935216	+	ABR;ABR;ABR;ABR;ABR	TSS200;Body;Body;Body;Body	S_Shore
		cg15789211	0.13	0.56	0.00152864	17	935235	+	ABR;ABR;ABR;ABR;ABR	TSS200;Body;Body;Body;Body	S_Shore
15	2.14e-13	cg02890052	0.02	0.83	0.361377	9	100069294	-	CCDC180;LOC100499484-C9ORF174;LOC100499484-C9ORF174;LOC100499484-C9ORF174	TSS1500;Body;Body;Body	N_Shore
		cg17794750	0.1	0.48	0.0479695	9	100069510	-	CCDC180;LOC100499484-C9ORF174;LOC100499484-C9ORF174;LOC100499484-C9ORF174	TSS1500;Body;Body;Body	N_Shore
		cg24160278	0.08	0.53	0.0462161	9	100069608	+	CCDC180;LOC100499484-C9ORF174;LOC100499484-C9ORF174;LOC100499484-C9ORF174	TSS1500;Body;Body;Body	N_Shore
		cg26528000	0.11	0.46	0.00169076	9	100069633	-	CCDC180;LOC100499484-C9ORF174;LOC100499484-C9ORF174;LOC100499484-C9ORF174	TSS1500;Body;Body;Body	N_Shore
		cg19118791	0.09	0.31	0.00715793	9	100069819	-	CCDC180;LOC100499484-C9ORF174;LOC100499484-C9ORF174;LOC100499484-C9ORF174	TSS200;Body;Body;Body	N_Shore
		cg17560895	0.04	0.83	0.0626205	9	100069891	+	CCDC180;LOC100499484-C9ORF174;LOC100499484-C9ORF174;LOC100499484-C9ORF174	TSS200;Body;Body;Body	Island
		cg27594116	0.04	0.8	0.0838877	9	100069897	+	CCDC180;LOC100499484-C9ORF174;LOC100499484-C9ORF174;LOC100499484-C9ORF174	TSS200;Body;Body;Body	Island
		cg07774938	0.04	0.84	0.039891	9	100069906	+	CCDC180;LOC100499484-C9ORF174;LOC100499484-C9ORF174;LOC100499484-C9ORF174	TSS200;Body;Body;Body	Island
		cg01838004	0.08	0.51	0.0370089	9	100070007	-	KIAA1529	Body	Island
		cg14015656	0.05	0.54	0.610356	9	100070142	-	KIAA1529	Body	Island
16	2.95e-13	cg20005986	0.01	0.69	0.86441	5	163723456	+			OpenSea
		cg11929402	0.09	0.48	0.00102734	5	163723620	+			OpenSea
		cg16848289	0.1	0.42	0.0048813	5	163723721	-			OpenSea
		cg15688339	0.1	0.35	0.00624739	5	163723739	-			OpenSea
		cg23054006	0.04	0.21	0.0540212	5	163723843	+			OpenSea
		cg21771773	0.05	0.18	0.0157288	5	163723871	-			OpenSea
		cg11144555	0.1	0.38	0.000579662	5	163723934	+			OpenSea
		cg13212756	0.03	0.2	0.437501	5	163724050	-			OpenSea
		cg02888057	0.04	0.26	0.186108	5	163724061	+			OpenSea
		cg02342749	0.05	0.41	0.196034	5	163724070	+			OpenSea
17	3.24e-13	cg05529343	0.08	0.52	0.242135	3	22412124	+			N_Shore
		cg15693572	0.1	0.58	0.010076	3	22412385	-			N_Shore
		cg23480021	0.16	0.71	0.000662419	3	22412746	+			N_Shore
		cg04414766	0.18	0.61	4.71e-05	3	22412963	-			N_Shore
18	4.06e-13	cg12036303	-0.03	0.22	0.168523	6	30652907	+	KIAA1949;KIAA1949	Body;1stExon	N_Shore
		cg00010853	-0.09	0.31	8.87e-05	6	30653167	+	KIAA1949;KIAA1949	Body;1stExon	N_Shore
		cg11554650	-0.02	0.59	0.241593	6	30653191	-	KIAA1949;KIAA1949	Body;1stExon	N_Shore
		cg08253704	-0.01	0.1	0.457902	6	30653242	-	KIAA1949;KIAA1949	Body;1stExon	N_Shore
		cg12105190	-0.06	0.33	0.00234183	6	30653407	-	KIAA1949;KIAA1949	Body;1stExon	N_Shore
		cg25980484	-0.04	0.27	0.0251768	6	30653512	-	KIAA1949;KIAA1949	Body;1stExon	N_Shore
		cg03052182	-0.05	0.28	0.00693897	6	30653530	+	KIAA1949;KIAA1949	Body;1stExon	N_Shore
		cg12247101	-0.04	0.34	0.0263246	6	30653549	+	KIAA1949;KIAA1949	Body;1stExon	N_Shore
		cg18335326	-0.08	0.37	0.0126828	6	30653659	+	KIAA1949;KIAA1949	Body;1stExon	N_Shore
		cg10098021	-0.04	0.11	0.11058	6	30653732	+	KIAA1949;KIAA1949	Body;1stExon	N_Shore
		cg12197421	-0.01	0.14	0.841695	6	30653736	+	KIAA1949;KIAA1949	Body;1stExon	N_Shore
		cg06644669	0	0.06	0.852982	6	30653799	-	KIAA1949;KIAA1949;KIAA1949	5'UTR;5'UTR;1stExon	N_Shore
19	5.89e-13	cg25447806	0.11	0.58	8.13e-05	3	156838096	-			Island
		cg01936370	0.07	0.49	0.00170285	3	156838174	-			Island
		cg11883836	0.1	0.68	0.00530806	3	156838181	-			Island
		cg17153045	0.07	0.6	0.00246691	3	156838228	-			Island
		cg02212575	0.01	0.88	0.455513	3	156838403	+			S_Shore
20	1.09e-12	cg12423733	0.09	0.23	0.00026448	6	29454623	-	MAS1L	1stExon	OpenSea
		cg20103692	0.06	0.4	0.0308925	6	29454672	-	MAS1L	1stExon	OpenSea
		cg25730428	0.1	0.3	1.5e-05	6	29454755	+	MAS1L	1stExon	OpenSea
		cg09083279	0.05	0.57	0.00561218	6	29454873	+	MAS1L	1stExon	OpenSea
		cg26371172	0.04	0.77	0.0185201	6	29454888	-	MAS1L	1stExon	OpenSea
		cg25798600	-0.01	0.75	0.821824	6	29454954	+	MAS1L	1stExon	OpenSea
21	1.17e-12	cg27280535	-0.06	0.67	0.0108447	8	8746679	-	MFHAS1	Body	N_Shore
		cg02419562	-0.11	0.23	4.07e-05	8	8746748	-	MFHAS1	Body	N_Shore
		cg20987067	-0.08	0.54	0.00202843	8	8747297	-	MFHAS1	Body	N_Shore
		cg21002223	-0.03	0.77	0.260951	8	8747452	+	MFHAS1	Body	N_Shore
22	1.85e-12	cg05470393	-0.1	0.27	0.000154658	2	204801413	-	ICOS	TSS200	OpenSea
		cg20711129	-0.04	0.16	0.0207943	2	204801471	+	ICOS;ICOS	5'UTR;1stExon	OpenSea
		cg18561976	-0.11	0.41	0.00199763	2	204801508	+	ICOS;ICOS	5'UTR;1stExon	OpenSea
		cg15344028	-0.09	0.49	0.0037656	2	204801510	+	ICOS;ICOS	5'UTR;1stExon	OpenSea
23	2.46e-12	cg00078456	0.03	0.34	0.494002	1	1564422	-	MIB2;MIB2;MIB2;MIB2;MIB2;MIB2	Body;Body;Body;Body;Body;Body	Island
		cg18852096	0.04	0.28	0.0896443	1	1564425	-	MIB2;MIB2;MIB2;MIB2;MIB2;MIB2	Body;Body;Body;Body;Body;Body	Island
		cg05642789	0.05	0.45	0.416997	1	1564482	+	MIB2;MIB2;MIB2;MIB2;MIB2;MIB2	Body;Body;Body;Body;Body;Body	Island
		cg01621974	0.11	0.35	0.092579	1	1564788	+	MIB2;MIB2;MIB2;MIB2;MIB2;MIB2	Body;Body;Body;Body;Body;Body	Island
		cg17122213	0.04	0.3	0.0283468	1	1564920	-	MIB2;MIB2;MIB2;MIB2;MIB2;MIB2	Body;Body;Body;Body;Body;Body	Island
		cg03427058	0.04	0.4	0.137829	1	1565025	+	MIB2;MIB2;MIB2;MIB2;MIB2;MIB2	Body;Body;Body;Body;Body;Body	Island
		cg23430652	0.05	0.3	0.013364	1	1565027	+	MIB2;MIB2;MIB2;MIB2;MIB2;MIB2	Body;Body;Body;Body;Body;Body	Island
		cg00297832	0.05	0.18	0.0727312	1	1565541	+	MIB2;MIB2;MIB2;MIB2;MIB2;MIB2	Body;Body;Body;Body;Body;Body	Island
		cg24368383	0.04	0.11	0.337002	1	1565856	+	MIB2;MIB2;MIB2;MIB2;MIB2;MIB2	Body;Body;Body;Body;Body;3'UTR	Island
		cg04882394	0.02	0.08	0.159862	1	1565931	+	MIB2;MIB2;MIB2;MIB2;MIB2;MIB2	3'UTR;3'UTR;3'UTR;Body;3'UTR;3'UTR	Island
24	3.38e-12	cg16071219	-0.04	0.49	0.0590243	13	48986124	-	LPAR6;LPAR6;RB1;LPAR6	Body;Body;Body;1stExon	OpenSea
		cg13459171	-0.09	0.7	0.00306452	13	48986750	-	LPAR6;LPAR6;LPAR6;LPAR6;RB1	1stExon;5'UTR;5'UTR;5'UTR;Body	OpenSea
		cg03646329	-0.1	0.62	0.00478738	13	48987165	+	LPAR6;LPAR6;LPAR6;RB1;LPAR6	5'UTR;5'UTR;5'UTR;Body;1stExon	OpenSea
		cg15088912	-0.09	0.49	0.0143219	13	48987465	+	LPAR6;LPAR6;LPAR6;LPAR6;RB1	1stExon;5'UTR;5'UTR;5'UTR;Body	OpenSea
25	3.39e-12	cg03463411	0.08	0.36	0.262743	4	81118188	+	PRDM8;PRDM8	TSS1500;5'UTR	Island
		cg04235768	0.06	0.18	0.28277	4	81118343	-	PRDM8;PRDM8	TSS1500;5'UTR	Island
		cg26299084	0.08	0.23	0.193918	4	81118588	+	PRDM8;PRDM8	5'UTR;TSS200	Island
		cg10694470	0.07	0.26	0.198628	4	81118600	+	PRDM8;PRDM8	TSS200;5'UTR	Island
		cg27018912	0.08	0.24	0.2143	4	81118602	+	PRDM8;PRDM8	TSS200;5'UTR	Island
		cg05059566	0.1	0.24	0.128927	4	81118647	+	PRDM8;PRDM8	TSS200;5'UTR	N_Shore
		cg06307913	0.11	0.32	0.0493009	4	81118794	+	PRDM8;PRDM8;PRDM8	5'UTR;1stExon;5'UTR	N_Shore
		cg27242132	0.08	0.49	0.279368	4	81119178	-	PRDM8;PRDM8	5'UTR;5'UTR	Island
		cg18073471	0.04	0.37	0.200421	4	81119198	+	PRDM8;PRDM8	5'UTR;5'UTR	Island
		cg11388320	0.06	0.59	0.0585183	4	81119299	+	PRDM8;PRDM8	5'UTR;5'UTR	Island
		cg04214966	0.04	0.22	0.226975	4	81119460	-	PRDM8;PRDM8	5'UTR;5'UTR	S_Shore
		cg22902505	0.09	0.47	0.0482931	4	81119473	+	PRDM8;PRDM8	5'UTR;5'UTR	S_Shore
26	3.91e-12	cg20802392	0.05	0.57	2.42e-05	1	150780684	+	CTSK	5'UTR	OpenSea
		cg20817941	0.05	0.58	0.000736773	1	150780718	+	CTSK;CTSK	1stExon;5'UTR	OpenSea
		cg10416503	0.05	0.72	0.00882	1	150780799	-	CTSK;CTSK	5'UTR;1stExon	OpenSea
27	1.2e-11	cg25142905	0.02	0.76	0.438136	20	2730076	+	EBF4	Body	Island
		cg24263062	0.11	0.69	0.0150348	20	2730191	+	EBF4	Body	Island
		cg05825244	0.14	0.64	0.00520083	20	2730488	+	EBF4	Body	Island
		cg17069396	0.11	0.27	0.000443499	20	2731102	+	EBF4	Body	Island
		cg23581541	0.04	0.12	0.108111	20	2731176	-	EBF4	Body	Island
28	1.21e-11	cg10720867	0.02	0.88	0.37215	6	155537595	-	TIAM2;TIAM2	Body;TSS1500	N_Shelf
		cg09364590	0.03	0.39	0.0395641	6	155537901	+	TIAM2;TIAM2	Body;TSS200	N_Shelf
		cg04228709	0.05	0.5	0.0573857	6	155537930	-	TIAM2;TIAM2	Body;TSS200	N_Shelf
		cg21707172	0.06	0.58	5.31e-05	6	155537944	-	TIAM2;TIAM2	Body;TSS200	N_Shelf
		cg25383605	0.04	0.67	0.0112508	6	155538047	+	TIAM2;TIAM2	Body;TSS200	N_Shore
		cg06535156	0.04	0.42	0.0167728	6	155538055	+	TIAM2;TIAM2	Body;TSS200	N_Shore
		cg16333846	0.01	0.8	0.457586	6	155538155	+	TIAM2;TIAM2;TIAM2	1stExon;Body;5'UTR	N_Shore
29	1.31e-11	cg08996521	-0.03	0.13	0.0139409	3	50649994	+	CISH;CISH	TSS1500;TSS1500	S_Shore
		cg05186879	-0.07	0.5	0.000763319	3	50650322	-	MAPKAPK3;CISH;CISH	5'UTR;TSS1500;TSS1500	S_Shore
		cg27589809	-0.1	0.62	0.000230883	3	50650410	-	CISH;CISH	TSS1500;TSS1500	S_Shore
30	1.81e-11	cg00760562	0.05	0.67	0.041556	3	195942993	-	OSTalpha	TSS1500	OpenSea
		cg27558485	0.05	0.63	0.012962	3	195943149	-	OSTalpha	TSS1500	OpenSea
		cg04478991	0.05	0.65	0.000998038	3	195943198	+	OSTalpha	TSS200	OpenSea
		cg22272362	0.03	0.66	0.0880066	3	195943274	-	SLC51A	TSS200	OpenSea
		cg19401111	0.05	0.59	0.00890757	3	195943345	+	OSTalpha	TSS200	OpenSea
		cg21748136	0	0.83	0.917006	3	195943366	+	OSTalpha	TSS200	OpenSea
		cg08877188	0.05	0.8	0.00176263	3	195943579	+	OSTalpha;OSTalpha	1stExon;5'UTR	OpenSea
		cg17526770	0.02	0.79	0.14582	3	195943636	-	OSTalpha	Body	OpenSea
		cg05473677	0.01	0.75	0.697373	3	195943713	+	OSTalpha	Body	OpenSea
31	2.52e-11	cg04845871	0.04	0.29	0.000163675	1	207996319	-			OpenSea
		cg15393490	0.06	0.72	0.00343524	1	207996459	-			OpenSea
		cg10501210	0.07	0.74	0.00628021	1	207997020	+			OpenSea
		cg24536146	0.03	0.17	0.133551	1	207997166	+			OpenSea
		cg05652609	0.01	0.15	0.656501	1	207997331	-			OpenSea
32	2.83e-11	cg19623054	0.09	0.72	0.00488234	2	16085728	+	MYCN	Body	S_Shelf
		cg04609952	0.11	0.69	0.00137985	2	16085893	+	MYCN	Body	S_Shelf
		cg25074809	0.1	0.69	0.000289995	2	16086016	+	MYCN	Body	S_Shelf
33	3.39e-11	cg02385309	0.02	0.48	0.466491	22	38609371	-	MAFF;MAFF;MAFF;MAFF	5'UTR;5'UTR;5'UTR;5'UTR	N_Shore
		cg04695090	0.03	0.54	0.213943	22	38609508	+	MAFF;MAFF;MAFF;MAFF	5'UTR;5'UTR;5'UTR;5'UTR	N_Shore
		cg01403010	0.01	0.33	0.389406	22	38609534	+	MAFF;MAFF;MAFF;MAFF	5'UTR;5'UTR;5'UTR;5'UTR	N_Shore
		cg07001914	0.02	0.76	0.254404	22	38610207	-	MAFF;MAFF;MAFF;MAFF	Body;Body;Body;5'UTR	N_Shore
		cg18884555	0.04	0.67	0.0337	22	38610234	-	MAFF;MAFF;MAFF;MAFF	Body;Body;Body;5'UTR	N_Shore
		cg09146183	0.06	0.36	0.0434695	22	38610376	+	MAFF;MAFF;MAFF;MAFF	Body;Body;Body;5'UTR	Island
		cg26038465	0.05	0.56	0.0262883	22	38610514	-	MAFF;MAFF;MAFF;MAFF	Body;Body;Body;Body	Island
		cg15548613	0.08	0.57	0.00564718	22	38610795	+	MAFF;MAFF;MAFF;MAFF	Body;Body;Body;Body	Island
34	3.91e-11	cg05353666	0.03	0.11	0.00290949	1	2995257	-	PRDM16;PRDM16	Body;Body	N_Shelf
		cg08262220	0.06	0.27	0.0171553	1	2995506	-	PRDM16;PRDM16	Body;Body	N_Shore
		cg11731671	0.09	0.45	8.47e-05	1	2995604	-	PRDM16;PRDM16	Body;Body	N_Shore
35	4.04e-11	cg15609237	0.05	0.49	0.00167591	2	179395885	+	TTN;TTN;TTN;MIR548N;TTN	Body;Body;Body;Body;Body	OpenSea
		cg19906284	0.03	0.4	0.0724698	2	179395912	-	TTN;TTN;TTN;MIR548N;TTN	Body;Body;Body;Body;Body	OpenSea
		cg08691235	0.04	0.44	0.000579662	2	179395935	+	TTN;TTN;TTN;MIR548N;TTN	Body;Body;Body;Body;Body	OpenSea
		cg08736813	0.05	0.51	0.0112634	2	179396214	-	TTN;TTN;TTN;MIR548N;TTN	Body;Body;Body;Body;Body	OpenSea
36	4.75e-11	cg03774704	0.02	0.56	0.478554	19	52995647	-	ZNF578	5'UTR	N_Shore
		cg08742585	0.02	0.26	0.102345	19	52995827	-	ZNF578	5'UTR	N_Shore
		cg22832557	0.08	0.67	0.0150836	19	52996083	+	ZNF578	5'UTR	Island
		cg05387815	0.05	0.24	0.0396414	19	52996251	-	ZNF578	5'UTR	Island
		cg15235999	0.07	0.31	0.0372422	19	52996352	-	ZNF578	5'UTR	Island
		cg01310750	0.04	0.23	0.0877908	19	52996548	-	ZNF578	5'UTR	Island
		cg12157673	0.07	0.31	0.0330918	19	52996617	+	ZNF578	5'UTR	S_Shore
37	4.82e-11	cg05499178	0.04	0.62	0.235926	11	69285980	+			Island
		cg01969701	0.07	0.58	0.289317	11	69286145	+			Island
		cg21408915	0.05	0.46	0.0145958	11	69286231	-			Island
		cg00695387	0.05	0.43	0.00982549	11	69286233	-			Island
		cg15442037	0.05	0.42	0.0118435	11	69286293	+			Island
		cg13293618	0.03	0.26	0.0631638	11	69286340	-			Island
		cg18498241	0.03	0.33	0.00754601	11	69286352	-			Island
38	4.88e-11	cg24032265	-0.05	0.4	0.0232811	8	128807841	+	MIR1204	TSS1500	S_Shore
		cg25247520	-0.05	0.49	0.0209062	8	128808017	+	MIR1204;PVT1	TSS200;Body	S_Shore
		cg11201447	-0.05	0.42	0.055633	8	128808063	+	MIR1204;PVT1	TSS200;Body	S_Shore
		cg13698548	-0.03	0.58	0.0825844	8	128808194	+	MIR1204	TSS200	S_Shore
		cg22384423	-0.03	0.55	0.181321	8	128808262	+	MIR1204	Body	S_Shore
		cg00780520	-0.03	0.69	0.00650656	8	128808554	+	PVT1	Body	S_Shore
39	5.67e-11	cg09188980	0.04	0.25	0.153927	11	14993378	-	CALCA;CALCA;CALCA	5'UTR;5'UTR;5'UTR	N_Shore
		cg25783352	0.03	0.2	0.396121	11	14993509	+	CALCA;CALCA;CALCA	5'UTR;5'UTR;5'UTR	Island
		cg14348532	0.02	0.16	0.359772	11	14993562	-	CALCA;CALCA;CALCA	5'UTR;5'UTR;5'UTR	Island
		cg06295856	0.02	0.15	0.517001	11	14993642	+	CALCA;CALCA;CALCA	5'UTR;5'UTR;5'UTR	Island
		cg09068492	0.03	0.16	0.461139	11	14993658	-	CALCA;CALCA;CALCA	5'UTR;5'UTR;5'UTR	Island
		cg22183706	0.03	0.16	0.0110199	11	14993818	-	CALCA;CALCA;CALCA;CALCA;CALCA;CALCA	1stExon;5'UTR;1stExon;5'UTR;1stExon;5'UTR	N_Shore
		cg27413462	0.03	0.31	0.241665	11	14993866	+	CALCA;CALCA;CALCA	TSS200;TSS200;TSS200	N_Shore
		cg17072805	0.03	0.2	0.114007	11	14993869	+	CALCA;CALCA;CALCA	TSS200;TSS200;TSS200	N_Shore
		cg25943588	0.04	0.29	0.0669997	11	14993913	+	CALCA;CALCA;CALCA	TSS200;TSS200;TSS200	N_Shore
		cg02077276	0.03	0.28	0.0210912	11	14993977	+	CALCA;CALCA;CALCA	TSS200;TSS200;TSS200	N_Shore
		cg26833169	0.01	0.22	0.771426	11	14994045	-	CALCA;CALCA;CALCA	TSS1500;TSS1500;TSS1500	N_Shore
		cg01995938	0.03	0.23	0.121125	11	14994130	+	CALCA;CALCA;CALCA	TSS1500;TSS1500;TSS1500	N_Shore
		cg14106660	0.02	0.28	0.54878	11	14994179	-	CALCA;CALCA;CALCA	TSS1500;TSS1500;TSS1500	N_Shore
		cg12904004	0.05	0.47	0.0463074	11	14994198	-	CALCA;CALCA;CALCA	TSS1500;TSS1500;TSS1500	N_Shore
		cg22085702	0.03	0.23	0.0325863	11	14994222	+	CALCA;CALCA;CALCA	TSS1500;TSS1500;TSS1500	N_Shore
		cg13491234	0.06	0.53	0.0161294	11	14994230	+	CALCA;CALCA;CALCA	TSS1500;TSS1500;TSS1500	N_Shore
		cg11488893	0	0.24	0.983768	11	14994381	-	CALCA;CALCA;CALCA	TSS1500;TSS1500;TSS1500	N_Shore
		cg07238401	0.03	0.41	0.166367	11	14994397	+	CALCA;CALCA;CALCA	TSS1500;TSS1500;TSS1500	N_Shore
40	6.05e-11	cg02920129	-0.18	0.28	2.67e-05	3	21792195	+	ZNF385D	Body	OpenSea
		cg17024919	-0.07	0.2	0.0668738	3	21792248	+	ZNF385D	Body	OpenSea
		cg18267381	0	0.21	0.953295	3	21792434	+	ZNF385D;ZNF385D	1stExon;5'UTR	OpenSea
		cg18503679	-0.06	0.17	0.0142666	3	21792543	-	ZNF385D;ZNF385D	1stExon;5'UTR	OpenSea
		cg00485194	-0.01	0.1	0.764783	3	21792684	+	ZNF385D;ZNF385D	1stExon;5'UTR	OpenSea
		cg26077378	-0.03	0.12	0.287806	3	21792857	+	ZNF385D	TSS200	OpenSea
		cg08023500	0.01	0.18	0.920115	3	21792875	+	ZNF385D	TSS200	OpenSea
		cg14550518	-0.01	0.06	0.597672	3	21792938	-	ZNF385D	TSS200	OpenSea
		cg21436456	-0.01	0.07	0.785344	3	21792965	-	ZNF385D	TSS200	OpenSea
		cg00687135	-0.07	0.3	0.00915238	3	21792991	-	ZNF385D	TSS200	OpenSea
		cg15160624	-0.11	0.36	0.00232153	3	21793157	+	ZNF385D	TSS1500	OpenSea
		cg27208133	-0.07	0.7	0.00557101	3	21793409	+	ZNF385D	TSS1500	OpenSea
		cg13706582	-0.05	0.79	0.121176	3	21793557	+	ZNF385D	TSS1500	OpenSea
41	6.17e-11	cg05424022	0.04	0.09	0.174441	17	36665826	+	ARHGAP23	Body	N_Shore
		cg11637712	0.04	0.08	0.188559	17	36665844	+	ARHGAP23	Body	N_Shore
		cg24698979	0.05	0.1	0.181772	17	36666093	-	ARHGAP23	Body	Island
		cg16300419	0.04	0.14	0.261459	17	36666154	+	ARHGAP23	Body	Island
		cg07118262	0.06	0.24	0.0911642	17	36666462	+	ARHGAP23	Body	Island
		cg15825321	0.09	0.23	0.0261571	17	36666642	+	ARHGAP23	Body	Island
		cg01564268	0.06	0.14	0.0800808	17	36666953	+	ARHGAP23	Body	Island
		cg04645039	0.07	0.56	0.0614919	17	36667233	+	ARHGAP23	3'UTR	Island
42	1.09e-10	cg11613559	0.03	0.81	0.0148813	10	121577971	-	INPP5F;INPP5F	Body;TSS1500	Island
		cg26352088	0.02	0.79	0.18702	10	121578129	-	INPP5F;INPP5F	TSS1500;Body	Island
		cg02722214	0.02	0.8	0.22435	10	121578137	-	INPP5F;INPP5F	Body;TSS1500	Island
		cg20365618	0.04	0.51	0.152089	10	121578384	+	INPP5F;INPP5F	Body;TSS1500	Island
		cg02857557	0.07	0.66	0.00928563	10	121578561	-	INPP5F;INPP5F	Body;TSS1500	S_Shore
		cg01729557	0.05	0.66	0.0592097	10	121578625	+	INPP5F;INPP5F	TSS200;Body	S_Shore
		cg25045785	0.02	0.78	0.238939	10	121578639	+	INPP5F;INPP5F	Body;TSS200	S_Shore
		cg19978242	0.04	0.76	0.122573	10	121578846	+	INPP5F;INPP5F	Body;Body	S_Shore
		cg02353609	0.02	0.81	0.495935	10	121578859	+	INPP5F;INPP5F;INPP5F	5'UTR;1stExon;Body	S_Shore
43	1.1e-10	cg13449606	0.04	0.73	0.00924143	1	27686328	+	MAP3K6	Body	N_Shore
		cg06507987	0.08	0.3	0.000269306	1	27686768	-	MAP3K6	Body	N_Shore
		cg01730970	0.03	0.05	0.101216	1	27687074	+	MAP3K6	Body	Island
		cg20996351	0.15	0.23	0.0731647	1	27687232	+	MAP3K6	Body	Island
		cg06035600	0.06	0.58	0.411445	1	27687454	+	MAP3K6	Body	Island
44	1.22e-10	cg26350635	0	0.79	0.994801	2	27664918	-	KRTCAP3;KRTCAP3;NRBP1	TSS1500;TSS1500;3'UTR	N_Shore
		cg04845466	0.11	0.58	0.0325455	2	27665079	+	KRTCAP3;NRBP1;KRTCAP3	TSS200;3'UTR;TSS200	Island
		cg24768116	0.14	0.51	0.042684	2	27665128	-	KRTCAP3;KRTCAP3	TSS200;TSS200	Island
		cg12000995	0.05	0.75	0.260142	2	27665139	-	KRTCAP3;KRTCAP3	TSS200;TSS200	Island
		cg12648201	0.06	0.73	0.188126	2	27665141	-	KRTCAP3;KRTCAP3	TSS200;TSS200	Island
		cg21248554	0.08	0.73	0.063645	2	27665150	-	KRTCAP3;KRTCAP3	TSS200;TSS200	Island
		cg17158414	0.12	0.53	0.0879065	2	27665306	+	KRTCAP3;KRTCAP3	1stExon;1stExon	Island
		cg11618577	0.11	0.51	0.022455	2	27665543	-	KRTCAP3;KRTCAP3	Body;Body	Island
		cg20102877	0.04	0.86	0.126578	2	27665638	-	KRTCAP3;KRTCAP3	Body;Body	Island
		cg26034919	0.05	0.77	0.19978	2	27665711	-	KRTCAP3;KRTCAP3	Body;Body	S_Shore
		cg13211152	0.04	0.63	0.0105731	2	27666036	+	KRTCAP3;KRTCAP3	Body;Body	S_Shore
45	1.97e-10	cg14950303	0.04	0.44	0.0206279	2	114256392	+	FOXD4L1	TSS1500	N_Shore
		cg07233014	0.03	0.41	0.0134486	2	114256394	+	FOXD4L1	TSS1500	N_Shore
		cg08451957	0.03	0.45	0.246457	2	114256406	+	FOXD4L1	TSS1500	N_Shore
		cg16839353	0.03	0.28	0.00474789	2	114256421	+	FOXD4L1	TSS1500	N_Shore
		cg05613063	0.03	0.42	0.0434037	2	114256454	-	FOXD4L1	TSS1500	N_Shore
		cg16708281	0.02	0.22	0.0318174	2	114256673	+	FOXD4L1;FOXD4L1	1stExon;5'UTR	N_Shore
46	2.02e-10	cg25970929	-0.11	0.32	1.58e-05	21	26933520	+	MIR155HG	TSS1500	N_Shore
		cg00565412	-0.05	0.71	0.261316	21	26933554	+	MIR155HG	TSS1500	N_Shore
		cg24855498	-0.12	0.32	0.000196015	21	26933850	-	MIR155HG	TSS1500	N_Shore
47	2.11e-10	cg23551917	0.04	0.58	0.0455394	3	45077070	-	CLEC3B	Body	Island
		cg17658717	0.06	0.72	0.0859296	3	45077254	+	CLEC3B	Body	Island
		cg06636831	0.1	0.64	0.0383915	3	45077369	+	CLEC3B	Body	Island
		cg00347798	0.19	0.38	0.0237631	3	45077649	-			Island
		cg04508804	0.13	0.19	0.0163978	3	45077765	+			S_Shore
		cg17213060	0.11	0.19	0.0148756	3	45077881	-			S_Shore
		cg25593573	0.12	0.47	0.135174	3	45077920	+			S_Shore
		cg16375541	0.01	0.76	0.908575	3	45078017	-			S_Shore
		cg09639152	0.04	0.59	0.580656	3	45078075	-			S_Shore
48	2.19e-10	cg05170070	0.07	0.51	0.0357159	17	9550108	-	USP43;USP43	Body;Body	S_Shore
		cg02362978	0.03	0.76	0.341807	17	9550137	-	USP43	Body	S_Shore
		cg22697684	0.04	0.78	0.193918	17	9550173	+	USP43	Body	S_Shore
		cg23378165	0.06	0.5	0.0647693	17	9550256	+	USP43	Body	S_Shore
		cg11923916	0.07	0.45	0.0209062	17	9550261	-	USP43;USP43	Body;Body	S_Shore
		cg15283852	0.06	0.5	0.023756	17	9550296	-	USP43	Body	S_Shore
		cg12130768	0.07	0.43	0.00510617	17	9550545	+	USP43	Body	S_Shore
49	2.76e-10	cg09792000	0.04	0.37	0.312188	12	47225979	-			S_Shore
		cg08005660	0.1	0.33	0.0184348	12	47226005	+			S_Shore
		cg12075247	0.08	0.51	0.0577149	12	47226029	+			S_Shore
		cg12091498	0.07	0.43	0.0632934	12	47226255	-			S_Shore
		cg07288557	0.07	0.74	0.00635717	12	47226301	+			S_Shore
		cg08730239	0.07	0.63	0.0145573	12	47226453	+			S_Shore
50	2.94e-10	cg15015917	0.05	0.56	0.0898832	19	39402823	-	CCER2	TSS200	OpenSea
		cg04948230	0.09	0.6	0.0341488	19	39402846	+	CCER2	TSS200	OpenSea
		cg26763855	0.08	0.49	0.0243855	19	39402922	+	CCER2	TSS200	OpenSea
		cg18978232	0.06	0.37	0.0050298	19	39402931	+	CCER2	TSS200	OpenSea
		cg06180200	0.07	0.51	0.026813	19	39402936	+	CCER2	TSS200	OpenSea
		cg06822697	0.06	0.34	0.0355666	19	39403047	-	CCER2	TSS1500	OpenSea
		cg27096892	0.01	0.79	0.704529	19	39403373	-	CCER2	TSS1500	OpenSea
51	3.06e-10	cg18181703	-0.07	0.41	0.00398793	17	76354621	-	SOCS3	Body	N_Shore
		cg11047325	-0.15	0.51	0.00155986	17	76354934	-	SOCS3	Body	Island
		cg13343932	-0.11	0.47	0.00568757	17	76355061	+	SOCS3;LOC101928674;LOC101928674	Body;TSS1500;TSS1500	Island
		cg10508317	-0.02	0.13	0.103764	17	76355146	-	SOCS3	Body	Island
		cg27637521	-0.01	0.08	0.357829	17	76355202	-	SOCS3	5'UTR	Island
		cg10279487	-0.03	0.06	0.44716	17	76355288	+	SOCS3	5'UTR	Island
52	3.4e-10	cg16202734	0.04	0.31	0.316952	17	37321890	+	ARL5C	Body	Island
		cg00900933	0.05	0.4	0.0104428	17	37322028	-	ARL5C;ARL5C	1stExon;5'UTR	Island
		cg07330481	0.08	0.58	0.0146685	17	37322330	+	ARL5C;ARL5C	1stExon;5'UTR	S_Shore
		cg09173348	0.08	0.43	0.00321389	17	37322431	+	ARL5C	TSS200	S_Shore
		cg16140242	0.04	0.53	0.2424	17	37322479	-	ARL5C	TSS200	S_Shore
		cg06120399	0.03	0.49	0.116115	17	37322540	-	ARL5C	TSS200	S_Shore
53	4.18e-10	cg06760315	0.05	0.61	0.0261571	4	110767863	-	LRIT3	TSS1500	OpenSea
		cg12862901	0.07	0.51	0.00713147	4	110768037	-	LRIT3	TSS1500	OpenSea
		cg05080015	0.05	0.7	0.000538337	4	110768126	-	LRIT3	TSS1500	OpenSea
		cg27252583	0.04	0.63	0.0556981	4	110768159	-	LRIT3	TSS1500	OpenSea
54	4.53e-10	cg07708221	0.06	0.64	0.0304127	6	28226827	+	ZKSCAN4;NKAPL	5'UTR;TSS1500	N_Shore
		cg21251018	0.05	0.43	0.21361	6	28226885	+	NKAPL	TSS1500	N_Shore
		cg00765128	0.05	0.34	0.374051	6	28226905	+	NKAPL	TSS200	N_Shore
		cg18979916	0.04	0.29	0.271723	6	28226941	-	ZKSCAN4;NKAPL	5'UTR;TSS200	N_Shore
		cg13997680	0.09	0.37	0.217808	6	28226980	+	ZKSCAN4;NKAPL;ZKSCAN4	5'UTR;TSS200;1stExon	Island
		cg17384889	0.05	0.29	0.324176	6	28227068	-	NKAPL	TSS200	Island
		cg18694169	0.08	0.43	0.175738	6	28227079	-	NKAPL	TSS200	Island
		cg10253847	0.04	0.27	0.157808	6	28227085	-	NKAPL	TSS200	Island
		cg01031101	0.06	0.33	0.0552008	6	28227091	+	NKAPL	TSS200	Island
		cg09523275	0.04	0.25	0.180808	6	28227093	+	NKAPL	TSS200	Island
		cg18675097	0.12	0.62	0.0138504	6	28227127	+	NKAPL;NKAPL	5'UTR;1stExon	Island
		cg10055566	0.04	0.37	0.0178817	6	28227220	+	NKAPL	1stExon	Island
		cg02578944	0	0.83	0.915794	6	28227392	+	NKAPL	1stExon	Island
		cg00448814	0.03	0.8	0.0684925	6	28227482	-	NKAPL	1stExon	Island
55	5.52e-10	cg22587479	0.17	0.23	0.0299921	2	219738226	+	WNT6	Body	Island
		cg00011225	0.16	0.19	0.0530043	2	219738314	+	WNT6	Body	Island
		cg14639163	0.08	0.2	0.00570028	2	219738529	-	WNT6	Body	Island
		cg13903421	0.14	0.44	0.00613524	2	219738714	-	WNT6	3'UTR	Island
		cg25242471	0.1	0.56	0.260226	2	219738732	-	WNT6	3'UTR	Island
56	6.45e-10	cg14720773	0.03	0.57	0.316488	17	17603531	+	RAI1	5'UTR	N_Shore
		cg27208169	0.04	0.54	0.0167452	17	17603584	-	RAI1	5'UTR	Island
		cg06775073	0.05	0.67	0.0858183	17	17603749	+	RAI1	5'UTR	Island
		cg02147681	0.03	0.39	0.0674731	17	17603837	-	RAI1	5'UTR	Island
		cg17844831	0.05	0.43	0.0239298	17	17604146	+	RAI1	5'UTR	Island
		cg03720762	0.06	0.52	0.027801	17	17604184	+	RAI1	5'UTR	S_Shore
57	6.55e-10	cg20598190	-0.18	0.47	0.000269023	2	240866924	+			N_Shore
		cg00248242	-0.04	0.74	0.255004	2	240867059	-			N_Shore
		cg13208741	-0.1	0.4	0.000269306	2	240867544	+			N_Shore
58	9.01e-10	cg21692450	0.08	0.62	0.0578729	1	46940325	-			Island
		cg16273620	0.04	0.3	0.010076	1	46940368	+			Island
		cg02042310	0.04	0.25	0.0118436	1	46940420	-			Island
		cg00346985	0.05	0.67	0.00130586	1	46940516	-			S_Shore
59	1.3e-09	cg17230773	0.06	0.37	0.0162035	7	142494148	+			N_Shore
		cg02745912	0.07	0.31	0.0119127	7	142494204	-			N_Shore
		cg13264840	0.04	0.61	0.170397	7	142494213	-			N_Shore
		cg16767506	0.04	0.6	0.143509	7	142494244	+			N_Shore
		cg10576238	0.07	0.18	0.0319476	7	142494399	-			N_Shore
		cg21785034	0.08	0.22	0.0320024	7	142494439	-			N_Shore
		cg13378656	0.06	0.31	0.0145017	7	142494492	+			N_Shore
		cg22799656	0.02	0.08	0.31689	7	142494564	-			Island
		cg09998133	0.01	0.12	0.906708	7	142494595	-			Island
60	1.4e-09	cg16837379	0.02	0.71	0.32749	16	3062296	-	CLDN9	TSS200	N_Shore
		cg05485462	0.03	0.69	0.195921	16	3062349	+	CLDN9	TSS200	N_Shore
		cg10282491	0.05	0.58	0.144697	16	3062368	-	CLDN9	TSS200	N_Shore
		cg09674170	0.06	0.48	0.193115	16	3062382	-	CLDN9	TSS200	N_Shore
		cg08199758	0.03	0.73	0.290919	16	3062426	-	CLDN9	TSS200	N_Shore
		cg27009812	0.06	0.36	0.0680232	16	3062597	+	CLDN9;CLDN9	1stExon;5'UTR	N_Shore
		cg06117341	0.05	0.43	0.0878995	16	3062653	-	CLDN9;CLDN9	1stExon;5'UTR	N_Shore
		cg04715503	0.07	0.54	0.0694728	16	3062795	+	CLDN9;CLDN9	1stExon;5'UTR	N_Shore
		cg06489965	0.05	0.45	0.0177578	16	3062975	-	CLDN9;CLDN9	1stExon;5'UTR	N_Shore
61	2.15e-09	cg16253634	0.06	0.53	0.0426891	7	134464123	+	CALD1;CALD1;CALD1	TSS200;TSS200;TSS200	OpenSea
		cg24956866	0.05	0.47	0.0565185	7	134464129	+	CALD1;CALD1;CALD1	TSS200;TSS200;TSS200	OpenSea
		cg14009688	0.08	0.5	0.000697044	7	134464242	-	CALD1;CALD1;CALD1;CALD1;CALD1;CALD1	5'UTR;1stExon;1stExon;1stExon;5'UTR;5'UTR	OpenSea
		cg09337852	0.05	0.7	0.0312735	7	134464288	-	CALD1;CALD1;CALD1;CALD1;CALD1;CALD1	5'UTR;1stExon;1stExon;1stExon;5'UTR;5'UTR	OpenSea
		cg03362840	0.08	0.32	0.00158497	7	134464295	+	CALD1;CALD1;CALD1;CALD1;CALD1;CALD1	5'UTR;1stExon;1stExon;1stExon;5'UTR;5'UTR	OpenSea
		cg04874031	0.01	0.49	0.819134	7	134464411	+	CALD1;CALD1;CALD1;CALD1;CALD1;CALD1	5'UTR;1stExon;1stExon;1stExon;5'UTR;5'UTR	OpenSea
62	2.2e-09	cg17927613	0.02	0.73	0.431244	1	6187633	-	CHD5	Body	N_Shore
		cg25143235	0.14	0.21	0.0144183	1	6187886	-	CHD5	Body	Island
		cg15205435	0.17	0.34	0.0180145	1	6187920	-	CHD5	Body	Island
		cg12135344	0.14	0.59	0.00759575	1	6188120	+	CHD5	Body	Island
		cg00389386	0.08	0.62	0.0157903	1	6188136	+	CHD5	Body	Island
63	2.5e-09	cg27111756	0.08	0.33	0.00116716	19	45899412	+	PPP1R13L;PPP1R13L	Body;Body	Island
		cg27553457	0.04	0.76	0.0476115	19	45899615	+	PPP1R13L;PPP1R13L	Body;Body	Island
		cg27152890	0.14	0.44	0.00760717	19	45900241	-	PPP1R13L;PPP1R13L	Body;Body	Island
64	3.17e-09	cg21210409	-0.02	0.54	0.3501	7	140015868	+			OpenSea
		cg07086679	-0.14	0.44	3.32e-05	7	140016122	+			OpenSea
		cg01611783	-0.1	0.59	0.00145341	7	140016443	+			OpenSea
65	3.57e-09	cg17393635	0.08	0.47	0.00153088	19	49843565	-	CD37;CD37	Body;Body	Island
		cg16423910	0.08	0.29	0.00346487	19	49843627	+	CD37;CD37	3'UTR;3'UTR	Island
		cg07948401	0.06	0.64	0.0254028	19	49843689	-	CD37;CD37	3'UTR;3'UTR	S_Shore
		cg01468567	0.03	0.53	0.22636	19	49843922	+	TEAD2	3'UTR	S_Shore
66	4.3e-09	cg04891708	-0.09	0.52	0.115679	6	25027496	+	FAM65B	Body	OpenSea
		cg24994319	-0.08	0.29	0.0398826	6	25027586	+			OpenSea
		cg06657721	-0.09	0.5	0.0969373	6	25027618	-			OpenSea
		cg06008435	-0.06	0.21	0.0540283	6	25027714	+			OpenSea
		cg11435441	-0.03	0.67	0.168388	6	25027994	+			OpenSea
		cg06019763	-0.03	0.71	0.0381938	6	25028080	-			OpenSea
67	5.15e-09	cg04247152	0.03	0.77	0.466749	16	88590325	+	ZFPM1	Body	Island
		cg06647693	0.03	0.77	0.00254301	16	88590340	+	ZFPM1	Body	Island
		cg06913337	0.11	0.62	0.000216497	16	88590404	+	ZFPM1	Body	Island
		cg11846580	0.08	0.43	0.00643635	16	88590409	+	ZFPM1	Body	Island
68	5.34e-09	cg05889085	-0.12	0.44	0.00927382	8	35718561	-			OpenSea
		cg24845774	-0.14	0.4	0.00116644	8	35718698	-			OpenSea
		cg05056335	0.02	0.66	0.577956	8	35719518	-			OpenSea
		cg15682091	-0.05	0.27	0.0232018	8	35719769	+			OpenSea
69	5.4e-09	cg04188392	-0.04	0.7	0.0360836	13	44980379	-	TUSC8	TSS1500	OpenSea
		cg18150576	-0.03	0.78	0.0601174	13	44980514	+	TUSC8	TSS1500	OpenSea
		cg14308511	-0.07	0.57	0.00029819	13	44981390	-	TUSC8	TSS1500	OpenSea
70	5.54e-09	cg11203616	0.06	0.44	0.0275388	7	47576580	+	TNS3	5'UTR	Island
		cg17858880	0.07	0.24	0.000679743	7	47576860	-	TNS3	5'UTR	Island
		cg15105359	0.1	0.26	0.00776937	7	47576957	+	TNS3	5'UTR	Island
		cg06588645	0.03	0.14	0.343684	7	47577090	+	TNS3	5'UTR	Island
71	5.84e-09	cg14781189	0.04	0.29	0.0302104	2	163695111	+	KCNH7;KCNH7;KCNH7;KCNH7	1stExon;5'UTR;1stExon;5'UTR	OpenSea
		cg10132588	0.01	0.11	0.344695	2	163695190	-	KCNH7;KCNH7;KCNH7;KCNH7	1stExon;5'UTR;1stExon;5'UTR	OpenSea
		cg08315168	0.03	0.18	0.0711961	2	163695442	-	KCNH7;KCNH7	TSS200;TSS200	OpenSea
		cg12302070	0.04	0.16	0.0701124	2	163695776	+	KCNH7;KCNH7	TSS1500;TSS1500	OpenSea
		cg19965810	0.02	0.16	0.113341	2	163695793	+	KCNH7;KCNH7	TSS1500;TSS1500	OpenSea
		cg25668368	0.01	0.11	0.662212	2	163695882	+	KCNH7;KCNH7	TSS1500;TSS1500	OpenSea
		cg21302951	0.02	0.14	0.428546	2	163695965	-	KCNH7;KCNH7	TSS1500;TSS1500	OpenSea
		cg09454925	0.03	0.19	0.335836	2	163696000	-	KCNH7;KCNH7	TSS1500;TSS1500	OpenSea
		cg07150045	0.03	0.26	0.0437933	2	163696187	+	KCNH7;KCNH7	TSS1500;TSS1500	OpenSea
72	5.94e-09	cg15789945	0.05	0.57	0.0334386	9	35406052	-	ATP8B5P;ATP8B5P;ATP8B5P	TSS1500;TSS1500;TSS1500	OpenSea
		cg02276831	0.07	0.6	0.00253724	9	35406117	-	LOC158381;LOC158381	TSS1500;TSS1500	OpenSea
		cg08063306	0.07	0.35	0.0359401	9	35406604	-	ATP8B5P;ATP8B5P;ATP8B5P	TSS200;TSS200;TSS200	OpenSea
		cg21209395	0.07	0.4	0.159181	9	35406764	-	LOC158381;LOC158381	Body;Body	OpenSea
73	9.92e-09	cg05429921	0.04	0.16	0.18239	19	13135318	-	NFIX;NFIX;NFIX	TSS200;Body;Body	Island
		cg04965297	0.02	0.08	0.121857	19	13135329	-	NFIX;NFIX;NFIX	TSS200;Body;Body	Island
		cg26581012	0.03	0.16	0.45615	19	13135333	-	NFIX;NFIX;NFIX	TSS200;Body;Body	Island
		cg25406206	0.05	0.5	0.648334	19	13135352	-	NFIX;NFIX;NFIX	TSS200;Body;Body	Island
		cg19611364	0.04	0.14	0.00711467	19	13135494	-	NFIX;NFIX;NFIX	1stExon;Body;Body	Island
		cg11758861	0.03	0.16	0.603125	19	13135514	-	NFIX	Body	Island
		cg17976191	0.08	0.19	0.267801	19	13135527	-	NFIX	Body	Island
		cg01001422	0.06	0.28	0.031605	19	13135631	+	NFIX;NFIX;NFIX	Body;Body;Body	Island
		cg24277817	0.1	0.33	0.00663547	19	13135662	-	NFIX	Body	Island
		cg06744585	0.12	0.62	0.0431661	19	13135808	+	NFIX	Body	Island
74	1.11e-08	cg22339775	0.05	0.25	0.400918	6	26224925	+	HIST1H3E	TSS1500	N_Shore
		cg27507960	0.09	0.39	0.00793934	6	26225246	-	HIST1H3E	TSS200	N_Shore
		cg26092675	0.1	0.61	0.031605	6	26225258	-	HIST1H3E	TSS200	N_Shore
		cg13836098	0.09	0.51	0.019124	6	26225268	-	HIST1H3E	TSS200	N_Shore
		cg26149875	0.09	0.72	0.0374662	6	26225282	-	HIST1H3E	TSS200	N_Shore
		cg12681972	0.11	0.61	0.0312062	6	26225299	-	HIST1H3E	TSS200	N_Shore
		cg07922606	0.02	0.74	0.694522	6	26225389	-	HIST1H3E	1stExon	Island
		cg05037640	0.05	0.83	0.0172272	6	26225407	-	HIST1H3E	1stExon	Island
		cg11436222	0.01	0.38	0.503495	6	26225520	+	HIST1H3E	1stExon	Island
		cg03234702	0	0.81	0.866793	6	26225539	+	HIST1H3E	1stExon	Island
75	1.25e-08	cg09229668	0.01	0.78	0.693953	10	73565440	+	CDH23	Body	N_Shore
		cg17485681	0.1	0.56	0.00343134	10	73565625	-	CDH23	Body	Island
		cg08293528	0.05	0.29	0.000324153	10	73565688	-	CDH23	Body	Island
		cg23983208	0.05	0.27	0.16163	10	73565812	+	CDH23	Body	Island
		cg17641566	0.07	0.69	0.041796	10	73565966	-	CDH23	Body	S_Shore
76	1.26e-08	cg16616918	0.08	0.56	0.0699654	17	1686627	+	SMYD4	Body	OpenSea
		cg09940188	0.08	0.49	0.066616	17	1686671	+	SMYD4	Body	OpenSea
		cg23679982	0.08	0.51	0.00674624	17	1686737	+	SMYD4	Body	OpenSea
		cg19540824	0.04	0.35	0.030831	17	1687348	+	SMYD4	Body	OpenSea
77	1.27e-08	cg19412663	0.01	0.87	0.761784	4	184679386	+			N_Shore
		cg11931626	0.07	0.57	0.00126682	4	184679532	-			Island
		cg01924435	0.06	0.3	0.000945448	4	184679625	-			Island
		cg11631063	0.07	0.6	0.00343524	4	184679835	+			S_Shore
78	1.36e-08	cg25352836	0.08	0.4	0.0154775	19	19625264	-	TSSK6;TSSK6	3'UTR;1stExon	Island
		cg08928145	0.08	0.52	0.00253293	19	19625364	+	TSSK6;TSSK6	3'UTR;1stExon	Island
		cg14188428	0.03	0.83	0.0255391	19	19625761	-	TSSK6;NDUFA13	1stExon;TSS1500	Island
79	1.48e-08	cg00843264	0.04	0.57	0.134128	21	45788885	+	TRPM2;TRPM2	Body;Body	N_Shore
		cg06629493	0.03	0.4	0.199148	21	45788887	+	TRPM2;TRPM2	Body;Body	N_Shore
		cg22271374	0.05	0.47	0.0337883	21	45788949	-	TRPM2;TRPM2	Body;Body	N_Shore
		cg16190478	0.07	0.51	0.0154818	21	45789122	+	TRPM2	Body	Island
		cg27328431	0.02	0.8	0.0341048	21	45789178	-	TRPM2	Body	Island
		cg02892357	0.03	0.78	0.185346	21	45789379	-	TRPM2	Body	S_Shore
80	1.9e-08	cg21067963	0.03	0.78	0.0220641	13	111317935	+	CARS2	Body	OpenSea
		cg14677983	0.02	0.34	0.116826	13	111318022	-	CARS2	Body	OpenSea
		cg08400494	0.02	0.42	0.265378	13	111318490	+	CARS2	Body	OpenSea
		cg12423658	0.02	0.46	0.185856	13	111318555	-	CARS2	Body	OpenSea
		cg08289839	0.04	0.53	0.00357451	13	111318640	-	CARS2	Body	OpenSea
81	2.05e-08	cg01875764	0.01	0.77	0.853518	6	31760288	+	VARS	Body	N_Shelf
		cg15864153	0	0.85	0.967448	6	31760345	+	VARS	Body	N_Shelf
		cg00202479	0.02	0.77	0.48736	6	31760383	-	VARS	Body	N_Shelf
		cg05302489	0.02	0.65	0.692548	6	31760426	+	VARS	Body	N_Shelf
		cg11620328	0.01	0.74	0.95219	6	31760521	-	VARS	Body	N_Shelf
		cg04368724	0.06	0.76	0.00803326	6	31760593	+	VARS	Body	N_Shelf
		cg24771152	0.06	0.87	0.0095943	6	31760608	+	VARS	Body	N_Shelf
		cg04018738	0.08	0.75	0.00671823	6	31760616	+	VARS	Body	N_Shelf
		cg17619755	0.09	0.54	0.00362961	6	31760629	+	VARS	Body	N_Shelf
		cg02980249	0.07	0.53	0.0100484	6	31760762	-	VARS	Body	N_Shelf
		cg02597894	0.06	0.57	0.00380545	6	31760796	-	VARS	Body	N_Shelf
		cg08899667	0.08	0.5	0.000440896	6	31761055	-	VARS	Body	N_Shelf
		cg02211160	0	0.65	0.942457	6	31761076	-	VARS	Body	N_Shelf
82	2.12e-08	cg00839584	0.05	0.48	0.380048	2	113542091	-	IL1A;IL1A	1stExon;5'UTR	OpenSea
		cg27606396	0.05	0.51	0.254172	2	113542117	-	IL1A;IL1A	1stExon;5'UTR	OpenSea
		cg04859800	0.04	0.6	0.20075	2	113542344	+	IL1A;IL1A	5'UTR;1stExon	OpenSea
		cg13953976	0.04	0.57	0.196963	2	113542346	+	IL1A;IL1A	5'UTR;1stExon	OpenSea
		cg01521436	0.05	0.25	0.00199763	2	113542384	+	IL1A;IL1A	5'UTR;1stExon	OpenSea
		cg09547880	0.05	0.24	0.000223158	2	113542393	+	IL1A;IL1A	5'UTR;1stExon	OpenSea
83	2.15e-08	cg26238820	0.05	0.41	0.00480832	17	53809427	+	TMEM100;TMEM100	1stExon;5'UTR	OpenSea
		cg15945287	0.05	0.31	0.0012106	17	53809462	-	TMEM100;TMEM100	1stExon;5'UTR	OpenSea
		cg25683268	0.05	0.47	0.029415	17	53809564	+	TMEM100	TSS200	OpenSea
84	2.19e-08	cg14251405	0.03	0.29	0.0382939	9	118530	-	FOXD4	TSS200	S_Shore
		cg11460563	0.03	0.45	0.195392	9	118545	-	FOXD4	TSS200	S_Shore
		cg20298005	0.03	0.38	0.00510617	9	118557	-	FOXD4	TSS200	S_Shore
		cg25209499	0.05	0.44	0.0144832	9	118672	+	FOXD4	TSS1500	S_Shore
		cg09602795	0.04	0.74	0.0782802	9	118698	+	FOXD4	TSS1500	S_Shore
85	2.31e-08	cg20400838	0.07	0.3	0.0218731	7	21208923	-			OpenSea
		cg27385193	0.04	0.31	0.210852	7	21208954	-			OpenSea
		cg00684125	0.03	0.18	0.164606	7	21209165	-			OpenSea
		cg24803391	0.04	0.15	0.187493	7	21209338	-			OpenSea
		cg16448636	0.08	0.47	0.0844928	7	21209509	+			OpenSea
		cg27508620	0.05	0.64	0.394298	7	21209725	-			OpenSea
		cg08701183	0.07	0.43	0.142497	7	21209781	+			OpenSea
86	2.66e-08	cg20844262	0.01	0.79	0.818877	20	62367372	-	ZGPAT;ZGPAT;LIME1;ZGPAT	3'UTR;3'UTR;TSS1500;3'UTR	N_Shore
		cg00673059	0.01	0.74	0.771558	20	62367404	+	LIME1;LIME1;LIME1;LIME1;ZGPAT;ZGPAT;ZGPAT;ZGPAT;ZGPAT	TSS1500;TSS1500;1stExon;5'UTR;3'UTR;3'UTR;3'UTR;3'UTR;3'UTR	N_Shore
		cg13002740	0.05	0.36	0.0293549	20	62367632	-	LIME1;LIME1;LIME1	5'UTR;TSS200;TSS200	N_Shore
		cg22616379	0.04	0.4	0.0407352	20	62367648	+	LIME1;LIME1;LIME1	5'UTR;TSS200;TSS200	N_Shore
		cg14977069	0.05	0.39	0.0274056	20	62367698	-	LIME1	TSS1500	N_Shore
		cg06653796	0.05	0.26	0.00887138	20	62367805	-	LIME1	TSS200	N_Shore
		cg21201401	0.05	0.52	0.13822	20	62367884	-	LIME1	TSS200	N_Shore
		cg00446123	0.02	0.56	0.491346	20	62367888	-	LIME1	TSS200	N_Shore
		cg20513976	0.02	0.6	0.4115	20	62367893	-	LIME1	TSS200	N_Shore
		cg24631526	0.03	0.31	0.493246	20	62367961	-	LIME1	TSS200	N_Shore
		cg14396214	0.01	0.18	0.818159	20	62367998	+	LIME1;LIME1	5'UTR;1stExon	N_Shore
		cg12413156	0.03	0.48	0.274395	20	62368256	+	LIME1	5'UTR	N_Shore
		cg19764841	0.03	0.19	0.055164	20	62368565	+	LIME1;LIME1;LIME1	5'UTR;5'UTR;5'UTR	N_Shore
87	2.78e-08	cg23743554	0.06	0.56	0.0860086	11	65321226	-	LTBP3;LTBP3;LTBP3	Body;Body;Body	Island
		cg24716530	0.06	0.39	0.118773	11	65321342	-	LTBP3;LTBP3;LTBP3	Body;Body;Body	Island
		cg20588859	0.08	0.5	0.0596543	11	65321429	+	LTBP3;LTBP3;LTBP3	Body;Body;Body	Island
		cg21547324	0.06	0.47	0.0101338	11	65321490	+	LTBP3;LTBP3;LTBP3	Body;Body;Body	Island
		cg19332572	0.01	0.79	0.462283	11	65321591	-	LTBP3;LTBP3;LTBP3	Body;Body;Body	Island
		cg12282552	0.05	0.48	0.0425086	11	65321806	-	LTBP3;LTBP3;LTBP3	Body;Body;Body	Island
88	3.53e-08	cg13802736	0.02	0.68	0.603276	1	157948536	+			N_Shore
		cg14785609	0.05	0.29	0.000568272	1	157948816	+			Island
		cg00929523	0.05	0.23	0.0278084	1	157948875	-			Island
		cg15138125	0.03	0.41	0.0535055	1	157948893	+			Island
		cg06680387	0.03	0.37	0.0930059	1	157949084	+			S_Shore
89	3.7e-08	cg25934166	0.05	0.78	0.00117523	8	110098836	+	TRHR	TSS1500	OpenSea
		cg27260070	0.04	0.72	0.00295509	8	110098840	+	TRHR	TSS1500	OpenSea
		cg04206967	0.04	0.81	0.0012106	8	110098844	+	TRHR	TSS1500	OpenSea
		cg13631444	0.07	0.6	0.00691481	8	110098866	+	TRHR	TSS1500	OpenSea
		cg09664355	0	0.81	0.980924	8	110099097	-	TRHR	TSS1500	OpenSea
90	3.88e-08	cg02306936	0.01	0.74	0.665953	6	30881316	+	VARS2;VARS2;VARS2;GTF2H4	TSS1500;TSS1500;TSS1500;Body	N_Shore
		cg12433575	0.06	0.69	0.0434695	6	30881464	-	VARS2;VARS2;VARS2;GTF2H4	TSS1500;TSS1500;TSS1500;Body	N_Shore
		cg10661769	0.03	0.67	0.103636	6	30881484	+	VARS2;VARS2;VARS2;GTF2H4	TSS1500;TSS1500;TSS1500;Body	N_Shore
		cg09424348	0.04	0.51	0.0434695	6	30881549	-	VARS2;VARS2;VARS2;GTF2H4	TSS1500;TSS1500;TSS1500;Body	Island
		cg15080939	0.01	0.78	0.0618919	6	30881560	-	VARS2;VARS2;VARS2;GTF2H4	TSS1500;TSS1500;TSS1500;Body	Island
		cg05267955	0.01	0.78	0.440543	6	30881562	+	VARS2;VARS2;VARS2;GTF2H4	TSS1500;TSS1500;TSS1500;Body	Island
		cg18261909	0.05	0.46	0.00335137	6	30881571	+	VARS2;VARS2;VARS2;GTF2H4	TSS1500;TSS1500;TSS1500;Body	Island
		cg27650171	0.04	0.32	0.0298492	6	30881579	+	VARS2;VARS2;VARS2;GTF2H4	TSS1500;TSS1500;TSS1500;Body	Island
		cg16555181	0.04	0.19	0.125539	6	30881643	-	VARS2;VARS2;VARS2;GTF2H4	TSS1500;TSS1500;TSS1500;Body	Island
		cg02186769	0.03	0.23	0.306786	6	30881645	-	VARS2;VARS2;VARS2;GTF2H4	TSS1500;TSS1500;TSS1500;Body	Island
		cg26860970	0.04	0.35	0.041556	6	30881658	-	VARS2;VARS2;VARS2;GTF2H4	TSS1500;TSS1500;TSS1500;Body	Island
		cg05103231	0.08	0.2	0.0707283	6	30881664	-	VARS2;VARS2;VARS2;GTF2H4	TSS1500;TSS1500;TSS1500;Body	Island
		cg00649377	0.08	0.34	0.0363341	6	30881728	+	VARS2;VARS2;VARS2;GTF2H4	TSS1500;TSS1500;TSS1500;Body	Island
		cg24517380	0.03	0.13	0.748026	6	30881740	-	VARS2;VARS2;VARS2;GTF2H4	TSS1500;TSS1500;TSS1500;Body	Island
		cg16914989	0.09	0.19	0.0282374	6	30881764	-	GTF2H4;VARS2;VARS2;VARS2	3'UTR;TSS1500;TSS1500;TSS1500	Island
		cg09723781	0.05	0.13	0.289384	6	30881766	-	GTF2H4;VARS2;VARS2;VARS2	3'UTR;TSS1500;TSS1500;TSS1500	Island
		cg27550606	0.02	0.11	0.65148	6	30881786	-	GTF2H4;VARS2;VARS2;VARS2	3'UTR;TSS1500;TSS200;TSS200	Island
		cg18411800	0.04	0.11	0.241807	6	30881789	-	GTF2H4;VARS2;VARS2;VARS2	3'UTR;TSS1500;TSS200;TSS200	Island
		cg06693277	0.04	0.1	0.13775	6	30881803	+	GTF2H4;VARS2;VARS2;VARS2	3'UTR;TSS1500;TSS200;TSS200	Island
		cg11571001	0.01	0.11	0.733174	6	30881808	+	GTF2H4;VARS2;VARS2;VARS2	3'UTR;TSS1500;TSS200;TSS200	Island
		cg16257334	0	0.06	0.853117	6	30881842	+	GTF2H4;VARS2;VARS2;VARS2	3'UTR;TSS1500;TSS200;TSS200	Island
		cg11959708	0	0.16	0.975998	6	30881893	-	VARS2;VARS2;VARS2	TSS1500;TSS200;TSS200	Island
		cg25602049	0	0.07	0.986427	6	30881920	-	VARS2;VARS2;VARS2	TSS200;TSS200;TSS200	Island
91	3.88e-08	cg26773293	0.01	0.75	0.871856	1	247802464	+			N_Shore
		cg27543040	0.08	0.23	0.117298	1	247802703	-			N_Shore
		cg02518135	0.09	0.29	0.0207934	1	247802739	-			Island
		cg25220063	0.1	0.38	0.209733	1	247802774	+			Island
		cg25017620	0.12	0.41	0.167381	1	247802802	-			Island
		cg15829088	0.09	0.55	0.35738	1	247802935	-			Island
		cg07200344	0.08	0.51	0.062844	1	247803009	-			Island
		cg25007722	0.07	0.55	0.0759317	1	247803033	+			Island
		cg00318631	0.1	0.42	0.0308925	1	247803166	+			S_Shore
92	4.68e-08	cg23139982	0.09	0.49	0.0167479	4	4763259	-			OpenSea
		cg24277733	0.08	0.51	0.000324153	4	4763284	+			OpenSea
		cg25097610	0.06	0.57	0.172436	4	4763360	-			OpenSea
		cg15192103	0.07	0.58	0.0456566	4	4763372	-			OpenSea
		cg09917805	0.07	0.61	0.00453664	4	4763596	+			OpenSea
		cg08922603	0	0.82	0.96712	4	4763690	-			OpenSea
93	4.76e-08	cg07797660	0.05	0.51	0.010076	1	3239139	-	PRDM16;PRDM16	Body;Body	N_Shore
		cg12753787	0.04	0.27	0.00120774	1	3239712	-	PRDM16;PRDM16	Body;Body	N_Shore
		cg01418153	0.04	0.33	0.0278084	1	3240129	+	PRDM16;PRDM16	Body;Body	Island
		cg03254465	0.03	0.37	0.260818	1	3240227	-	PRDM16;PRDM16	Body;Body	Island
		cg03692239	0.01	0.68	0.841207	1	3240386	+	PRDM16;PRDM16	Body;Body	S_Shore
94	5.05e-08	cg14100946	0	0.87	0.970676	7	92237896	+	CDK6;CDK6	3'UTR;3'UTR	OpenSea
		cg07413467	0.09	0.59	0.00237719	7	92238086	-	CDK6;CDK6	3'UTR;3'UTR	OpenSea
		cg25284397	0.05	0.54	0.0349931	7	92238156	-	CDK6;CDK6	3'UTR;3'UTR	OpenSea
		cg06688763	0.16	0.59	4.78e-05	7	92238207	+	CDK6;CDK6	3'UTR;3'UTR	OpenSea
		cg15261712	0.09	0.71	0.00263872	7	92238248	+	CDK6;CDK6	3'UTR;3'UTR	OpenSea
		cg23628117	0.01	0.89	0.635289	7	92238364	+	CDK6;CDK6	3'UTR;3'UTR	OpenSea
95	5.59e-08	cg16378438	-0.01	0.9	0.779546	2	66734900	-	MEIS1	Body	OpenSea
		cg12055515	0.05	0.3	0.0151876	2	66735203	+	MEIS1	Body	OpenSea
		cg15542685	0.05	0.52	0.00388668	2	66735693	+	MEIS1	Body	OpenSea
		cg02041498	0.03	0.11	0.117309	2	66735849	+	MEIS1	Body	OpenSea
		cg08791563	0.06	0.28	0.0574178	2	66736054	+	MEIS1	Body	OpenSea
96	6.32e-08	cg11745705	-0.05	0.64	0.0159895	11	1848552	+			S_Shore
		cg10332039	-0.06	0.7	0.00709052	11	1848665	-			S_Shore
		cg02781708	-0.06	0.62	0.000800663	11	1848691	-			S_Shore
		cg12396465	-0.01	0.77	0.790886	11	1848725	-			S_Shore
		cg08387014	-0.02	0.84	0.0461932	11	1848742	-			S_Shore
97	6.72e-08	cg15179400	-0.05	0.64	0.0961898	1	15670452	+	FHAD1	Body	OpenSea
		cg17850049	-0.05	0.49	0.0073139	1	15670516	-	FHAD1	Body	OpenSea
		cg21242613	-0.03	0.2	0.0431402	1	15670546	-	FHAD1	Body	OpenSea
		cg09223475	-0.06	0.58	0.00945692	1	15670622	-	FHAD1	Body	OpenSea
98	7e-08	cg06579626	0.01	0.81	0.787756	2	73495921	-	FBXO41	Body	Island
		cg21918313	0.13	0.64	0.00446663	2	73496203	-	FBXO41	Body	Island
		cg06299447	0.04	0.37	0.0180145	2	73496907	+	FBXO41	TSS200	Island
		cg02063488	0.06	0.48	0.0133337	2	73496909	+	FBXO41	Body	Island
		cg23579199	0.03	0.64	0.248337	2	73497077	+	FBXO41	TSS1500	S_Shore
99	8.7e-08	cg27187555	0.1	0.36	0.00159843	1	3269252	-	PRDM16;PRDM16	Body;Body	OpenSea
		cg06060874	0.08	0.6	0.0142925	1	3269315	+	PRDM16;PRDM16	Body;Body	OpenSea
		cg01101873	0.08	0.51	0.0317083	1	3269478	-	PRDM16;PRDM16	Body;Body	OpenSea
100	9.48e-08	cg08260395	-0.07	0.37	0.0661703	19	16830287	-	NWD1;NWD1	TSS1500;TSS1500	OpenSea
		cg20398091	-0.05	0.37	0.294927	19	16830555	+	NWD1;NWD1	TSS1500;TSS1500	OpenSea
		cg13208063	-0.05	0.39	0.155389	19	16830563	-	NWD1;NWD1	TSS1500;TSS1500	OpenSea
		cg15845821	-0.04	0.42	0.208608	19	16830613	-	NWD1	TSS200	OpenSea
		cg01649837	-0.04	0.5	0.453429	19	16830643	-	NWD1;NWD1	TSS200;TSS200	OpenSea
		cg20249566	-0.08	0.62	0.0381522	19	16830739	-	NWD1	TSS200	OpenSea
		cg19784428	-0.07	0.64	0.0702669	19	16830746	-	NWD1	TSS200	OpenSea
		cg19344626	-0.07	0.68	0.0394645	19	16830749	-	NWD1	TSS200	OpenSea
		cg21035374	-0.02	0.76	0.592493	19	16830859	+	NWD1;NWD1	1stExon;5'UTR	OpenSea
101	1.03e-07	cg00299511	-0.01	0.72	0.878316	11	76858648	+	MYO7A;MYO7A;MYO7A	Body;Body;Body	N_Shore
		cg03755115	0.04	0.29	0.0062428	11	76858729	-	MYO7A;MYO7A;MYO7A	Body;Body;Body	Island
		cg08265933	0.01	0.78	0.411913	11	76858759	-	MYO7A;MYO7A;MYO7A	Body;Body;Body	Island
		cg13016732	0.03	0.21	0.224311	11	76858947	+	MYO7A;MYO7A;MYO7A	Body;Body;Body	Island
		cg20852226	0.14	0.21	0.00122363	11	76859010	+	MYO7A;MYO7A;MYO7A	Body;Body;Body	Island
		cg08879470	0.06	0.1	0.130673	11	76859056	+	MYO7A;MYO7A;MYO7A	Body;Body;Body	Island
		cg03603211	0.03	0.22	0.0655648	11	76859387	-	MYO7A;MYO7A;MYO7A	Body;Body;Body	S_Shore
102	1.13e-07	cg06672737	0.07	0.67	0.0547755	4	778827	+	CPLX1	3'UTR	Island
		cg06673130	0.05	0.34	0.0156132	4	778924	+	CPLX1	3'UTR	Island
		cg05448404	0.06	0.21	0.0723067	4	779173	-	CPLX1	3'UTR	Island
		cg06821199	0.12	0.54	0.0336517	4	779230	+	CPLX1	3'UTR	Island
103	1.13e-07	cg02635932	0.07	0.38	0.0488796	10	18549778	-	CACNB2;CACNB2;CACNB2;CACNB2;CACNB2;CACNB2;CACNB2;CACNB2	1stExon;Body;Body;5'UTR;Body;Body;Body;Body	OpenSea
		cg26576398	0.05	0.71	0.0292175	10	18550135	+	CACNB2;CACNB2;CACNB2;CACNB2;CACNB2;CACNB2;CACNB2;CACNB2	1stExon;Body;Body;5'UTR;Body;Body;Body;Body	OpenSea
		cg22269608	0.05	0.75	0.0768065	10	18550182	-	CACNB2;CACNB2;CACNB2;CACNB2;CACNB2;CACNB2;CACNB2;CACNB2	5'UTR;1stExon;Body;Body;Body;Body;Body;Body	OpenSea
		cg15720089	0.06	0.8	0.0149257	10	18550223	+	CACNB2;CACNB2;CACNB2;CACNB2;CACNB2;CACNB2;CACNB2	Body;1stExon;Body;Body;Body;Body;Body	OpenSea
		cg21191915	0.03	0.67	0.34544	10	18550229	+	CACNB2;CACNB2;CACNB2;CACNB2;CACNB2;CACNB2;CACNB2	1stExon;Body;Body;Body;Body;Body;Body	OpenSea
		cg04861309	0.02	0.79	0.57862	10	18550493	+	CACNB2;CACNB2;CACNB2;CACNB2;CACNB2;CACNB2;CACNB2	Body;Body;Body;Body;Body;Body;Body	OpenSea
104	1.25e-07	cg14972155	0.05	0.59	0.575997	5	54281198	+	ESM1;ESM1	1stExon;1stExon	OpenSea
		cg06837426	0.04	0.41	0.550151	5	54281271	-	ESM1;ESM1	1stExon;1stExon	OpenSea
		cg20451680	0.02	0.45	0.710396	5	54281336	-	ESM1;ESM1	1stExon;1stExon	OpenSea
		cg20673840	0.02	0.52	0.748885	5	54281362	-	ESM1;ESM1;ESM1;ESM1	1stExon;5'UTR;5'UTR;1stExon	OpenSea
		cg21180956	0.05	0.51	0.268149	5	54281478	-	ESM1;ESM1	TSS200;TSS200	OpenSea
		cg13106512	0.04	0.35	0.264987	5	54281507	+	ESM1;ESM1	TSS200;TSS200	OpenSea
		cg24403549	0.06	0.38	0.100844	5	54281572	+	ESM1;ESM1	TSS200;TSS200	OpenSea
		cg10631947	0.04	0.67	0.278921	5	54281668	-	ESM1;ESM1	TSS1500;TSS1500	OpenSea
		cg20059697	0.04	0.49	0.378225	5	54281687	-	ESM1;ESM1	TSS1500;TSS1500	OpenSea
		cg16462183	0.05	0.46	0.153852	5	54281733	+	ESM1;ESM1	TSS1500;TSS1500	OpenSea
		cg15743889	0.02	0.83	0.194867	5	54282332	+	ESM1;ESM1	TSS1500;TSS1500	OpenSea
		cg20984301	0.02	0.83	0.188559	5	54282334	+	ESM1;ESM1	TSS1500;TSS1500	OpenSea
		cg10426370	0.05	0.66	0.0386094	5	54282459	-	ESM1;ESM1	TSS1500;TSS1500	OpenSea
105	1.31e-07	cg06431967	0.05	0.64	0.068285	1	9908036	+			OpenSea
		cg01994208	0.08	0.37	0.0377746	1	9908227	-			OpenSea
		cg06216080	0.1	0.49	0.019283	1	9908294	+			OpenSea
		cg15416870	0.05	0.32	0.0170248	1	9908304	-			OpenSea
106	1.44e-07	cg19756678	-0.05	0.34	0.0144551	19	2490954	-			S_Shore
		cg12195314	-0.05	0.33	0.00990599	19	2491255	+			S_Shore
		cg02217221	-0.05	0.28	0.0268249	19	2491455	+			S_Shore
107	1.57e-07	cg10681065	0.06	0.37	0.00738427	7	100239172	+	TFR2;TFR2	5'UTR;1stExon	OpenSea
		cg14231868	0.05	0.33	0.0381499	7	100239180	+	TFR2	TSS200	OpenSea
		cg04423314	0.05	0.29	0.0310531	7	100239188	+	TFR2	TSS200	OpenSea
		cg01919768	0.01	0.6	0.767973	7	100239764	-	TFR2	TSS1500	OpenSea
		cg16628205	0.01	0.69	0.765583	7	100240094	-	TFR2	TSS1500	OpenSea
		cg05862812	0.02	0.8	0.0576923	7	100240258	+	TFR2	TSS1500	OpenSea
		cg26369382	0.03	0.65	0.12904	7	100240341	+	TFR2	TSS1500	OpenSea
		cg06296542	0.01	0.38	0.734811	7	100240370	-	TFR2	TSS1500	OpenSea
		cg21888603	0.03	0.57	0.434775	7	100240541	+	TFR2	TSS1500	OpenSea
		cg22263040	0.01	0.5	0.692944	7	100240548	+	TFR2	TSS1500	OpenSea
108	1.61e-07	cg14934396	0.07	0.47	0.000579662	17	73641675	-	SMIM6;RECQL5	TSS1500;Body	OpenSea
		cg07251887	0.03	0.41	0.305015	17	73641809	-	LOC100130933;RECQL5	TSS1500;Body	OpenSea
		cg11619216	0	0.6	0.939951	17	73642080	-	LOC100130933;RECQL5	TSS1500;Body	OpenSea
		cg19468528	0.01	0.2	0.634167	17	73642404	+	LOC100130933;RECQL5	TSS1500;Body	OpenSea
		cg24869815	0.02	0.24	0.126103	17	73642486	-	RECQL5;LOC100130933	Body;TSS200	OpenSea
		cg14691671	0.02	0.31	0.219968	17	73642503	+	RECQL5;LOC100130933	Body;TSS200	OpenSea
		cg15335334	0.01	0.17	0.375624	17	73642547	+	RECQL5;LOC100130933	Body;TSS200	OpenSea
		cg23702727	0.01	0.21	0.536012	17	73642607	+	RECQL5;LOC100130933	Body;TSS200	OpenSea
		cg13420383	0.03	0.31	0.00549835	17	73642628	+	RECQL5;LOC100130933	Body;TSS200	OpenSea
		cg01405767	0.04	0.6	0.0751321	17	73642700	-	SMIM6;SMIM6;RECQL5	1stExon;5'UTR;Body	OpenSea
		cg14063566	0.01	0.79	0.702089	17	73642773	-	RECQL5;LOC100130933;LOC100130933	Body;5'UTR;1stExon	OpenSea
109	1.62e-07	cg01605484	-0.01	0.87	0.502885	15	75639113	-	NEIL1;NEIL1;NEIL1	TSS1500;TSS1500;TSS1500	N_Shore
		cg19022051	-0.06	0.54	0.0045924	15	75639128	-	NEIL1;NEIL1;NEIL1	TSS1500;TSS1500;TSS1500	N_Shore
		cg14976779	-0.06	0.39	0.0040659	15	75639158	+	NEIL1;NEIL1;NEIL1	TSS1500;TSS1500;TSS200	N_Shore
		cg09319070	-0.04	0.25	0.00161396	15	75639206	+	NEIL1;NEIL1;NEIL1	TSS1500;TSS1500;TSS200	N_Shore
		cg19831197	-0.01	0.19	0.2068	15	75639278	-	NEIL1	TSS200	N_Shore
		cg12600197	-0.01	0.13	0.360789	15	75639339	-	NEIL1;NEIL1	1stExon;5'UTR	N_Shore
		cg12978308	-0.01	0.22	0.719644	15	75639433	-	NEIL1;NEIL1	1stExon;5'UTR	N_Shore
110	1.68e-07	cg11397301	0.01	0.64	0.940864	15	32933661	+	SCG5;SCG5	TSS1500;TSS1500	OpenSea
		cg18358621	0.03	0.35	0.0923475	15	32933704	+	SCG5;SCG5	TSS200;TSS200	OpenSea
		cg15744134	0.07	0.55	0.0431046	15	32933835	-	SCG5;SCG5	TSS200;TSS200	OpenSea
		cg08478116	0.05	0.33	0.0134486	15	32933919	+	SCG5;SCG5;SCG5;SCG5	1stExon;5'UTR;5'UTR;1stExon	OpenSea
		cg12134633	0.07	0.53	0.00583579	15	32934004	-	SCG5;SCG5	5'UTR;5'UTR	OpenSea
		cg15787039	0.05	0.41	0.0310525	15	32934185	+	SCG5;SCG5	5'UTR;5'UTR	OpenSea
111	1.73e-07	cg18745690	0.04	0.52	0.0164738	7	99754227	+	C7orf43;C7orf43;MIR4658	Body;Body;Body	N_Shore
		cg14701566	0.02	0.66	0.286909	7	99754772	-	C7orf43;MIR4658;C7orf43	Body;TSS1500;5'UTR	N_Shore
		cg19680554	0.06	0.51	0.0215568	7	99754907	+	C7orf43;MIR4658;C7orf43	Body;TSS1500;5'UTR	N_Shore
		cg20422157	0.04	0.43	0.0421475	7	99754980	-	C7orf43;MIR4658;C7orf43;C7orf43;C7orf43	Body;TSS1500;5'UTR;ExonBnd;ExonBnd	N_Shore
112	1.85e-07	cg17761940	-0.06	0.3	0.0245601	6	56405542	-	RNU6-71P;DST;DST;DST;DST	Body;Body;Body;Body;Body	N_Shore
		cg23227889	-0.03	0.84	0.216102	6	56405964	-	RNU6-71P;DST;DST;DST;DST	Body;Body;Body;Body;Body	N_Shore
		cg01358444	-0.05	0.76	0.0132588	6	56406084	-	DST;DST;DST;DST;DST	Body;Body;Body;Body;Body	N_Shore
		cg06311422	-0.03	0.28	0.0977687	6	56406336	-	DST;DST;DST;DST;DST	Body;Body;Body;Body;Body	N_Shore
113	1.95e-07	cg27209729	-0.09	0.46	0.000129358	11	64428925	+	NRXN2;NRXN2	Body;Body	S_Shore
		cg06674056	-0.07	0.54	0.00182024	11	64428939	+	NRXN2;NRXN2	Body;Body	S_Shore
		cg23076371	-0.02	0.82	0.462004	11	64429228	+	NRXN2;NRXN2	Body;Body	S_Shore
114	2.12e-07	cg04208124	0.06	0.75	0.0052714	11	62272972	-	AHNAK	Body	OpenSea
		cg03274456	0.07	0.69	0.00530575	11	62273116	+	AHNAK	Body	OpenSea
		cg04638150	0.04	0.62	0.108197	11	62273418	+	AHNAK	Body	OpenSea
115	2.18e-07	cg11319592	-0.06	0.28	0.11775	3	188850137	-			OpenSea
		cg17897547	-0.08	0.33	0.0538103	3	188850150	-			OpenSea
		cg26895768	-0.05	0.18	0.103608	3	188850350	-			OpenSea
		cg12059859	-0.05	0.64	0.0203049	3	188851243	-			OpenSea
116	2.83e-07	cg16355945	-0.02	0.22	0.423364	12	132654742	-			S_Shore
		cg11914068	-0.02	0.27	0.507857	12	132654862	+			S_Shore
		cg19653417	-0.1	0.64	4.71e-05	12	132654924	+			S_Shore
		cg16064237	-0.06	0.55	0.000909911	12	132654984	+			S_Shore
117	3.22e-07	cg07840518	0.01	0.81	0.865325	16	65635643	+			OpenSea
		cg18265326	0.09	0.51	0.0237348	16	65635738	-			OpenSea
		cg09225336	0.09	0.51	0.0338713	16	65635750	+			OpenSea
		cg19420069	0.1	0.5	0.0124251	16	65635834	+			OpenSea
		cg11387709	0.12	0.58	0.00803326	16	65636127	-			OpenSea
118	3.25e-07	cg11750580	0.03	0.83	0.521771	1	46088336	+	CCDC17	Body	Island
		cg06687305	0.08	0.69	0.0606123	1	46088486	-	CCDC17	Body	Island
		cg03335125	0.04	0.87	0.0869143	1	46088541	-	CCDC17	Body	Island
		cg11240129	0.07	0.65	0.0551082	1	46088617	+	CCDC17;CCDC17;CCDC17;CCDC17	ExonBnd;ExonBnd;Body;Body	Island
		cg14220678	0.02	0.89	0.203141	1	46089024	+	CCDC17	Body	Island
		cg02987388	0.06	0.82	0.107391	1	46089045	+	CCDC17	Body	Island
119	3.25e-07	cg25935178	0.08	0.51	0.0431175	1	159869902	+	MIR4259;CFAP45;CFAP45	TSS200;1stExon;5'UTR	Island
		cg09753657	0.04	0.71	0.507307	1	159869927	+	CCDC19	TSS200	Island
		cg02849695	0.08	0.65	0.0151758	1	159869960	+	CCDC19	TSS200	Island
		cg17239103	0.04	0.44	0.0543542	1	159870074	-	CCDC19	TSS200	Island
		cg25153824	0.04	0.43	0.00344272	1	159870077	-	CCDC19	TSS200	Island
		cg09476130	0.07	0.7	0.0763658	1	159870086	+	CCDC19	TSS200	Island
		cg00099427	0.02	0.74	0.587273	1	159870134	+	CCDC19	TSS1500	Island
		cg03685774	0.01	0.85	0.814869	1	159870326	+	CCDC19	TSS1500	S_Shore
120	3.29e-07	cg08157914	-0.01	0.82	0.422204	7	2646478	+	IQCE;IQCE	Body;Body	S_Shore
		cg14042143	-0.07	0.6	0.00340609	7	2646782	-	IQCE;IQCE	Body;Body	S_Shore
		cg18338984	-0.05	0.5	0.0783738	7	2646955	-	IQCE;IQCE	Body;Body	S_Shore
		cg16313758	-0.04	0.58	0.150195	7	2647039	+	IQCE;IQCE	Body;Body	S_Shore
		cg03179542	-0.03	0.51	0.151492	7	2647333	+	IQCE;IQCE	Body;Body	S_Shore
121	3.41e-07	cg25806524	0.04	0.36	0.176881	19	46998786	+	PNMAL2;PNMAL2;PPP5D1	1stExon;5'UTR;Body	S_Shore
		cg23716779	0.06	0.23	0.026283	19	46998790	+	PNMAL2;PNMAL2;PPP5D1	1stExon;5'UTR;Body	S_Shore
		cg03969996	0.07	0.35	0.0395218	19	46999055	-	PNMAL2;PNMAL2	1stExon;5'UTR	Island
		cg16617301	0.05	0.32	0.0368926	19	46999109	-	PNMAL2;PNMAL2	1stExon;5'UTR	Island
		cg24718465	0.03	0.35	0.130342	19	46999118	-	PNMAL2;PNMAL2	1stExon;5'UTR	Island
		cg11410682	0.04	0.38	0.0469622	19	46999224	+	PNMAL2	TSS200	Island
		cg18709349	0.04	0.45	0.335843	19	46999274	+	PNMAL2	TSS200	Island
		cg04689048	0.03	0.28	0.160508	19	46999289	-	PNMAL2	TSS200	Island
		cg04255201	0.04	0.28	0.011233	19	46999307	-	PNMAL2	TSS200	S_Shore
		cg25837277	0	0.72	0.995779	19	46999366	-	PNMAL2	TSS200	S_Shore
		cg22928599	0.02	0.33	0.4256	19	46999403	-	PNMAL2	TSS1500	S_Shore
		cg06618097	0.01	0.63	0.916811	19	46999444	-	PNMAL2	TSS1500	S_Shore
122	3.9e-07	cg02495569	0.01	0.86	0.517216	5	172110211	+	NEURL1B	Body	N_Shore
		cg00327072	0.04	0.87	0.0154645	5	172110477	+	NEURL1B	Body	Island
		cg07485775	0.05	0.73	0.0201032	5	172110569	-	NEURL1B	Body	Island
		cg06933824	0.04	0.76	0.00518853	5	172110579	-	NEURL1B	Body	Island
123	5e-07	cg03060468	0.04	0.53	0.568352	5	140683196	-	SLC25A2	1stExon	Island
		cg05638493	0.07	0.39	0.00548079	5	140683367	-	SLC25A2	1stExon	Island
		cg14739664	0.03	0.9	0.270034	5	140683467	+	SLC25A2;SLC25A2	1stExon;5'UTR	Island
		cg05845376	0.04	0.8	0.0864523	5	140683632	+	SLC25A2	TSS200	Island
		cg25212131	0.02	0.79	0.113428	5	140683670	+	SLC25A2	TSS200	Island
		cg07039560	0.02	0.77	0.0174935	5	140683681	+	SLC25A2	TSS200	Island
		cg21636683	0.06	0.7	0.127195	5	140683699	+	SLC25A2	TSS200	Island
		cg00030420	0.05	0.71	0.0251454	5	140683772	+	SLC25A2	TSS200	Island
		cg22748470	0	0.82	0.995492	5	140683946	+	SLC25A2	TSS1500	S_Shore
124	5.01e-07	cg12912394	0.03	0.81	0.251729	11	35835713	+			OpenSea
		cg17472649	0.09	0.4	0.0024848	11	35835797	+			OpenSea
		cg10609883	0.1	0.5	0.000718262	11	35835819	+			OpenSea
125	5.33e-07	cg16212754	0.01	0.87	0.616348	14	56777251	+			OpenSea
		cg21556470	0.11	0.65	0.00743923	14	56777451	-			OpenSea
		cg20474450	0.15	0.59	0.00520083	14	56777463	+			OpenSea
		cg08443549	0.15	0.55	0.0181439	14	56777488	+			OpenSea
		cg04067042	0.05	0.21	0.245949	14	56777525	-			OpenSea
126	5.41e-07	cg18381051	0.01	0.06	0.572629	1	2987645	-	PRDM16;PRDM16	Body;Body	Island
		cg22122862	0.08	0.28	0.000677329	1	2987914	-	PRDM16;PRDM16	Body;Body	Island
		cg18509466	0.06	0.24	0.000344028	1	2987961	+	PRDM16;PRDM16	Body;Body	Island
127	5.67e-07	cg17367596	0.04	0.53	0.0356746	11	65546988	-	DKFZp761E198	1stExon	N_Shore
		cg11751213	0.03	0.46	0.0100265	11	65547023	-	DKFZp761E198	1stExon	N_Shore
		cg05257275	0.04	0.51	0.0639822	11	65547049	+	DKFZp761E198	1stExon	N_Shore
		cg03695871	0.02	0.7	0.0807236	11	65547172	-	DKFZp761E198	1stExon	N_Shore
128	5.85e-07	cg04823169	0.11	0.52	0.00545486	9	100850334	+	TRIM14;TRIM14	Body;Body	Island
		cg06290690	0.1	0.6	0.026813	9	100850337	+	TRIM14;TRIM14	Body;Body	Island
		cg11317199	0.11	0.51	0.00902525	9	100850391	+	TRIM14;TRIM14;TRIM14;TRIM14	Body;Body;Body;Body	Island
129	6.62e-07	cg04388548	-0.02	0.47	0.389695	13	114905640	+			OpenSea
		cg13785223	-0.08	0.33	0.00907785	13	114905788	+			OpenSea
		cg23739746	-0.05	0.13	0.00189941	13	114905867	+			OpenSea
		cg01936220	-0.03	0.17	0.144951	13	114906016	-			OpenSea
130	6.78e-07	cg13477178	-0.06	0.73	0.196017	10	375248	+	DIP2C	Body	S_Shelf
		cg06193766	-0.1	0.67	0.0354835	10	375391	+	DIP2C	Body	S_Shelf
		cg06657455	-0.06	0.63	0.153167	10	375691	-	DIP2C	Body	S_Shelf
		cg00163554	-0.04	0.55	0.407621	10	375799	+	DIP2C	Body	S_Shelf
		cg08410533	-0.1	0.5	0.00870395	10	375830	-	DIP2C	Body	S_Shelf
131	7.51e-07	cg23189410	0.05	0.51	0.0143062	3	147125712	+	ZIC4;ZIC1	TSS1500;TSS1500	N_Shore
		cg17546247	0.04	0.29	0.00902525	3	147125714	+	ZIC4;ZIC1	TSS1500;TSS1500	N_Shore
		cg08070771	0.04	0.46	0.521708	3	147125758	-	ZIC4;ZIC1	TSS1500;TSS1500	N_Shore
		cg11142389	0.02	0.18	0.247315	3	147125765	+	ZIC4;ZIC1	TSS1500;TSS1500	N_Shore
		cg24686610	0.02	0.17	0.683324	3	147125782	-	ZIC4;ZIC1	TSS1500;TSS1500	N_Shore
		cg12965599	0.02	0.16	0.196017	3	147125924	-	ZIC1	TSS1500	N_Shore
		cg07291439	0	0.19	0.974077	3	147125926	-	ZIC1	TSS1500	N_Shore
		cg23449696	0.05	0.48	0.0215101	3	147125942	+	ZIC1	TSS1500	N_Shore
		cg00475509	0.03	0.38	0.277458	3	147125955	+	ZIC1	TSS1500	N_Shore
		cg08855449	0.05	0.45	0.134166	3	147125962	+	ZIC1	TSS1500	N_Shore
		cg26400885	0.02	0.3	0.594795	3	147126119	+	ZIC1	TSS1500	N_Shore
		cg12419052	0.02	0.27	0.63027	3	147126121	+	ZIC1	TSS1500	N_Shore
		cg16181396	0.01	0.15	0.574692	3	147126206	+	ZIC1	TSS1500	N_Shore
		cg10107050	0.01	0.1	0.317819	3	147126244	+	ZIC1	TSS1500	N_Shore
		cg16636671	0.01	0.13	0.615513	3	147126403	+	ZIC1	TSS1500	N_Shore
		cg23468878	0.02	0.1	0.203592	3	147126425	+	ZIC1	TSS1500	N_Shore
132	7.57e-07	cg02837456	-0.02	0.73	0.269845	11	94500612	-	AMOTL1	TSS1500	N_Shore
		cg25371036	-0.09	0.55	2.44e-06	11	94500749	-	AMOTL1	TSS1500	N_Shore
		cg10739071	-0.02	0.34	0.363103	11	94500965	+	AMOTL1;AMOTL1	TSS1500;TSS1500	N_Shore
		cg18603250	-0.04	0.41	0.0718148	11	94501052	-	AMOTL1;AMOTL1	TSS1500;TSS1500	N_Shore
		cg11994851	-0.01	0.22	0.676302	11	94501068	-	AMOTL1;AMOTL1	TSS1500;TSS1500	N_Shore
133	8.62e-07	cg25978138	0.07	0.8	0.289384	6	29648161	+			OpenSea
		cg11747594	0.11	0.62	0.529174	6	29648225	+			OpenSea
		cg15708526	0.07	0.71	0.569439	6	29648271	-			OpenSea
		cg04071440	0.08	0.63	0.48784	6	29648275	+			OpenSea
		cg08022281	0.09	0.52	0.33068	6	29648345	+			OpenSea
		cg10648573	0.08	0.53	0.364248	6	29648348	+			OpenSea
		cg12644888	0.07	0.5	0.474125	6	29648360	+			OpenSea
		cg22494932	0.11	0.73	0.421027	6	29648379	+			OpenSea
		cg25699073	0.11	0.73	0.305828	6	29648381	+			OpenSea
		cg07134666	0.13	0.69	0.443153	6	29648400	+			OpenSea
		cg00588198	0.15	0.57	0.353762	6	29648452	+			OpenSea
		cg16885113	0.13	0.67	0.474452	6	29648507	+			OpenSea
		cg20228636	0.13	0.62	0.466492	6	29648525	+			OpenSea
		cg11383134	0.12	0.65	0.431828	6	29648590	+			OpenSea
		cg03198009	0.14	0.5	0.258386	6	29648604	+			OpenSea
		cg03449857	0.14	0.63	0.41222	6	29648623	+			OpenSea
		cg15570656	0.15	0.61	0.370215	6	29648628	+			OpenSea
		cg02157626	0.11	0.53	0.408755	6	29648736	-			OpenSea
		cg13835168	0.15	0.57	0.374128	6	29648756	+			OpenSea
		cg08041448	0.1	0.5	0.453262	6	29648901	-			OpenSea
		cg24100841	0.17	0.55	0.241665	6	29649024	+			OpenSea
		cg19636627	0.14	0.62	0.520173	6	29649084	+			OpenSea
134	8.7e-07	cg08453371	0.05	0.57	0.0258641	5	159560272	-			OpenSea
		cg25433552	0.05	0.63	0.0903885	5	159560548	-			OpenSea
		cg06687640	0.05	0.22	0.00382298	5	159560692	-			OpenSea
135	9.72e-07	cg24144391	0.04	0.73	0.0253492	1	164744047	-	LOC100505795;PBX1;PBX1;PBX1	TSS200;Body;Body;Body	OpenSea
		cg19368440	0.11	0.53	0.00477837	1	164744070	+	LOC100505795;PBX1;PBX1;PBX1	TSS200;Body;Body;Body	OpenSea
		cg21063192	0.04	0.77	0.0888404	1	164744310	-	LOC100505795;PBX1;PBX1;PBX1	TSS1500;Body;Body;Body	OpenSea
		cg08609318	0.05	0.74	0.340299	1	164744436	+	LOC100505795;PBX1;PBX1;PBX1	TSS1500;Body;Body;Body	OpenSea
136	9.82e-07	cg07280985	-0.03	0.77	0.22352	19	55549414	-	GP6;GP6	Body;Body	OpenSea
		cg23796967	-0.08	0.53	0.158516	19	55549590	+	GP6;GP6	1stExon;1stExon	OpenSea
		cg18355337	-0.07	0.56	0.168755	19	55549722	+	GP6;GP6	TSS200;TSS200	OpenSea
		cg05374025	-0.04	0.39	0.644026	19	55549746	+	GP6;GP6	TSS200;TSS200	OpenSea
		cg02462353	-0.04	0.54	0.267555	19	55549799	-	GP6;GP6	TSS200;TSS200	OpenSea
		cg25818583	-0.06	0.61	0.137034	19	55549801	-	GP6;GP6	TSS200;TSS200	OpenSea
		cg05215830	-0.05	0.65	0.161144	19	55549826	+	GP6;GP6	TSS200;TSS200	OpenSea
		cg20651389	-0.05	0.64	0.108342	19	55549842	+	GP6;GP6	TSS1500;TSS1500	OpenSea
		cg26846030	-0.07	0.63	0.149559	19	55549907	-	GP6;GP6;GP6	TSS1500;TSS1500;TSS1500	OpenSea
137	1.07e-06	cg12422154	-0.03	0.52	0.306993	6	30130819	-	TRIM15	TSS200	OpenSea
		cg02772121	-0.07	0.55	0.324527	6	30130881	+	TRIM15	TSS200	OpenSea
		cg25582220	-0.1	0.56	0.0900418	6	30130914	+	TRIM15	TSS200	OpenSea
		cg20101433	-0.07	0.55	0.202018	6	30130922	-	TRIM15	TSS200	OpenSea
		cg06051311	-0.03	0.13	0.124085	6	30131001	+	TRIM15;TRIM15	5'UTR;1stExon	OpenSea
		cg22425467	-0.06	0.46	0.12514	6	30131189	+	TRIM15;TRIM15	5'UTR;1stExon	OpenSea
		cg21856784	-0.06	0.54	0.186734	6	30131214	-	TRIM15;TRIM15	5'UTR;1stExon	OpenSea
		cg00720829	-0.06	0.55	0.176942	6	30131219	-	TRIM15;TRIM15	5'UTR;1stExon	OpenSea
		cg00879790	-0.02	0.78	0.410031	6	30131283	-	TRIM15;TRIM15	5'UTR;1stExon	OpenSea
		cg05701418	-0.09	0.48	0.262125	6	30131361	+	TRIM15;TRIM15	5'UTR;1stExon	OpenSea
		cg27583815	0	0.79	0.906219	6	30131467	+	TRIM15	1stExon	OpenSea
138	1.16e-06	cg04179952	0.14	0.32	0.0316291	1	201619295	-	NAV1	Body	Island
		cg04287574	0.12	0.43	0.0645999	1	201619622	-	NAV1	Body	Island
		cg08883485	0.09	0.42	0.0230102	1	201619787	+	NAV1	Body	Island
		cg03400139	0.05	0.74	0.239273	1	201619900	-	NAV1	Body	S_Shore
139	1.24e-06	cg11970695	0.05	0.43	0.0304127	1	3634044	+	TP73;TP73;TP73;TP73	Body;Body;Body;Body	N_Shore
		cg14084907	0.06	0.33	0.250809	1	3634811	+	TP73;TP73;TP73;TP73	Body;Body;Body;Body	Island
		cg03760518	0.09	0.62	0.0144183	1	3634903	-	TP73;TP73;TP73;TP73	Body;Body;Body;Body	Island
		cg06376715	0.07	0.42	0.00990491	1	3634918	+	TP73;TP73;TP73;TP73	Body;Body;Body;Body	Island
		cg22039909	0.01	0.8	0.608629	1	3635100	-	TP73;TP73;TP73;TP73	Body;Body;Body;Body	Island
		cg25352980	0.01	0.76	0.751295	1	3635210	+	TP73;TP73;TP73;TP73	Body;Body;Body;Body	S_Shore
140	1.28e-06	cg02786339	0.09	0.32	0.00453664	10	79373331	+	KCNMA1;KCNMA1;KCNMA1;KCNMA1;KCNMA1;KCNMA1	Body;Body;Body;Body;Body;Body	OpenSea
		cg19844350	0.02	0.09	0.0958589	10	79373390	-	KCNMA1;KCNMA1;KCNMA1;KCNMA1;KCNMA1;KCNMA1	Body;Body;Body;Body;Body;Body	OpenSea
		cg15480998	0.08	0.4	0.00632927	10	79373438	-	KCNMA1;KCNMA1;KCNMA1;KCNMA1;KCNMA1;KCNMA1	Body;Body;Body;Body;Body;Body	OpenSea
141	1.51e-06	cg18972676	0.02	0.67	0.554352	22	40784025	-	SGSM3;SGSM3	5'UTR;5'UTR	OpenSea
		cg00094998	0.03	0.25	0.000334535	22	40784325	+	SGSM3;SGSM3	5'UTR;5'UTR	OpenSea
		cg04323816	0.04	0.32	0.000663551	22	40784430	+	SGSM3;SGSM3	5'UTR;5'UTR	OpenSea
		cg14678662	0.04	0.71	0.339576	22	40784465	-	SGSM3;SGSM3	5'UTR;5'UTR	OpenSea
		cg04799831	0.01	0.74	0.732455	22	40784715	+	SGSM3;SGSM3	5'UTR;5'UTR	OpenSea
142	1.6e-06	cg24100115	0.02	0.24	0.480853	6	30698584	+	FLOT1	Body	OpenSea
		cg02684104	0.03	0.14	0.0308229	6	30698706	+	FLOT1	Body	OpenSea
		cg04353171	0.04	0.14	0.031605	6	30698729	-	FLOT1	Body	OpenSea
		cg05681859	0.03	0.18	0.195471	6	30698734	-	FLOT1	Body	OpenSea
		cg18760837	0.02	0.11	0.115087	6	30698777	+	FLOT1	Body	OpenSea
		cg17988780	0.02	0.09	0.0392144	6	30698780	+	FLOT1	Body	OpenSea
		cg19448318	0.03	0.07	0.0332605	6	30698784	+	FLOT1	Body	OpenSea
		cg16254746	0.02	0.11	0.242836	6	30698843	+	FLOT1	Body	OpenSea
		cg10513302	0.02	0.24	0.490417	6	30698905	+	FLOT1	Body	OpenSea
		cg19110902	0.02	0.3	0.531733	6	30698936	-	FLOT1	Body	OpenSea
		cg16646298	0	0.62	0.948134	6	30698987	-	FLOT1	Body	OpenSea
143	1.73e-06	cg18376568	0.04	0.64	0.0587988	14	76164217	+	TTLL5	Body	OpenSea
		cg14482991	0.03	0.82	0.0355677	14	76164424	+	TTLL5	Body	OpenSea
		cg21593863	0.04	0.78	0.00865643	14	76164631	+	TTLL5	Body	OpenSea
144	1.81e-06	cg16794579	0.04	0.47	0.0460321	16	17562419	+	XYLT1	Body	OpenSea
		cg06321596	0.07	0.34	0.00530466	16	17562960	+	XYLT1	Body	OpenSea
		cg01724917	0.02	0.78	0.41604	16	17563028	+	XYLT1	Body	OpenSea
		cg04359840	0.04	0.49	0.157403	16	17563300	+	XYLT1	Body	OpenSea
145	2.1e-06	cg06760668	0.01	0.38	0.906564	15	68111844	+	SKOR1	TSS200	N_Shore
		cg04618848	0.03	0.41	0.355747	15	68111941	-	SKOR1	TSS200	N_Shore
		cg13969843	0.02	0.17	0.255477	15	68111947	-	SKOR1	TSS200	N_Shore
		cg01512447	0.02	0.2	0.142569	15	68112019	-	SKOR1	TSS200	N_Shore
		cg20333059	0.01	0.21	0.750906	15	68112028	+	SKOR1	TSS200	N_Shore
		cg03526563	0.06	0.51	0.00889084	15	68112070	+	SKOR1	1stExon	N_Shore
		cg25221235	0.02	0.23	0.392168	15	68112282	+			N_Shore
		cg00145079	0.03	0.39	0.11428	15	68112888	+			N_Shore
		cg09469610	0.04	0.32	0.0564442	15	68113110	-			N_Shore
146	2.15e-06	cg01150497	0.09	0.32	0.105415	1	2120978	+	FAAP20;FAAP20;FAAP20;FAAP20;FAAP20	Body;Body;5'UTR;5'UTR;Body	N_Shore
		cg20300514	0.08	0.25	0.247078	1	2120985	+	C1orf86;LOC100128003	Body;Body	N_Shore
		cg26227225	0.07	0.44	0.317819	1	2121039	-	C1orf86;LOC100128003;C1orf86	Body;Body;3'UTR	Island
		cg05337761	0.06	0.65	0.50292	1	2121349	-	C1orf86;LOC100128003;C1orf86	Body;Body;Body	Island
		cg08200543	0.07	0.33	0.221681	1	2121449	+	C1orf86;LOC100128003;C1orf86	Body;Body;Body	Island
		cg01894875	0.08	0.37	0.0767062	1	2121521	-	C1orf86;LOC100128003;C1orf86	Body;Body;Body	Island
		cg01927825	0.03	0.77	0.198047	1	2121724	-	C1orf86;LOC100128003;C1orf86	Body;Body;Body	Island
147	2.45e-06	cg18243536	-0.02	0.3	0.757294	10	18689266	+	CACNB2;CACNB2;CACNB2;CACNB2;CACNB2;CACNB2;CACNB2;CACNB2;CACNB2	TSS1500;Body;Body;Body;Body;Body;Body;Body;Body	OpenSea
		cg07262635	0.03	0.27	0.587322	10	18689378	+	CACNB2;CACNB2;CACNB2;CACNB2;CACNB2;CACNB2;CACNB2;CACNB2;CACNB2	Body;Body;Body;Body;Body;TSS200;Body;Body;Body	OpenSea
		cg25334928	0.04	0.36	0.133278	10	18689430	+	CACNB2;CACNB2;CACNB2;CACNB2;CACNB2;CACNB2;CACNB2;CACNB2;CACNB2	Body;Body;Body;Body;Body;TSS200;Body;Body;Body	OpenSea
		cg25327888	0.06	0.38	0.330153	10	18689440	-	CACNB2;CACNB2;CACNB2;CACNB2;CACNB2;CACNB2;CACNB2;CACNB2;CACNB2	Body;Body;Body;Body;Body;TSS200;Body;Body;Body	OpenSea
		cg12289251	0.08	0.26	0.273176	10	18689471	-	CACNB2;CACNB2;CACNB2;CACNB2;CACNB2;CACNB2;CACNB2;CACNB2;CACNB2	Body;Body;Body;Body;Body;TSS200;Body;Body;Body	OpenSea
		cg24128066	0.03	0.09	0.116742	10	18689503	+	CACNB2;CACNB2;CACNB2;CACNB2;CACNB2;CACNB2;CACNB2;CACNB2;CACNB2	Body;Body;Body;Body;Body;TSS200;Body;Body;Body	OpenSea
		cg16108246	0.06	0.17	0.196061	10	18689556	-	CACNB2;CACNB2;CACNB2;CACNB2;CACNB2;CACNB2;CACNB2;CACNB2;CACNB2;CACNB2	5'UTR;1stExon;Body;Body;Body;Body;Body;Body;Body;Body	OpenSea
		cg14839147	0.05	0.31	0.271606	10	18689627	+	CACNB2;CACNB2;CACNB2;CACNB2;CACNB2;CACNB2;CACNB2;CACNB2;CACNB2;CACNB2	5'UTR;1stExon;Body;Body;Body;Body;Body;Body;Body;Body	OpenSea
		cg05351658	0.08	0.17	0.0448848	10	18689737	-	CACNB2;CACNB2;CACNB2;CACNB2;CACNB2;CACNB2;CACNB2;CACNB2;CACNB2;CACNB2	5'UTR;1stExon;Body;Body;Body;Body;Body;Body;Body;Body	OpenSea
		cg05720640	0.06	0.31	0.179905	10	18689948	+	CACNB2;CACNB2;CACNB2;CACNB2;CACNB2;CACNB2;CACNB2;CACNB2;CACNB2;CACNB2	5'UTR;1stExon;Body;Body;Body;Body;Body;Body;Body;Body	OpenSea
148	2.5e-06	cg09076584	0.04	0.49	0.0545116	17	26941253	-	FLJ25006	TSS200	OpenSea
		cg05253759	0.03	0.41	0.00795542	17	26941260	-	FLJ25006	TSS200	OpenSea
		cg00528014	0.08	0.63	0.00268539	17	26941267	+	SGK494;SPAG5-AS1	TSS200;Body	OpenSea
149	2.51e-06	cg00518702	0.06	0.33	0.00770596	6	113886046	-			OpenSea
		cg13526264	0.04	0.36	0.0527935	6	113886304	-			OpenSea
		cg05826295	0.06	0.29	0.0304299	6	113886340	+			OpenSea
150	2.69e-06	cg15554126	-0.04	0.65	0.106777	1	10690443	+	PEX14	3'UTR	OpenSea
		cg16057915	-0.06	0.79	0.00941022	1	10690564	+	PEX14	3'UTR	OpenSea
		cg07357157	-0.05	0.76	0.0061268	1	10690588	+	PEX14	3'UTR	OpenSea
151	2.83e-06	cg26010879	0.1	0.42	0.0209062	7	73157217	+			S_Shelf
		cg19928597	0.12	0.45	0.0408959	7	73157383	+			S_Shelf
		cg09943102	0.08	0.55	0.0624635	7	73157788	-			OpenSea
		cg12918872	0.03	0.81	0.47381	7	73158017	+			OpenSea
152	2.86e-06	cg17144149	-0.03	0.29	0.301779	17	46656572	+	HOXB4	TSS1500	S_Shore
		cg02132714	-0.03	0.4	0.730204	17	46656690	+	HOXB4	TSS1500	S_Shore
		cg13670378	-0.01	0.11	0.354624	17	46656777	-	HOXB4	TSS1500	S_Shore
		cg26491604	-0.02	0.28	0.246475	17	46656864	-	HOXB4	TSS1500	S_Shore
		cg05822888	-0.04	0.34	0.0168754	17	46656892	-	HOXB4	TSS1500	S_Shore
		cg26072749	-0.02	0.21	0.397472	17	46657274	+	MIR10A	Body	N_Shore
		cg26916621	-0.03	0.65	0.433064	17	46657346	-	MIR10A	TSS200	N_Shore
		cg07631144	-0.04	0.55	0.378425	17	46657393	-	MIR10A	TSS200	N_Shore
		cg15649236	-0.03	0.28	0.271944	17	46657504	-	MIR10A	TSS200	N_Shore
		cg01572694	-0.04	0.45	0.158335	17	46657555	+	MIR10A	TSS1500	N_Shore
		cg14884929	-0.01	0.23	0.800646	17	46657656	-	MIR10A	TSS1500	N_Shore
153	2.94e-06	cg15800722	0.02	0.8	0.298821	17	42144929	-	LSM12;LSM12	1stExon;5'UTR	S_Shore
		cg26157872	0.06	0.68	0.0144183	17	42145037	+	LSM12	TSS200	S_Shore
		cg16674514	0.06	0.54	0.00870872	17	42145043	+	LSM12	TSS200	S_Shore
		cg11188119	0.03	0.61	0.162246	17	42145270	-	LSM12	TSS1500	S_Shore
154	2.94e-06	cg11106117	0.04	0.34	0.0804867	5	139491230	-			N_Shore
		cg01440452	0.05	0.33	0.026818	5	139491579	-			N_Shore
		cg05162564	0.03	0.28	0.0447702	5	139491931	+			N_Shore
155	3e-06	cg17330838	0.03	0.45	0.133336	11	57267101	+	SLC43A1	Body	Island
		cg26418434	0.05	0.46	0.0811945	11	57267120	-	SLC43A1	Body	Island
		cg00089550	0.03	0.38	0.157008	11	57267181	-	SLC43A1	Body	Island
		cg23075364	0.06	0.36	0.0255484	11	57267445	+	SLC43A1	Body	S_Shore
		cg25284762	0.02	0.77	0.370968	11	57267679	-	SLC43A1	Body	S_Shore
156	3.22e-06	cg10709729	0.01	0.84	0.382756	6	2962352	-	SERPINB6;SERPINB6;SERPINB6;SERPINB6;SERPINB6;SERPINB6;SERPINB6;SERPINB6;SERPINB6	5'UTR;1stExon;Body;Body;Body;5'UTR;5'UTR;5'UTR;5'UTR	OpenSea
		cg10143991	0.04	0.61	0.00132973	6	2962408	-	SERPINB6;SERPINB6;SERPINB6;SERPINB6;SERPINB6;SERPINB6;SERPINB6;SERPINB6	TSS200;Body;Body;Body;5'UTR;5'UTR;5'UTR;5'UTR	OpenSea
		cg16001461	0.02	0.29	0.364993	6	2962471	+	SERPINB6;SERPINB6;SERPINB6;SERPINB6;SERPINB6;SERPINB6;SERPINB6;SERPINB6	TSS200;Body;Body;Body;5'UTR;5'UTR;5'UTR;5'UTR	OpenSea
		cg09080894	0.05	0.38	0.00269224	6	2962545	+	SERPINB6;SERPINB6;SERPINB6;SERPINB6;SERPINB6;SERPINB6;SERPINB6;SERPINB6	TSS200;Body;Body;Body;5'UTR;5'UTR;5'UTR;5'UTR	OpenSea
157	3.33e-06	cg06285810	-0.06	0.65	0.0368372	7	71802910	-	CALN1;CALN1	TSS1500;Body	S_Shore
		cg03845688	-0.07	0.43	0.00123328	7	71803032	+	CALN1;CALN1	TSS1500;Body	S_Shore
		cg22510074	-0.04	0.31	0.0656635	7	71803123	-	CALN1;CALN1	TSS1500;Body	S_Shore
		cg14178336	-0.02	0.23	0.66601	7	71803433	-	CALN1;CALN1	TSS1500;Body	S_Shore
158	3.36e-06	cg20893956	0.08	0.69	0.0280979	6	152126736	+	ESR1;ESR1	5'UTR;TSS200	N_Shelf
		cg24764793	0.05	0.78	0.102656	6	152126745	+	ESR1;ESR1	5'UTR;TSS200	N_Shelf
		cg07746998	0.05	0.69	0.0292175	6	152126785	-	ESR1;ESR1	5'UTR;TSS200	N_Shelf
		cg21157690	0.05	0.61	0.206855	6	152126895	+	ESR1;ESR1;ESR1	5'UTR;1stExon;5'UTR	N_Shore
		cg17264271	0.05	0.59	0.21489	6	152126938	-	ESR1;ESR1;ESR1	5'UTR;1stExon;5'UTR	N_Shore
159	3.48e-06	cg23825301	0.02	0.73	0.601335	11	1296823	-	TOLLIP	3'UTR	N_Shore
		cg11095027	0.06	0.54	0.00446088	11	1297066	-	TOLLIP	3'UTR	N_Shore
		cg26599989	0.06	0.52	0.0073299	11	1297087	-	TOLLIP	3'UTR	N_Shore
		cg14889653	0.05	0.67	0.0731262	11	1297250	-	TOLLIP	3'UTR	N_Shore
		cg25226711	0.04	0.72	0.526728	11	1297385	+	TOLLIP	3'UTR	N_Shore
160	3.49e-06	cg04245250	0.06	0.53	0.0100724	9	35563833	-	FAM166B;FAM166B;FAM166B;FAM166B	5'UTR;5'UTR;1stExon;1stExon	OpenSea
		cg13271339	0.04	0.35	0.0773673	9	35563884	-	FAM166B;FAM166B;FAM166B;FAM166B;FAM166B;FAM166B;FAM166B;FAM166B	1stExon;1stExon;1stExon;1stExon;5'UTR;5'UTR;5'UTR;5'UTR	OpenSea
		cg10068883	0.06	0.52	0.0977427	9	35564038	-	FAM166B;FAM166B;FAM166B;FAM166B	TSS200;TSS200;TSS200;TSS200	OpenSea
		cg21212076	0.06	0.6	0.233914	9	35564052	-	FAM166B;FAM166B	TSS200;TSS200	OpenSea
		cg06007141	0.02	0.53	0.571283	9	35564079	-	FAM166B;FAM166B;FAM166B;FAM166B	TSS200;TSS200;TSS200;TSS200	OpenSea
		cg19669931	0.04	0.57	0.118532	9	35564160	+	FAM166B;FAM166B;FAM166B;FAM166B	TSS1500;TSS1500;TSS1500;TSS1500	OpenSea
161	3.5e-06	cg08732950	0.05	0.32	0.00650781	16	89023389	+	CBFA2T3	Body	OpenSea
		cg02431972	0.07	0.46	0.0885219	16	89023488	+	CBFA2T3	Body	OpenSea
		cg05953373	0.06	0.54	0.0210468	16	89023633	+	CBFA2T3	Body	OpenSea
162	3.78e-06	cg01836137	0.05	0.46	0.00463271	14	105167300	-	INF2;INF2;INF2	5'UTR;5'UTR;5'UTR	Island
		cg13578465	0.02	0.79	0.0314473	14	105167457	+	INF2;INF2;INF2	5'UTR;5'UTR;5'UTR	Island
		cg27286011	0.05	0.59	0.0152448	14	105167574	-	INF2;INF2;INF2	5'UTR;5'UTR;5'UTR	N_Shore
		cg11730703	0.04	0.76	0.0377461	14	105167607	-	INF2;INF2;INF2	5'UTR;5'UTR;5'UTR	N_Shore
		cg18425377	0	0.89	0.941314	14	105167727	-	INF2;INF2;INF2	Body;Body;Body	Island
163	3.88e-06	cg16546717	0.04	0.43	0.00238725	7	2800196	-	GNA12;GNA12;GNA12;GNA12	Body;Body;Body;Body	N_Shelf
		cg25318189	0.05	0.35	0.00132041	7	2800436	+	GNA12	Body	N_Shelf
		cg23249868	0.01	0.73	0.610395	7	2800701	+	GNA12	Body	N_Shore
164	4.22e-06	cg01225942	0.03	0.2	0.0524673	11	22362209	+	SLC17A6	Body	N_Shore
		cg21518089	0.04	0.2	0.000900833	11	22362708	+	SLC17A6	Body	N_Shore
		cg04583232	0.02	0.19	0.362876	11	22362874	+	SLC17A6	Body	Island
165	4.3e-06	cg18370151	0.05	0.6	0.0516127	22	18267969	-			Island
		cg12460175	0.07	0.75	0.275666	22	18268062	-			Island
		cg14086922	0.06	0.49	0.0864523	22	18268239	+			Island
		cg11745885	0.05	0.46	0.101397	22	18268247	+			Island
		cg21463605	0.07	0.53	0.0592097	22	18268249	+			Island
166	4.49e-06	cg25399309	0.05	0.15	0.0238281	5	66462293	+	MAST4;MAST4	Body;Body	S_Shelf
		cg08743751	0.06	0.2	0.0388216	5	66462471	+	MAST4;MAST4	Body;Body	S_Shelf
		cg17278401	0.07	0.3	0.0393695	5	66462662	+	MAST4;MAST4	Body;Body	S_Shelf
167	4.68e-06	cg22144875	0.06	0.25	0.0163697	19	46032431	+	OPA3	Body	Island
		cg26958124	0.05	0.16	0.0118367	19	46032528	+	OPA3	Body	Island
		cg26852286	0.03	0.21	0.393743	19	46032770	-	OPA3	Body	Island
		cg19636302	0.04	0.27	0.148814	19	46032854	+	OPA3	Body	Island
168	4.92e-06	cg12982322	0.02	0.37	0.581639	11	32449821	+	WT1;WT1;WT1;WT1	Body;Body;Body;Body	S_Shore
		cg16501028	0.02	0.47	0.461962	11	32450000	+	WT1;WT1;WT1;WT1	Body;Body;Body;Body	S_Shore
		cg04456238	0.05	0.39	0.0757838	11	32450104	-	WT1;WT1;WT1;WT1	Body;Body;Body;Body	S_Shore
		cg13540960	0.03	0.28	0.250987	11	32450244	-	WT1;WT1;WT1;WT1	Body;Body;Body;Body	N_Shore
		cg05222924	0.04	0.12	0.0850641	11	32450486	-	WT1;WT1;WT1;WT1	Body;Body;Body;Body	N_Shore
		cg06516124	0.02	0.11	0.13398	11	32450591	+	WT1;WT1;WT1;WT1	Body;Body;Body;Body	N_Shore
		cg25782229	0.04	0.22	0.300619	11	32450692	+	WT1;WT1;WT1;WT1	Body;Body;Body;Body	N_Shore
169	5.01e-06	cg05491854	0.12	0.39	0.00333393	6	24910562	+	FAM65B	5'UTR	N_Shore
		cg08818610	0.14	0.28	0.00473646	6	24910720	+	FAM65B	5'UTR	Island
		cg15289427	0.05	0.07	0.0134486	6	24911001	+	FAM65B	5'UTR	Island
		cg06953309	0.02	0.04	0.187857	6	24911056	+	FAM65B;FAM65B;FAM65B;FAM65B	1stExon;Body;Body;5'UTR	Island
		cg13491413	0.06	0.11	0.00942476	6	24911111	-	FAM65B;FAM65B;FAM65B;FAM65B	1stExon;Body;Body;5'UTR	Island
		cg18610423	0.01	0.07	0.751944	6	24911193	-	FAM65B;FAM65B	1stExon;5'UTR	Island
		cg26922444	0.01	0.27	0.956222	6	24911204	-	FAM65B	TSS200	Island
		cg03098814	0.04	0.08	0.534813	6	24911308	-	FAM65B	TSS200	S_Shore
		cg11083276	0.04	0.11	0.615788	6	24911313	-	FAM65B	TSS200	S_Shore
		cg18761994	0.04	0.07	0.249694	6	24911326	-	FAM65B	TSS200	S_Shore
		cg02915015	0.03	0.12	0.590512	6	24911329	-	FAM65B	TSS200	S_Shore
		cg23903465	0.04	0.17	0.3656	6	24911334	-	FAM65B	TSS200	S_Shore
		cg19936032	0.01	0.07	0.570479	6	24911414	+	FAM65B	TSS1500	S_Shore
		cg08576643	0.02	0.1	0.674094	6	24911545	-	FAM65B	TSS1500	S_Shore
		cg06636971	0.01	0.05	0.681908	6	24911553	-	FAM65B	TSS1500	S_Shore
		cg17896599	0.01	0.06	0.859909	6	24911555	-	FAM65B;FAM65B;FAM65B	TSS200;Body;Body	S_Shore
		cg01726103	0.01	0.2	0.838203	6	24911615	+	FAM65B	TSS1500	S_Shore
170	5.15e-06	cg08458692	0.03	0.59	0.680955	17	20799408	+	CCDC144NL;CCDC144NL	1stExon;5'UTR	Island
		cg14560110	0.1	0.57	0.283082	17	20799470	+	CCDC144NL	TSS200	Island
		cg22516161	0.05	0.38	0.255777	17	20799491	+	CCDC144NL	TSS200	Island
		cg08288433	0.06	0.67	0.242628	17	20799511	+	CCDC144NL	TSS200	Island
		cg06809326	0.07	0.66	0.210811	17	20799526	+	CCDC144NL	TSS200	Island
		cg22570042	0.07	0.65	0.282751	17	20799532	+	CCDC144NL	TSS200	Island
		cg25893857	0.04	0.47	0.167375	17	20799676	-	CCDC144NL	TSS1500	Island
		cg11633473	0.04	0.42	0.0933183	17	20799714	-	CCDC144NL	TSS1500	Island
		cg22282896	0.03	0.41	0.118532	17	20799769	-	CCDC144NL	TSS1500	Island
		cg26496521	0.01	0.47	0.52882	17	20799978	-	CCDC144NL;CCDC144NL-AS1	TSS1500;Body	Island
171	5.17e-06	cg16182936	0.02	0.82	0.0509006	3	13060741	-	IQSEC1	Body	OpenSea
		cg13878677	0.06	0.85	0.0137444	3	13060915	+	IQSEC1	Body	OpenSea
		cg17696731	0.03	0.72	0.302095	3	13060971	+	IQSEC1	Body	OpenSea
		cg26766694	0.05	0.7	0.035411	3	13060974	+	IQSEC1	Body	OpenSea
172	5.69e-06	cg15695155	0.09	0.65	0.23421	12	121973871	+	KDM2B;KDM2B	Body;Body	N_Shore
		cg26995224	0.09	0.5	0.01298	12	121974146	-	KDM2B;KDM2B	Body;Body	N_Shore
		cg13708645	0.07	0.41	0.00803326	12	121974305	-	KDM2B;KDM2B	Body;Body	N_Shore
173	6.1e-06	cg26388730	0.03	0.67	0.0919392	11	64405764	+	NRXN2;NRXN2;NRXN2	Body;Body;Body	Island
		cg24524285	0.11	0.67	0.0063738	11	64405919	-	NRXN2;NRXN2;NRXN2	Body;Body;Body	Island
		cg23907108	0.06	0.46	0.0159603	11	64405993	+	NRXN2;NRXN2;NRXN2	Body;Body;Body	Island
		cg04169709	0.07	0.55	0.004501	11	64406046	+	NRXN2;NRXN2;NRXN2	Body;Body;Body	S_Shore
		cg15939287	0	0.85	0.949913	11	64406051	+	NRXN2;NRXN2;NRXN2	Body;Body;Body	S_Shore
174	6.19e-06	cg06170717	-0.06	0.65	0.0269637	15	57107157	+			OpenSea
		cg04002839	-0.06	0.86	0.0731058	15	57107533	-			OpenSea
		cg11211942	-0.07	0.81	0.0381015	15	57107622	-			OpenSea
175	6.5e-06	cg14319235	0.02	0.22	0.611094	1	79472282	-	ELTD1	Body	Island
		cg21113740	0.04	0.34	0.483579	1	79472343	-	ELTD1;ELTD1	5'UTR;1stExon	Island
		cg04360793	0.06	0.43	0.0720812	1	79472361	-	ELTD1;ELTD1	5'UTR;1stExon	Island
		cg15084543	0.06	0.48	0.388603	1	79472408	-	ELTD1;ELTD1	5'UTR;1stExon	Island
		cg26422458	0.02	0.33	0.197846	1	79472452	+	ELTD1;ELTD1	5'UTR;1stExon	Island
		cg26719105	0.05	0.32	0.0431175	1	79472523	-	ADGRL4	TSS200	Island
		cg02154252	0.03	0.27	0.181046	1	79472532	-	ELTD1	TSS200	Island
		cg18592365	0.04	0.3	0.111844	1	79472536	-	ELTD1	TSS200	Island
		cg01402735	0.04	0.27	0.138556	1	79472558	+	ELTD1	TSS200	S_Shore
		cg18781128	-0.01	0.78	0.779725	1	79472803	-	ADGRL4	TSS1500	S_Shore
176	7.14e-06	cg03731131	0.03	0.74	0.125539	19	44278274	-	KCNN4	Body	Island
		cg11624345	0.04	0.61	0.0198922	19	44278551	+	KCNN4	Body	Island
		cg22904711	0.01	0.77	0.357293	19	44278628	-	KCNN4	Body	Island
		cg10767665	0.04	0.39	0.0761813	19	44279027	+	KCNN4	Body	S_Shore
177	7.54e-06	cg07592361	0.04	0.69	0.287515	2	241496830	+	ANKMY1;ANKMY1	5'UTR;5'UTR	Island
		cg25810938	0.07	0.47	0.293496	2	241497060	+	ANKMY1;ANKMY1	5'UTR;5'UTR	Island
		cg13604246	0.09	0.21	0.354593	2	241497412	+	ANKMY1;ANKMY1	TSS200;TSS200	Island
		cg23964682	0.06	0.15	0.4133	2	241497415	+	ANKMY1;ANKMY1	TSS200;TSS200	Island
		cg15766075	0.03	0.09	0.34747	2	241497417	+	ANKMY1;ANKMY1	TSS200;TSS200	Island
		cg11821086	0.11	0.31	0.178944	2	241497544	+	ANKMY1;ANKMY1;ANKMY1;ANKMY1;ANKMY1;ANKMY1	TSS200;TSS200;TSS200;TSS200;TSS200;Body	Island
		cg20002504	0.12	0.4	0.0725243	2	241497554	+	ANKMY1;ANKMY1	TSS200;TSS200	Island
		cg13030331	0.04	0.25	0.0500124	2	241497599	+	ANKMY1;ANKMY1	TSS200;TSS200	Island
		cg27504117	0.01	0.78	0.93447	2	241497663	+	ANKMY1;ANKMY1	TSS1500;TSS1500	N_Shore
		cg00840370	0.03	0.49	0.09571	2	241497727	+	ANKMY1;ANKMY1;ANKMY1;ANKMY1;ANKMY1;ANKMY1	TSS1500;TSS1500;TSS1500;TSS1500;TSS1500;Body	S_Shore
		cg14908680	-0.01	0.9	0.782243	2	241497846	+	ANKMY1;ANKMY1	TSS1500;TSS1500	N_Shore
178	7.57e-06	cg02573566	0.05	0.66	0.536363	1	153599479	-	S100A13;S100A13;S100A13;S100A13;S100A1;S100A13;S100A13	5'UTR;1stExon;5'UTR;5'UTR;TSS1500;5'UTR;5'UTR	OpenSea
		cg00012362	0.07	0.59	0.448133	1	153599487	-	S100A13;S100A13;S100A13;S100A13;S100A1;S100A13;S100A13	5'UTR;1stExon;5'UTR;5'UTR;TSS1500;5'UTR;5'UTR	OpenSea
		cg06562291	0.08	0.39	0.386808	1	153599573	-	S100A13;S100A13;S100A13;S100A13;S100A13;S100A1	5'UTR;TSS200;5'UTR;5'UTR;5'UTR;TSS1500	OpenSea
		cg17776284	0.1	0.43	0.31272	1	153599625	+	S100A13;S100A13;S100A13;S100A13;S100A13;S100A13;S100A1	5'UTR;TSS200;1stExon;5'UTR;5'UTR;5'UTR;TSS1500	OpenSea
		cg13946767	0.08	0.54	0.318763	1	153599671	-	S100A13;S100A13;S100A13;S100A13;S100A1;S100A13;S100A13	5'UTR;1stExon;5'UTR;TSS200;TSS1500;5'UTR;5'UTR	OpenSea
		cg11343894	0.11	0.49	0.394038	1	153599704	+	S100A13;S100A13;S100A13;S100A13;S100A1;S100A13;S100A13	5'UTR;1stExon;5'UTR;TSS200;TSS1500;5'UTR;5'UTR	OpenSea
		cg27469660	0.11	0.37	0.356717	1	153599709	+	S100A13;S100A13;S100A13;S100A13;S100A13;S100A13;S100A1	5'UTR;TSS200;1stExon;5'UTR;5'UTR;5'UTR;TSS1500	OpenSea
		cg11915664	0.09	0.38	0.323459	1	153599769	-	S100A13;S100A13;S100A13;S100A13;S100A1;S100A13	TSS200;5'UTR;5'UTR;5'UTR;TSS1500;TSS1500	OpenSea
		cg11596404	0.1	0.49	0.47713	1	153599772	-	S100A13;S100A13;S100A13;S100A13;S100A1;S100A13	TSS200;5'UTR;5'UTR;5'UTR;TSS1500;TSS1500	OpenSea
		cg19335413	0.07	0.49	0.505596	1	153599812	-	S100A13;S100A13;S100A13;S100A13;S100A1;S100A13	TSS200;5'UTR;5'UTR;5'UTR;TSS1500;TSS1500	OpenSea
		cg02873163	0.11	0.5	0.443408	1	153599829	+	S100A13;S100A13;S100A13;S100A13;S100A1;S100A13	TSS200;5'UTR;5'UTR;5'UTR;TSS1500;TSS1500	OpenSea
		cg02331910	0.08	0.52	0.387324	1	153599831	+	S100A13;S100A13;S100A1;S100A13;S100A13;S100A13	5'UTR;5'UTR;TSS1500;TSS200;5'UTR;TSS1500	OpenSea
		cg04077668	0.05	0.17	0.15158	1	153600064	+	S100A13;S100A13;S100A13;S100A1;S100A13;S100A13;S100A13	TSS1500;5'UTR;5'UTR;TSS1500;5'UTR;1stExon;TSS1500	OpenSea
		cg01347250	0.06	0.22	0.343684	1	153600152	+	S100A13;S100A13;S100A13;S100A1;S100A13;S100A13	TSS200;5'UTR;5'UTR;TSS1500;TSS1500;TSS1500	OpenSea
		cg07898899	0.06	0.3	0.358584	1	153600156	+	S100A13;S100A13;S100A13;S100A1;S100A13;S100A13	TSS1500;5'UTR;TSS200;TSS1500;5'UTR;TSS1500	OpenSea
179	8.01e-06	cg01164584	0	0.64	0.991275	8	67454340	+			N_Shore
		cg08620329	0.02	0.79	0.0919211	8	67454546	+			Island
		cg10687107	0.09	0.57	0.00148662	8	67454667	+			Island
		cg15444185	0.07	0.35	0.00170285	8	67454707	+			Island
		cg20902757	0.03	0.76	0.058921	8	67454892	-			Island
180	8.4e-06	cg08620751	0.05	0.34	0.0133898	19	1851750	+			Island
		cg13382072	0.06	0.2	0.0162035	19	1851882	-			Island
		cg11434705	0.08	0.33	0.1083	19	1851995	-			Island
181	8.44e-06	cg13883633	0.05	0.64	0.0767831	15	41951695	-	MGA;MGA	TSS1500;TSS1500	N_Shore
		cg06891458	0.05	0.35	0.121176	15	41951943	-	MGA;MGA	TSS1500;TSS1500	N_Shore
		cg23446587	0.07	0.75	0.0217045	15	41952005	-	MGA;MGA	TSS1500;TSS1500	N_Shore
		cg06799422	0.06	0.19	0.189524	15	41952235	-	MGA;MGA	TSS1500;TSS1500	N_Shore
182	9.44e-06	cg20801110	0.02	0.77	0.250698	15	75136007	-	ULK3	TSS1500	S_Shore
		cg05352955	0.03	0.63	0.173408	15	75136116	+	ULK3;ULK3;ULK3;ULK3;ULK3;ULK3	TSS1500;TSS1500;TSS1500;TSS1500;TSS1500;TSS1500	S_Shore
		cg13055199	0.05	0.43	0.101432	15	75136278	-	ULK3	TSS1500	S_Shore
		cg27583951	0.06	0.41	0.00189941	15	75136324	+	ULK3;ULK3;ULK3;ULK3;ULK3;ULK3	TSS1500;TSS1500;TSS1500;TSS1500;TSS1500;TSS1500	S_Shore
183	9.55e-06	cg03355562	0	0.66	0.895698	22	22986780	-	POM121L1P;GGTLC2	Body;TSS1500	N_Shore
		cg27379407	0.04	0.86	0.0543366	22	22987059	+	POM121L1P	TSS200	Island
		cg25432807	0.01	0.87	0.423228	22	22987072	+	POM121L1P	TSS200	Island
		cg03875006	0.05	0.59	0.103411	22	22987075	+	GGTLC2;POM121L1P	TSS200;TSS200	Island
		cg23272378	0.03	0.87	0.133902	22	22987079	+	GGTLC2;POM121L1P	TSS200;TSS200	Island
		cg04627849	0.02	0.88	0.248611	22	22987110	-	POM121L1P	TSS200	Island
		cg04027757	0.02	0.85	0.0610412	22	22987124	-	POM121L1P	TSS200	Island
		cg27179375	0.03	0.83	0.0625777	22	22987126	-	POM121L1P	TSS200	Island
184	9.79e-06	cg04797323	-0.05	0.19	0.0576923	12	93966978	-	SOCS2	Body	Island
		cg11738543	-0.02	0.12	0.10032	12	93967225	+	SOCS2	Body	Island
		cg23412850	-0.02	0.13	0.0808647	12	93967387	+	SOCS2	Body	Island
		cg07687131	-0.05	0.32	0.219731	12	93967580	-	SOCS2	Body	S_Shore
		cg06630241	-0.03	0.26	0.486031	12	93967711	-	SOCS2	Body	S_Shore
185	1.01e-05	cg24818699	0.01	0.81	0.602886	13	43355514	-	C13orf30	TSS200	OpenSea
		cg08787791	0.07	0.63	0.00181439	13	43355737	+	C13orf30;C13orf30	1stExon;5'UTR	OpenSea
		cg13237945	0.08	0.6	0.00129786	13	43355739	+	C13orf30;C13orf30	1stExon;5'UTR	OpenSea
186	1.02e-05	cg19049754	0	0.85	0.831183	10	81966990	-			Island
		cg06813382	0.07	0.52	0.0589848	10	81967195	+			Island
		cg08880670	0.06	0.69	0.23016	10	81967272	-	LINC00857	TSS200	Island
		cg25660691	0.06	0.6	0.171345	10	81967281	-	LINC00857	TSS200	Island
		cg25677116	0.06	0.69	0.122764	10	81967284	-	LINC00857	TSS200	Island
		cg11647108	0.06	0.69	0.340667	10	81967516	+			Island
		cg09614479	0.06	0.55	0.226733	10	81967536	+			S_Shore
		cg10775231	0.07	0.62	0.188559	10	81967666	-			S_Shore
187	1.03e-05	cg20744437	-0.01	0.07	0.611283	1	154298919	-	ATP8B2;ATP8B2	TSS1500;5'UTR	S_Shore
		cg23924887	-0.01	0.08	0.173115	1	154298956	+	ATP8B2;ATP8B2	TSS1500;5'UTR	S_Shore
		cg06811467	-0.02	0.27	0.0377461	1	154299179	-	ATP8B2;ATP8B2	TSS1500;5'UTR	N_Shore
		cg19293769	-0.02	0.57	0.448649	1	154299826	+	ATP8B2;ATP8B2	5'UTR;TSS1500	N_Shore
		cg19760410	-0.01	0.05	0.431828	1	154300117	+	ATP8B2;ATP8B2	TSS200;5'UTR	N_Shore
		cg16013543	-0.01	0.12	0.0649393	1	154300241	-	ATP8B2;ATP8B2	TSS200;5'UTR	N_Shore
188	1.05e-05	cg21575225	-0.04	0.35	0.0303121	1	156073485	+	LMNA	5'UTR	OpenSea
		cg12593793	-0.03	0.26	0.0941208	1	156074135	+			OpenSea
		cg22976567	-0.02	0.19	0.053822	1	156074182	-	LMNA	5'UTR	OpenSea
189	1.07e-05	cg07123344	0.05	0.35	0.00548079	20	60294656	+	CDH4;CDH4;CDH4	Body;Body;5'UTR	OpenSea
		cg19921985	0.05	0.33	0.26992	20	60294819	-	CDH4;CDH4;CDH4	Body;Body;5'UTR	OpenSea
		cg04614651	0.05	0.34	0.20539	20	60294938	+	CDH4;CDH4;CDH4	Body;Body;5'UTR	OpenSea
		cg22031664	0.07	0.33	0.0346748	20	60294940	+	CDH4;CDH4;CDH4	Body;Body;5'UTR	OpenSea
190	1.07e-05	cg04955912	0.15	0.55	0.0133068	2	242294876	+	FARP2	TSS1500	N_Shore
		cg03538275	0.1	0.63	0.0239974	2	242294942	+	FARP2;FARP2;FARP2	TSS1500;TSS1500;TSS1500	N_Shore
		cg06643020	0.12	0.5	0.0577175	2	242294986	+	FARP2;FARP2;FARP2	TSS1500;TSS1500;TSS1500	N_Shore
191	1.08e-05	cg08153298	-0.05	0.69	0.135412	21	30517709	-	MAP3K7CL;MAP3K7CL;MAP3K7CL;MAP3K7CL;MAP3K7CL;MAP3K7CL;MAP3K7CL;MAP3K7CL	TSS200;Body;Body;Body;Body;Body;Body;Body	OpenSea
		cg01379386	-0.04	0.67	0.0705307	21	30517714	-	MAP3K7CL;MAP3K7CL;MAP3K7CL;MAP3K7CL;MAP3K7CL;MAP3K7CL;MAP3K7CL;MAP3K7CL	TSS200;Body;Body;Body;Body;Body;Body;Body	OpenSea
		cg00325272	-0.05	0.5	0.107551	21	30517741	+	MAP3K7CL;MAP3K7CL;MAP3K7CL;MAP3K7CL;MAP3K7CL;MAP3K7CL;MAP3K7CL;MAP3K7CL	TSS200;Body;Body;Body;Body;Body;Body;Body	OpenSea
		cg08854834	-0.06	0.64	0.0201736	21	30517941	-	C21orf7	Body	OpenSea
192	1.1e-05	cg09440270	0.04	0.35	0.198119	10	94820086	+	CYP26C1	TSS1500	Island
		cg16577651	0.04	0.68	0.146075	10	94820236	-	CYP26C1	TSS1500	Island
		cg07225966	0.04	0.43	0.237508	10	94820376	+	CYP26C1	TSS1500	Island
		cg01416891	0.03	0.19	0.298537	10	94820892	-	CYP26C1	TSS200	Island
		cg05219493	0.04	0.59	0.664949	10	94820923	-	CYP26C1	TSS200	Island
		cg17743250	0.01	0.77	0.710417	10	94820927	-	CYP26C1	TSS200	Island
		cg25083618	0.03	0.71	0.273595	10	94820988	+	CYP26C1	TSS200	Island
		cg20322977	0.05	0.32	0.052107	10	94821085	+	CYP26C1	1stExon	Island
193	1.15e-05	cg14834267	0.04	0.14	0.383217	1	201617847	-	NAV1	1stExon	Island
		cg16517702	0.06	0.13	0.342977	1	201617853	-	NAV1	1stExon	Island
		cg09358973	0.11	0.25	0.00812915	1	201618030	+	NAV1	1stExon	Island
		cg14920846	0.12	0.42	0.015594	1	201618209	-	NAV1	1stExon	Island
		cg19827875	0.02	0.83	0.436766	1	201618284	+	NAV1	1stExon	Island
194	1.16e-05	cg15390122	0.09	0.52	0.0634335	6	152130188	+	ESR1;ESR1;ESR1;ESR1;ESR1;ESR1	Body;Body;Body;Body;Body;Body	S_Shore
		cg15626350	0.13	0.59	0.0116553	6	152130207	-	ESR1;ESR1;ESR1;ESR1	Body;Body;Body;Body	S_Shore
		cg00601836	0.07	0.82	0.0308925	6	152130332	-	ESR1;ESR1;ESR1;ESR1	Body;Body;Body;Body	S_Shore
195	1.19e-05	cg08311343	0.06	0.72	0.0274056	7	92324861	-	CDK6;CDK6	Body;Body	OpenSea
		cg03360944	0.04	0.8	0.0498791	7	92324872	-	CDK6;CDK6	Body;Body	OpenSea
		cg02217975	0.07	0.55	0.0746358	7	92325242	+	CDK6;CDK6	Body;Body	OpenSea
196	1.23e-05	cg15810415	0.04	0.64	0.208766	4	111397134	+	ENPEP	TSS200	N_Shore
		cg20773127	0.05	0.55	0.0378337	4	111397155	-	ENPEP	TSS200	N_Shore
		cg18944383	0.01	0.71	0.784796	4	111397179	+	ENPEP	TSS200	N_Shore
		cg09248380	0.05	0.48	0.108906	4	111397190	+	ENPEP	TSS200	N_Shore
		cg24192671	0.04	0.75	0.216752	4	111397220	+	ENPEP	TSS200	N_Shore
		cg15406387	0.05	0.38	0.0482939	4	111397332	-	ENPEP;ENPEP	1stExon;5'UTR	N_Shore
		cg07587796	0.06	0.31	0.148843	4	111397401	-	ENPEP;ENPEP	1stExon;5'UTR	N_Shore
197	1.28e-05	cg10725542	-0.13	0.64	0.0487572	3	149094653	-	TM4SF1;TM4SF1-AS1;TM4SF1-AS1;TM4SF1-AS1	Body;TSS1500;TSS1500;TSS1500	OpenSea
		cg26306106	-0.09	0.61	0.12486	3	149094816	-	TM4SF1;TM4SF1-AS1;TM4SF1-AS1;TM4SF1-AS1	Body;TSS1500;TSS1500;TSS1500	OpenSea
		cg23379566	-0.15	0.59	0.0282374	3	149094892	-	TM4SF1;TM4SF1-AS1;TM4SF1-AS1;TM4SF1-AS1	Body;TSS1500;TSS1500;TSS1500	OpenSea
		cg26584465	-0.09	0.7	0.216233	3	149095006	-	TM4SF1;TM4SF1-AS1;TM4SF1-AS1;TM4SF1-AS1	Body;TSS1500;TSS1500;TSS1500	OpenSea
198	1.3e-05	cg01039763	0.04	0.77	0.202469	9	139889049	+			Island
		cg14408173	0.03	0.89	0.00894211	9	139889131	-	CLIC3	3'UTR	Island
		cg13423383	0.07	0.59	0.271934	9	139889616	+	CLIC3	Body	Island
		cg04471485	0.04	0.46	0.174726	9	139889789	+	CLIC3	Body	Island
199	1.32e-05	cg11004284	-0.03	0.17	0.0168542	3	15470105	+	METTL6;EAF1	TSS1500;Body	S_Shore
		cg01495895	-0.02	0.08	0.0480309	3	15470288	-	METTL6;METTL6;METTL6;METTL6;EAF1	TSS1500;TSS1500;TSS1500;TSS1500;Body	S_Shore
		cg03482593	-0.02	0.09	0.0405818	3	15470299	+	METTL6;METTL6;METTL6;METTL6;EAF1	TSS1500;TSS1500;TSS1500;TSS1500;Body	S_Shore
200	1.33e-05	cg00924685	0.03	0.53	0.352083	1	17475656	-			N_Shore
		cg10432422	0.04	0.72	0.0305617	1	17475819	-			Island
		cg26516532	0.04	0.72	0.0659072	1	17475832	+			Island
		cg04684114	0.05	0.33	0.0450726	1	17476074	+			Island
201	1.37e-05	cg18116155	-0.05	0.53	0.0256678	1	226315479	-			OpenSea
		cg17813331	-0.05	0.26	0.113583	1	226315651	+			OpenSea
		cg14162417	-0.05	0.51	0.0239452	1	226315857	+			OpenSea
202	1.48e-05	cg13851211	0.01	0.82	0.616949	16	50321678	+	ADCY7	TSS200	OpenSea
		cg20961336	0.01	0.89	0.852834	16	50321751	-	ADCY7;ADCY7	TSS200;5'UTR	OpenSea
		cg15650719	0.05	0.49	0.00293	16	50321812	-	ADCY7;ADCY7;ADCY7	TSS200;ExonBnd;5'UTR	OpenSea
		cg02879453	0.05	0.62	0.0655372	16	50321818	-	ADCY7	TSS200	OpenSea
		cg23580000	0.06	0.56	0.00275127	16	50322156	+	ADCY7	1stExon	OpenSea
203	1.55e-05	cg20643029	0.05	0.38	0.293194	21	37915044	+	CLDN14;CLDN14	TSS200;5'UTR	OpenSea
		cg12426652	0.06	0.25	0.243803	21	37915056	+	CLDN14;CLDN14	TSS200;5'UTR	OpenSea
		cg04478905	0.07	0.41	0.173494	21	37915091	+	CLDN14;CLDN14	TSS200;5'UTR	OpenSea
		cg05351803	0.06	0.27	0.290127	21	37915130	-	CLDN14;CLDN14	TSS200;5'UTR	OpenSea
		cg05275307	0.09	0.21	0.179146	21	37915200	+	CLDN14;CLDN14	TSS200;5'UTR	OpenSea
		cg16957637	0.06	0.12	0.126211	21	37915214	+	CLDN14;CLDN14	TSS200;5'UTR	OpenSea
		cg01668281	0.07	0.38	0.225949	21	37915281	-	CLDN14;CLDN14	5'UTR;TSS1500	OpenSea
		cg13363596	0.04	0.46	0.411174	21	37915313	-	CLDN14;CLDN14	TSS200;5'UTR	OpenSea
		cg23034373	0.06	0.54	0.316488	21	37915354	+	CLDN14;CLDN14	5'UTR;TSS1500	OpenSea
		cg00293996	0.02	0.69	0.583381	21	37915391	-	CLDN14;CLDN14	5'UTR;TSS1500	OpenSea
204	1.76e-05	cg22739025	0.03	0.44	0.259155	3	51740622	-	GRM2;GRM2	TSS1500;TSS1500	N_Shore
		cg25693132	0.05	0.41	0.106446	3	51740741	-	GRM2;GRM2	TSS1500;TSS1500	Island
		cg21899500	0.03	0.51	0.542465	3	51740850	-	GRM2;GRM2	TSS1500;TSS1500	Island
		cg00664406	0.03	0.41	0.255477	3	51740875	+	GRM2;GRM2	TSS1500;TSS1500	Island
		cg04453050	0.03	0.48	0.420418	3	51740896	+	GRM2;GRM2	TSS200;TSS200	Island
		cg26079664	0.05	0.5	0.545817	3	51740956	-	GRM2;GRM2	TSS200;TSS200	Island
		cg12934382	0.04	0.62	0.548128	3	51741135	+	GRM2;GRM2;GRM2;GRM2	1stExon;5'UTR;1stExon;5'UTR	Island
		cg00303541	0.06	0.39	0.144726	3	51741280	-	GRM2;GRM2	5'UTR;5'UTR	Island
		cg21213853	0.07	0.57	0.167398	3	51741473	+	GRM2;GRM2	5'UTR;5'UTR	S_Shore
205	1.85e-05	cg03405128	0.07	0.41	0.00226907	4	77341841	-			N_Shore
		cg19311244	0.05	0.62	0.0584713	4	77341912	-			N_Shore
		cg02093808	0.04	0.25	0.202656	4	77342011	-			Island
		cg20432211	0.06	0.63	0.355193	4	77342104	+			Island
206	2e-05	cg03803086	0.03	0.22	0.0927639	21	34185960	+	C21orf62;C21orf62;C21orf62;C21orf62;C21orf62;C21orf62	5'UTR;5'UTR;1stExon;1stExon;1stExon;5'UTR	OpenSea
		cg27427104	0.04	0.27	0.0224408	21	34186015	-	C21orf62;C21orf62;C21orf62;C21orf62;C21orf62;C21orf62	1stExon;1stExon;1stExon;5'UTR;5'UTR;5'UTR	OpenSea
		cg00780604	0.03	0.3	0.221028	21	34186042	-	C21orf62;C21orf62;C21orf62;C21orf62;C21orf62;C21orf62	1stExon;1stExon;1stExon;5'UTR;5'UTR;5'UTR	OpenSea
		cg23163200	0.03	0.21	0.0470752	21	34186122	+	C21orf62;C21orf62;C21orf62	TSS200;TSS200;TSS200	OpenSea
207	2.07e-05	cg09354263	0.04	0.69	0.00800715	17	73631460	+	RECQL5;LOC643008;LOC643008	Body;TSS1500;5'UTR	S_Shelf
		cg17540765	0.04	0.62	0.00213182	17	73631586	-	RECQL5;LOC643008;LOC643008	Body;TSS1500;5'UTR	S_Shelf
		cg26870936	0.02	0.25	0.4999	17	73631785	+	RECQL5;LOC643008;LOC643008	Body;TSS1500;5'UTR	S_Shelf
208	2.24e-05	cg08569517	0.02	0.85	0.0623312	19	2424793	-	TMPRSS9	Body	Island
		cg07418971	0.05	0.55	0.0864208	19	2424836	+	TMPRSS9	Body	Island
		cg19497523	0.1	0.78	0.0487811	19	2425476	-	TMPRSS9	Body	Island
209	2.34e-05	cg09695430	0.06	0.47	0.00878484	11	32447944	+	WT1;WT1;WT1;WT1	Body;Body;Body;Body	N_Shore
		cg20204986	0.05	0.6	0.0560335	11	32448067	+	WT1;WT1;WT1;WT1	Body;Body;Body;Body	N_Shore
		cg13638420	0.05	0.37	0.158962	11	32448293	+	WT1;WT1;WT1;WT1	Body;Body;Body;Body	Island
210	2.35e-05	cg12177762	0.04	0.82	0.55718	3	126911727	+			OpenSea
		cg22219795	0.03	0.89	0.52229	3	126911763	-			OpenSea
		cg22524822	0.07	0.8	0.0590597	3	126911830	+	C3orf56	TSS200	OpenSea
		cg23832334	0.09	0.75	0.105165	3	126911833	+	C3orf56	TSS200	OpenSea
		cg24341311	0.06	0.78	0.170397	3	126911844	+			OpenSea
		cg15823183	0.06	0.75	0.0752498	3	126911942	+	C3orf56	TSS200	OpenSea
		cg22814764	0.04	0.78	0.241633	3	126911953	+			OpenSea
		cg00401503	0.04	0.63	0.357915	3	126912011	+	C3orf56;C3orf56	1stExon;5'UTR	OpenSea
211	2.46e-05	cg22575379	0.03	0.35	0.583963	3	131080235	-	NUDT16P;NUDT16P	TSS1500;TSS1500	N_Shore
		cg14230378	0.05	0.22	0.0629001	3	131080483	-	NUDT16P;NUDT16P	TSS1500;TSS1500	N_Shore
		cg00404641	0.07	0.23	0.166606	3	131080516	+	NUDT16P;NUDT16P	TSS200;TSS1500	N_Shore
		cg20804831	0.02	0.17	0.332974	3	131080579	-	NUDT16P;NUDT16P	TSS200;TSS200	Island
		cg14845282	0.02	0.14	0.123357	3	131080593	-	NUDT16P;NUDT16P	TSS200;TSS200	Island
		cg18413131	0.05	0.12	0.244403	3	131080697	+	NUDT16P;NUDT16P	TSS200;Body	Island
		cg14654533	0.03	0.21	0.259557	3	131080755	-	NUDT16P;NUDT16P	Body;Body	Island
212	2.5e-05	cg18651997	-0.07	0.7	0.000730567	16	10674977	+	EMP2	TSS1500	S_Shore
		cg25968721	-0.05	0.7	0.0140493	16	10674992	+	EMP2	TSS1500	S_Shore
		cg00451635	-0.04	0.49	0.00423362	16	10675030	-	EMP2	TSS1500	S_Shore
		cg01654820	0	0.7	0.950364	16	10675123	-	EMP2	TSS1500	S_Shore
213	2.76e-05	cg27162705	-0.05	0.43	0.0827812	10	114713024	+	TCF7L2;TCF7L2;TCF7L2;TCF7L2;TCF7L2;TCF7L2	Body;Body;Body;Body;Body;Body	S_Shore
		cg11748187	-0.09	0.43	0.0249633	10	114713108	+	TCF7L2;TCF7L2;TCF7L2;TCF7L2;TCF7L2;TCF7L2	Body;Body;Body;Body;Body;Body	S_Shore
		cg00159523	-0.13	0.47	0.0228379	10	114713187	+	TCF7L2;TCF7L2;TCF7L2;TCF7L2;TCF7L2;TCF7L2	Body;Body;Body;Body;Body;Body	S_Shore
214	2.9e-05	cg09170553	0.01	0.11	0.367255	4	298743	-			N_Shore
		cg06882544	0.01	0.29	0.396667	4	298926	-			Island
		cg13208922	0.06	0.45	0.23535	4	299022	-			Island
		cg14626309	0.04	0.23	0.0388909	4	299051	+			Island
		cg17891759	0.07	0.46	0.241427	4	299121	+			Island
		cg12133554	0.02	0.32	0.308865	4	299309	+			Island
		cg15439725	0.03	0.48	0.528892	4	299311	+			Island
		cg14283758	0.05	0.24	0.301856	4	299370	+			S_Shore
215	3.04e-05	cg00232827	0.06	0.63	0.0530196	5	172096764	-	NEURL1B	Body	Island
		cg24667575	0.04	0.84	0.0298271	5	172097064	+	NEURL1B	Body	Island
		cg17157275	0.04	0.79	0.115502	5	172097385	+	NEURL1B	Body	Island
216	3.06e-05	cg16562730	0.06	0.12	0.01298	16	71560187	-	CHST4;CHST4;CHST4;CHST4	1stExon;5'UTR;1stExon;5'UTR	OpenSea
		cg00840403	0.03	0.09	0.156492	16	71560205	-	CHST4;CHST4;CHST4;CHST4	1stExon;5'UTR;1stExon;5'UTR	OpenSea
		cg02954149	0.05	0.11	0.0260594	16	71560421	+	CHST4;CHST4	5'UTR;5'UTR	OpenSea
217	3.22e-05	cg18608703	0.08	0.68	0.0919057	7	117119195	+	CFTR	TSS1500	OpenSea
		cg25509184	0.06	0.24	0.0203231	7	117119382	-	CFTR	TSS1500	OpenSea
		cg26635219	0.04	0.25	0.432046	7	117119424	+	CFTR	TSS1500	OpenSea
		cg17204129	0.03	0.14	0.129862	7	117119601	-	CFTR	TSS1500	OpenSea
		cg17616554	0.02	0.1	0.218304	7	117119611	-	CFTR	TSS1500	OpenSea
		cg09626894	0.01	0.21	0.587405	7	117119637	-	CFTR	TSS1500	OpenSea
218	3.34e-05	cg10221008	0.01	0.85	0.610535	11	94349669	+	PIWIL4;PIWIL4	ExonBnd;Body	OpenSea
		cg19467605	0.08	0.34	0.00463271	11	94349883	-	PIWIL4	Body	OpenSea
		cg16270169	0.05	0.18	0.00396341	11	94350032	+	PIWIL4	Body	OpenSea
219	3.39e-05	cg22670033	0.04	0.82	0.0264672	5	180646608	-			N_Shore
		cg08383929	0.02	0.78	0.318668	5	180646754	+			Island
		cg15946312	0.02	0.79	0.11927	5	180646880	-			Island
		cg04662609	0.04	0.69	0.0630949	5	180646976	-			Island
220	3.46e-05	cg08995871	0.05	0.73	0.213149	10	76803361	+	DUPD1	Body	Island
		cg14462779	0.04	0.43	0.0271415	10	76803669	-	DUPD1	Body	Island
		cg01390419	0.06	0.52	0.199444	10	76803856	+	DUPD1	Body	Island
		cg09622269	0.06	0.44	0.111844	10	76803925	+	DUPD1	Body	S_Shore
221	3.66e-05	cg27146050	0.05	0.3	0.0376213	19	46801557	-	HIF3A;HIF3A	Body;TSS200	S_Shore
		cg14419402	0.05	0.57	0.222098	19	46801562	-	HIF3A;HIF3A;HIF3A;RNU6-66P	TSS200;TSS200;Body;Body	S_Shore
		cg22891070	0.09	0.55	0.0500677	19	46801642	+	HIF3A;HIF3A	Body;TSS200	S_Shore
		cg16672562	0.09	0.62	0.0698526	19	46801672	+	HIF3A;HIF3A;HIF3A	5'UTR;Body;1stExon	S_Shore
222	3.7e-05	cg14674160	0.03	0.17	0.0515799	3	57175898	+	IL17RD	Body	OpenSea
		cg12056014	0.03	0.63	0.175946	3	57176525	-	IL17RD	Body	OpenSea
		cg24787461	0.02	0.39	0.287949	3	57176622	-	IL17RD	Body	OpenSea
		cg19200263	0.02	0.11	0.233187	3	57176661	-	IL17RD	Body	OpenSea
		cg01079779	0.02	0.67	0.29013	3	57176708	-	IL17RD	Body	OpenSea
223	3.74e-05	cg07328316	0.03	0.65	0.339841	1	1690235	+	NADK;NADK;NADK;NADK	TSS200;Body;Body;Body	N_Shore
		cg22906442	0.05	0.46	0.124469	1	1690260	+	NADK;NADK;NADK;NADK	TSS200;Body;Body;Body	N_Shore
		cg08937102	0.03	0.38	0.130407	1	1690389	-	NADK	Body	N_Shore
		cg15274273	0.01	0.57	0.756073	1	1690610	+	NADK;NADK;NADK;NADK	TSS1500;Body;Body;Body	N_Shore
		cg11296110	0.02	0.73	0.362158	1	1690811	+	NADK;NADK;NADK;NADK	TSS1500;Body;Body;Body	N_Shore
		cg03606098	0.03	0.74	0.106843	1	1690840	+	NADK	Body	N_Shore
		cg18956079	0.02	0.62	0.291067	1	1690982	+	NADK;NADK;NADK;NADK	TSS1500;Body;Body;Body	N_Shore
224	3.83e-05	cg17968668	0	0.75	0.979283	6	30038859	+	RNF39;RNF39	3'UTR;3'UTR	N_Shore
		cg09093485	0.02	0.75	0.588147	6	30038882	-	RNF39;RNF39	3'UTR;3'UTR	Island
		cg09533428	0	0.86	0.929064	6	30038897	-	RNF39;RNF39	Body;Body	Island
		cg21175940	0.01	0.85	0.751915	6	30038910	-	RNF39;RNF39	Body;Body	Island
		cg05827186	0	0.85	0.900484	6	30038915	-	RNF39;RNF39	Body;Body	Island
		cg19046933	0	0.88	0.933693	6	30038922	-	RNF39;RNF39	Body;Body	Island
		cg27363141	0.01	0.88	0.667226	6	30038929	-	RNF39;RNF39	Body;Body	Island
		cg24330456	0.04	0.85	0.0289711	6	30038955	-	RNF39;RNF39	Body;Body	Island
		cg03293507	0.01	0.8	0.272243	6	30038975	-	RNF39;RNF39	Body;Body	Island
		cg16582419	0.03	0.75	0.593675	6	30038998	-	RNF39;RNF39	Body;Body	Island
		cg12736877	0.02	0.81	0.26619	6	30039010	-	RNF39;RNF39	Body;Body	Island
		cg01286685	0.02	0.75	0.517971	6	30039025	-	RNF39;RNF39	Body;Body	Island
		cg23712018	0.11	0.21	0.316491	6	30039132	+	RNF39;RNF39	Body;Body	Island
		cg00947782	0.07	0.24	0.246722	6	30039142	+	RNF39;RNF39	Body;Body	Island
		cg03343571	0.05	0.32	0.503152	6	30039175	+	RNF39;RNF39	Body;Body	Island
		cg13185413	0.07	0.26	0.418377	6	30039202	+	RNF39;RNF39	Body;Body	Island
		cg06249604	0.13	0.42	0.359823	6	30039206	+	RNF39;RNF39	Body;Body	Island
		cg20249327	0.06	0.18	0.485028	6	30039374	-	RNF39;RNF39	Body;Body	Island
		cg15877520	0.11	0.22	0.317872	6	30039376	-	RNF39;RNF39	Body;Body	Island
		cg13918754	0.09	0.13	0.497403	6	30039380	-	RNF39;RNF39	Body;Body	Island
		cg09279736	0.09	0.43	0.335163	6	30039403	-	RNF39;RNF39	Body;Body	Island
		cg07382347	0.09	0.23	0.28905	6	30039408	-	RNF39;RNF39	Body;Body	Island
		cg13401893	0.1	0.43	0.426023	6	30039432	-	RNF39;RNF39	Body;Body	Island
		cg12633154	0.12	0.44	0.31689	6	30039435	-	RNF39;RNF39	Body;Body	Island
		cg16078649	0.1	0.36	0.297865	6	30039466	-	RNF39;RNF39	Body;Body	Island
		cg10930308	0.1	0.36	0.561711	6	30039476	-	RNF39;RNF39	Body;Body	Island
		cg02188185	0.05	0.44	0.445074	6	30039524	+	RNF39;RNF39	Body;Body	S_Shore
		cg26730543	0.06	0.45	0.335163	6	30039600	+	RNF39;RNF39	Body;Body	S_Shore
		cg24103044	0.05	0.39	0.490455	6	30039801	+	RNF39;RNF39	Body;Body	S_Shore
225	4.03e-05	cg12606933	0.01	0.79	0.416448	5	157078573	+	SOX30;SOX30	1stExon;1stExon	Island
		cg04505045	0.02	0.31	0.322215	5	157078621	+	SOX30;SOX30;SOX30	1stExon;1stExon;Body	Island
		cg04897804	0.02	0.22	0.440658	5	157078629	+	SOX30;SOX30	1stExon;1stExon	Island
		cg07484354	0.01	0.08	0.691005	5	157078822	+	SOX30;SOX30	1stExon;1stExon	Island
		cg07025583	0.02	0.14	0.4659	5	157078881	-	SOX30;SOX30	1stExon;1stExon	Island
		cg06200339	0.05	0.67	0.426003	5	157079404	-	SOX30;SOX30;SOX30;SOX30	1stExon;5'UTR;5'UTR;1stExon	Island
		cg25551243	0.03	0.81	0.328277	5	157079440	+	SOX30;SOX30	TSS200;TSS200	Island
		cg02918872	0.08	0.69	0.0376213	5	157079463	+	SOX30;SOX30;SOX30	TSS200;TSS200;Body	Island
		cg06995810	0.04	0.83	0.580906	5	157079468	+	SOX30;SOX30	TSS200;TSS200	Island
		cg05349515	0.04	0.84	0.551617	5	157079506	-	SOX30;SOX30;SOX30	TSS200;TSS200;Body	Island
		cg07464716	0.06	0.71	0.501336	5	157079520	-	SOX30;SOX30	TSS200;TSS200	Island
		cg08995325	0.04	0.82	0.559774	5	157079668	+	SOX30;SOX30;SOX30	TSS1500;TSS1500;Body	S_Shore
226	4.12e-05	cg26172932	-0.09	0.77	0.0337029	17	77893046	+	LOC101928738;LOC101928766	TSS200;Body	OpenSea
		cg04633888	-0.07	0.74	0.0584003	17	77893070	+	LOC101928738;LOC101928766	TSS200;Body	OpenSea
		cg03471940	-0.03	0.78	0.168388	17	77893073	+	LOC101928738;LOC101928766	TSS200;Body	OpenSea
		cg09584659	-0.05	0.73	0.103372	17	77893158	+	LOC101928738;LOC101928766	Body;Body	OpenSea
227	4.22e-05	cg11876022	0.01	0.08	0.319973	7	19812479	+	TMEM196	TSS200	N_Shore
		cg23181844	0.03	0.08	0.527656	7	19812548	-	TMEM196	TSS200	N_Shore
		cg18505401	0.02	0.06	0.534869	7	19812570	-	TMEM196	TSS200	Island
		cg21657955	0.03	0.18	0.889657	7	19812578	+	TMEM196	TSS200	Island
		cg27341472	0.04	0.23	0.67037	7	19812592	-	TMEM196	TSS200	Island
		cg19037304	0.01	0.07	0.396955	7	19812760	-	TMEM196	TSS1500	Island
		cg11124364	0	0.33	0.98059	7	19812850	+	TMEM196	TSS1500	Island
		cg09914956	0.03	0.06	0.111719	7	19812921	+	TMEM196	TSS1500	Island
		cg25184481	0.05	0.08	0.28072	7	19813001	-	TMEM196	TSS1500	Island
		cg15377585	0.02	0.14	0.118532	7	19813079	+	TMEM196	TSS1500	S_Shore
		cg23865775	0.02	0.13	0.457388	7	19813144	-	TMEM196	TSS1500	S_Shore
		cg10184740	0.03	0.15	0.140831	7	19813149	-	TMEM196	TSS1500	S_Shore
		cg19803052	0.08	0.18	0.0977186	7	19813244	+	TMEM196	TSS1500	S_Shore
		cg06896909	0.03	0.23	0.15072	7	19813297	-	TMEM196	TSS1500	S_Shore
		cg04111071	0.02	0.24	0.509781	7	19813299	-	TMEM196	TSS1500	S_Shore
		cg21760040	0.04	0.63	0.262232	7	19813493	+	TMEM196	TSS1500	S_Shore
		cg10182869	0.01	0.43	0.971602	7	19813525	-	TMEM196	TSS1500	S_Shore
228	4.36e-05	cg02904344	-0.04	0.52	0.209963	6	134498979	-	SGK1;SGK1;SGK1	Body;1stExon;5'UTR	S_Shore
		cg24422188	-0.03	0.33	0.118749	6	134499086	-	SGK1;SGK1	TSS200;Body	S_Shore
		cg14905466	-0.02	0.16	0.155408	6	134499143	-	SGK1;SGK1	TSS200;Body	S_Shore
		cg09404376	-0.05	0.33	0.00985095	6	134499189	-	SGK1;SGK1	TSS200;Body	S_Shore
229	4.65e-05	cg14226755	0.05	0.48	0.21907	2	236923322	-	AGAP1;AGAP1	Body;Body	OpenSea
		cg11007962	0.1	0.34	0.0563509	2	236923454	+	AGAP1;AGAP1	Body;Body	OpenSea
		cg20128773	0.07	0.65	0.0995392	2	236923534	-	AGAP1;AGAP1	Body;Body	OpenSea
		cg16878889	0.04	0.36	0.106443	2	236923759	-	AGAP1;AGAP1	Body;Body	OpenSea
230	4.79e-05	cg08539409	0.02	0.8	0.542702	3	99978949	-	TBC1D23;TBC1D23	TSS1500;TSS1500	N_Shore
		cg09439920	0.04	0.33	0.150702	3	99979117	+	TBC1D23	TSS1500	N_Shore
		cg16920250	0.05	0.35	0.00902414	3	99979119	+	TBC1D23;TBC1D23	TSS1500;TSS1500	N_Shore
		cg04730047	0.02	0.21	0.235994	3	99979355	-	TBC1D23	TSS1500	N_Shore
		cg09826188	0.01	0.1	0.590543	3	99979421	-	TBC1D23	TSS1500	N_Shore
		cg16984944	0.02	0.18	0.106717	3	99979425	-	TBC1D23	TSS1500	N_Shore
231	4.94e-05	cg22800233	0.08	0.46	0.00836718	10	93805441	-			N_Shore
		cg10530889	0.03	0.75	0.00422868	10	93805590	-			Island
		cg07028396	0.04	0.73	0.0584976	10	93805682	+			Island
		cg07571337	0	0.78	0.990976	10	93805844	+			Island
		cg10403161	0.06	0.52	0.0548998	10	93805870	+			S_Shore
232	5.15e-05	cg08324925	-0.04	0.62	0.120269	5	131409159	+	CSF2	TSS1500	OpenSea
		cg02325250	-0.04	0.5	0.0489922	5	131409289	+	CSF2	TSS200	OpenSea
		cg26369418	-0.02	0.16	0.106998	5	131409352	+	CSF2	TSS200	OpenSea
		cg13103915	-0.03	0.49	0.190736	5	131409408	-	CSF2	TSS200	OpenSea
		cg08686879	-0.01	0.75	0.558683	5	131409634	+	CSF2	1stExon	OpenSea
		cg02196805	-0.01	0.67	0.483669	5	131409637	+	CSF2	1stExon	OpenSea
233	5.17e-05	cg09482050	0.11	0.67	0.0300149	16	67686832	+	RLTPR	Body	N_Shore
		cg00510320	0.12	0.61	0.0474139	16	67686943	-	RLTPR	Body	Island
		cg00452882	0.06	0.82	0.081543	16	67687119	+	RLTPR	Body	Island
234	5.28e-05	cg10169515	0.01	0.82	0.867943	12	123707536	+	MPHOSPH9	TSS1500	OpenSea
		cg21805179	0.1	0.37	0.0015577	12	123707825	+	MPHOSPH9	TSS1500	OpenSea
		cg07732037	0.13	0.35	0.00026427	12	123707827	+	MPHOSPH9	TSS1500	OpenSea
235	5.37e-05	cg21050234	0.15	0.46	0.000763319	18	10726518	+	FAM38B	Body	Island
		cg16969586	0.08	0.25	0.0727312	18	10726666	+	FAM38B	Body	Island
		cg24879209	0.05	0.59	0.457388	18	10726863	+	FAM38B	Body	S_Shore
236	5.49e-05	cg14471064	0.02	0.78	0.316543	9	139236663	+	GPSM1	Body	N_Shore
		cg03607179	0.03	0.52	0.0425426	9	139236708	+	GPSM1	Body	N_Shore
		cg24336398	0.01	0.79	0.525346	9	139236777	-	GPSM1	Body	Island
		cg13792579	0.02	0.1	0.507902	9	139237366	-	GPSM1	Body	Island
		cg25884399	0.03	0.2	0.343959	9	139237461	-	GPSM1	Body	Island
		cg14213590	0.04	0.44	0.0946009	9	139237503	-	GPSM1	Body	Island
237	5.54e-05	cg09099868	0.04	0.34	0.198623	10	22622793	-			N_Shore
		cg03760191	0.02	0.84	0.104607	10	22623047	-			N_Shore
		cg18537454	0.05	0.59	0.179277	10	22623213	+			N_Shore
		cg10804656	0.03	0.41	0.376792	10	22623460	+			Island
		cg13327545	0.03	0.43	0.221856	10	22623548	-			Island
		cg12490835	0.02	0.4	0.662585	10	22623821	+			Island
238	5.58e-05	cg12854186	-0.04	0.39	0.103156	6	32805398	+	TAP2;TAP2	Body;Body	N_Shore
		cg22940798	-0.07	0.44	0.0546323	6	32805554	+	TAP2;TAP2	Body;Body	N_Shore
		cg08998192	-0.06	0.4	0.0421312	6	32805570	+	TAP2;TAP2	Body;Body	N_Shore
		cg13563634	-0.04	0.45	0.293154	6	32805684	+	TAP2;TAP2	Body;Body	N_Shore
239	5.85e-05	cg09038926	0.04	0.77	0.52513	5	67483109	-			OpenSea
		cg16863619	0.04	0.75	0.114007	5	67483245	+			OpenSea
		cg03871267	0.05	0.63	0.0497973	5	67483475	-			OpenSea
		cg00980287	0.04	0.78	0.242207	5	67483621	+			OpenSea
		cg17780731	0.05	0.32	0.0415235	5	67483678	+			OpenSea
		cg15611809	0.02	0.67	0.378191	5	67483833	-			OpenSea
		cg17229173	0.01	0.85	0.894107	5	67483875	+			OpenSea
240	6e-05	cg04973995	-0.04	0.17	0.0206752	10	74057977	-			Island
		cg01674036	-0.01	0.1	0.179354	10	74058002	+			Island
		cg22998476	-0.04	0.26	0.0126828	10	74058092	+			S_Shore
241	6.07e-05	cg00798554	0.05	0.43	0.0277255	3	195619562	-	TNK2;TNK2;TNK2;TNK2	1stExon;5'UTR;Body;5'UTR	N_Shelf
		cg01930385	0.01	0.28	0.485841	3	195619775	-	TNK2;TNK2;TNK2	TSS200;Body;5'UTR	N_Shelf
		cg00913104	0.03	0.33	0.0298271	3	195619930	-	TNK2;TNK2;TNK2	TSS1500;Body;5'UTR	N_Shelf
		cg09745322	0.04	0.44	0.0497233	3	195619975	-	TNK2;TNK2;TNK2	TSS1500;Body;5'UTR	N_Shelf
		cg17640485	0.01	0.45	0.757687	3	195620147	-	TNK2;TNK2	Body;5'UTR	N_Shelf
242	6.18e-05	cg26193427	0.01	0.12	0.364478	10	134358030	-	INPP5A	Body	N_Shore
		cg12507869	0.02	0.09	0.041528	10	134358082	+	INPP5A	Body	N_Shore
		cg09421083	0.07	0.45	0.088419	10	134358535	-	INPP5A	Body	N_Shore
		cg18508948	0.03	0.42	0.111617	10	134358549	+	INPP5A	Body	N_Shore
		cg05714496	0.01	0.82	0.632925	10	134358685	-	INPP5A	Body	N_Shore
243	6.68e-05	cg08659047	0.01	0.81	0.875843	1	2022951	+	PRKCZ;PRKCZ	Body;5'UTR	N_Shelf
		cg16735509	0.07	0.23	0.00132973	1	2023157	-	PRKCZ;PRKCZ	Body;5'UTR	N_Shelf
		cg02587648	0.06	0.48	0.0545464	1	2023258	-	PRKCZ;PRKCZ	Body;5'UTR	N_Shore
		cg19906777	0.01	0.81	0.758042	1	2023482	-	PRKCZ;PRKCZ	Body;5'UTR	N_Shore
		cg10761639	-0.12	0.74	0.121176	1	2023794	-	PRKCZ;PRKCZ	Body;5'UTR	N_Shore
		cg02607043	-0.03	0.83	0.361296	1	2024071	+	PRKCZ;PRKCZ;PRKCZ	5'UTR;Body;Body	N_Shore
244	6.72e-05	cg08744727	-0.01	0.65	0.861914	4	206112	+	ZNF876P	TSS1500	N_Shore
		cg13657785	0	0.9	0.993719	4	206118	+	ZNF876P	TSS1500	N_Shore
		cg18005867	0.06	0.45	0.04561	4	206232	+	ZNF876P	TSS200	N_Shore
		cg13535626	0.03	0.24	0.0831401	4	206267	+	ZNF876P	TSS200	N_Shore
		cg14186187	0.04	0.28	0.155076	4	206282	+	ZNF876P	TSS200	N_Shore
		cg23063647	0.07	0.57	0.0250439	4	206339	-	ZNF876P	TSS200	N_Shore
		cg20296343	0.04	0.3	0.0687855	4	206442	+	ZNF876P	Body	Island
		cg17201760	0.04	0.22	0.0925821	4	206562	-	ZNF876P	Body	Island
		cg11836119	0.05	0.28	0.530369	4	206874	-	ZNF876P	Body	Island
245	6.76e-05	cg04745703	0.05	0.8	0.2098	9	130859347	-	SLC25A25;SLC25A25;SLC25A25;SLC25A25;SLC25A25	TSS1500;TSS1500;Body;Body;Body	OpenSea
		cg13835688	0.02	0.8	0.453874	9	130859454	+	SLC25A25;SLC25A25;SLC25A25;SLC25A25	Body;TSS1500;TSS1500;Body	OpenSea
		cg26150475	0.02	0.85	0.339841	9	130859520	-	SLC25A25;SLC25A25;SLC25A25;SLC25A25;SLC25A25	TSS1500;TSS1500;Body;Body;Body	OpenSea
		cg14612966	0.02	0.81	0.561041	9	130859606	+	SLC25A25;SLC25A25;SLC25A25;SLC25A25	Body;TSS1500;TSS1500;Body	OpenSea
		cg16015728	0	0.88	0.979438	9	130859964	-	SLC25A25;SLC25A25;SLC25A25;SLC25A25;SLC25A25	TSS1500;TSS1500;Body;Body;Body	OpenSea
		cg05364011	0	0.79	0.90814	9	130860206	-	SLC25A25;SLC25A25;SLC25A25;SLC25A25;SLC25A25	TSS1500;TSS1500;Body;Body;Body	OpenSea
		cg07974520	0.01	0.23	0.594141	9	130860547	-	SLC25A25;SLC25A25;SLC25A25;SLC25A25;SLC25A25	TSS1500;TSS1500;Body;Body;Body	OpenSea
		cg03724308	0.02	0.31	0.298319	9	130860583	+	SLC25A25;SLC25A25;SLC25A25;SLC25A25;SLC25A25	TSS200;TSS200;Body;Body;Body	OpenSea
		cg00064250	0.03	0.19	0.0899551	9	130860681	-	SLC25A25;SLC25A25;SLC25A25;SLC25A25;SLC25A25	TSS200;TSS200;Body;Body;Body	OpenSea
		cg10148829	0.03	0.16	0.131218	9	130860776	-	SLC25A25;SLC25A25;SLC25A25;SLC25A25;SLC25A25;SLC25A25	5'UTR;1stExon;Body;Body;Body;Body	OpenSea
		cg06384145	0.03	0.23	0.102499	9	130860807	-	SLC25A25;SLC25A25;SLC25A25;SLC25A25;SLC25A25;SLC25A25	5'UTR;1stExon;Body;Body;Body;Body	OpenSea
		cg09248826	0.02	0.35	0.563231	9	130860839	-	SLC25A25;SLC25A25;SLC25A25;SLC25A25;SLC25A25;SLC25A25	5'UTR;1stExon;Body;Body;Body;Body	OpenSea
246	6.8e-05	cg03095188	0.03	0.47	0.325312	19	49004523	+	LMTK3	Body	Island
		cg03994651	0.06	0.61	0.0597094	19	49004677	-	LMTK3	Body	Island
		cg01410876	0.03	0.31	0.0145254	19	49004716	+	LMTK3	Body	Island
		cg04731544	0.03	0.33	0.201321	19	49004834	-	LMTK3	Body	Island
247	7.69e-05	cg07223180	0.08	0.53	0.0259902	13	20989142	-	CRYL1	Body	Island
		cg02430645	0.08	0.54	0.0189855	13	20989325	-	CRYL1	Body	Island
		cg11345143	0.05	0.64	0.182811	13	20989349	-	CRYL1	Body	Island
248	7.76e-05	cg06576340	0.01	0.19	0.732814	7	99954188	+	PILRB;PILRB;PILRB	5'UTR;TSS1500;5'UTR	OpenSea
		cg23055674	0.02	0.48	0.0663818	7	99954284	+	PILRB;PILRB;PILRB	5'UTR;TSS1500;5'UTR	OpenSea
		cg26647135	0.02	0.48	0.457458	7	99954400	+	PILRB;PILRB;PILRB	5'UTR;TSS1500;5'UTR	OpenSea
		cg12591090	0.03	0.54	0.0699292	7	99954465	-	PILRB;STAG3L5P-PVRIG2P-PILRB;STAG3L5P-PVRIG2P-PILRB	TSS1500;Body;Body	OpenSea
		cg26952381	0.03	0.69	0.0428912	7	99954815	-	PILRB;STAG3L5P-PVRIG2P-PILRB;STAG3L5P-PVRIG2P-PILRB	TSS1500;Body;Body	OpenSea
		cg01658789	0.01	0.74	0.556944	7	99955101	-	PILRB;STAG3L5P-PVRIG2P-PILRB;STAG3L5P-PVRIG2P-PILRB	TSS1500;Body;Body	OpenSea
249	7.92e-05	cg11574745	0.04	0.49	0.162339	6	5087031	+	PPP1R3G;PPP1R3G	3'UTR;1stExon	Island
		cg24920126	0.05	0.72	0.260818	6	5087266	+	PPP1R3G;PPP1R3G	3'UTR;1stExon	S_Shore
		cg13207534	0.04	0.77	0.588033	6	5087447	-	PPP1R3G;PPP1R3G	3'UTR;1stExon	S_Shore
		cg11092486	0.09	0.49	0.0434037	6	5087604	+			S_Shore
		cg10563109	0.08	0.54	0.14659	6	5087749	+			S_Shore
250	7.94e-05	cg02162897	0.06	0.75	0.098783	2	38300537	-	CYP1B1	Body	N_Shore
		cg20408276	0.08	0.53	0.0705881	2	38300586	-	CYP1B1	Body	N_Shore
		cg00565882	0.05	0.22	0.0567067	2	38300707	-	CYP1B1	Body	N_Shore
		cg06264984	0.03	0.22	0.327848	2	38300885	+	CYP1B1	Body	N_Shore
251	7.97e-05	cg01509853	0.02	0.68	0.532113	7	4754502	+	FOXK1	Body	N_Shelf
		cg26177213	0.02	0.3	0.575641	7	4754566	-	FOXK1	Body	N_Shelf
		cg26136772	0.06	0.46	0.290958	7	4754681	-	FOXK1	Body	N_Shelf
		cg11277097	0.02	0.38	0.220158	7	4754709	+	FOXK1	Body	N_Shelf
		cg04572930	-0.01	0.51	0.953186	7	4754834	-	FOXK1	Body	N_Shelf
		cg15200418	0.04	0.38	0.0133145	7	4755010	-	FOXK1	Body	N_Shelf
		cg18276112	0.03	0.29	0.0467244	7	4755032	-	FOXK1	Body	N_Shelf
		cg17331750	0.02	0.36	0.128447	7	4755341	-	FOXK1	Body	N_Shelf
252	8.02e-05	cg09481121	0	0.76	0.984498	5	78985425	-	CMYA5	TSS1500	OpenSea
		cg11438310	0.08	0.51	0.0924499	5	78985434	+	CMYA5	TSS1500	OpenSea
		cg10257870	0.08	0.69	0.130946	5	78985484	-	CMYA5	TSS200	OpenSea
		cg03546977	0.07	0.45	0.0946993	5	78985489	-	CMYA5	TSS200	OpenSea
		cg09655403	0.05	0.72	0.255708	5	78985495	-	CMYA5	TSS200	OpenSea
		cg15197065	0.06	0.63	0.0527126	5	78985562	-	CMYA5	TSS200	OpenSea
		cg04154027	0.06	0.74	0.242049	5	78985588	-	CMYA5	TSS200	OpenSea
		cg23279355	0.08	0.68	0.250698	5	78985592	-	CMYA5	TSS200	OpenSea
		cg21606036	0.04	0.7	0.542497	5	78985900	+	CMYA5	Body	OpenSea
253	8.09e-05	cg16939977	0.04	0.36	0.18434	16	57673067	-	ADGRG1;ADGRG1;ADGRG1;ADGRG1;ADGRG1;ADGRG1;ADGRG1;ADGRG1;ADGRG1;ADGRG1;ADGRG1	TSS200;TSS200;5'UTR;5'UTR;5'UTR;5'UTR;5'UTR;5'UTR;5'UTR;5'UTR;5'UTR	OpenSea
		cg19385649	0.04	0.67	0.449597	16	57673139	-	ADGRG1;ADGRG1;ADGRG1;ADGRG1;ADGRG1;ADGRG1;ADGRG1;ADGRG1;ADGRG1;ADGRG1;ADGRG1	TSS200;TSS200;5'UTR;5'UTR;5'UTR;5'UTR;5'UTR;5'UTR;5'UTR;5'UTR;5'UTR	OpenSea
		cg10696060	0.04	0.42	0.179105	16	57673193	+	ADGRG1;ADGRG1;ADGRG1;ADGRG1;ADGRG1;ADGRG1;ADGRG1;ADGRG1;ADGRG1;ADGRG1;ADGRG1	TSS200;TSS200;5'UTR;5'UTR;5'UTR;5'UTR;5'UTR;5'UTR;5'UTR;5'UTR;5'UTR	OpenSea
		cg09109520	0.06	0.3	0.0829815	16	57673258	-	GPR56;GPR56;GPR56;GPR56;GPR56;GPR56;GPR56;GPR56;GPR56	5'UTR;5'UTR;5'UTR;5'UTR;5'UTR;1stExon;5'UTR;5'UTR;5'UTR	OpenSea
		cg13251913	0.05	0.34	0.220407	16	57673268	-	ADGRG1;ADGRG1;ADGRG1;ADGRG1;ADGRG1;ADGRG1;ADGRG1;ADGRG1;ADGRG1;ADGRG1;ADGRG1;ADGRG1;ADGRG1	1stExon;1stExon;5'UTR;5'UTR;5'UTR;5'UTR;5'UTR;5'UTR;5'UTR;5'UTR;5'UTR;5'UTR;5'UTR	OpenSea
		cg07429188	0.06	0.31	0.121039	16	57673289	-	ADGRG1;ADGRG1;ADGRG1;ADGRG1;ADGRG1;ADGRG1;ADGRG1;ADGRG1;ADGRG1;ADGRG1;ADGRG1;ADGRG1;ADGRG1	1stExon;1stExon;5'UTR;5'UTR;5'UTR;5'UTR;5'UTR;5'UTR;5'UTR;5'UTR;5'UTR;5'UTR;5'UTR	OpenSea
254	8.25e-05	cg23750151	0.04	0.15	0.0121442	6	32808504	-	PSMB8;PSMB8	3'UTR;3'UTR	S_Shore
		cg25693349	0.07	0.3	0.00213969	6	32808596	-	PSMB8;PSMB8	3'UTR;3'UTR	S_Shore
		cg12048225	0.07	0.33	0.0297285	6	32808669	+	PSMB8;PSMB8	3'UTR;3'UTR	N_Shelf
		cg12094903	0.03	0.47	0.0830955	6	32808689	-	PSMB8;PSMB8	3'UTR;3'UTR	N_Shelf
		cg18505752	0	0.55	0.989677	6	32808752	-	PSMB8;PSMB8	Body;Body	N_Shelf
255	8.51e-05	cg00926285	-0.03	0.15	0.362456	3	122398533	+	PARP14	TSS1500	N_Shore
		cg00272009	-0.05	0.56	0.094016	3	122398855	+	PARP14	TSS1500	N_Shore
		cg26882438	-0.08	0.52	0.00338022	3	122399120	-	PARP14	TSS1500	N_Shore
256	9.5e-05	cg05334611	0.06	0.37	0.0292175	19	40785338	-	AKT2;AKT2;AKT2	5'UTR;5'UTR;5'UTR	OpenSea
		cg08862209	0.01	0.78	0.8139	19	40786058	-	AKT2;AKT2;AKT2	5'UTR;5'UTR;5'UTR	OpenSea
		cg13487126	0.05	0.61	0.161455	19	40786135	-	AKT2;AKT2;AKT2	5'UTR;5'UTR;5'UTR	OpenSea
		cg27403957	0.05	0.27	0.0135638	19	40786376	+	AKT2;AKT2;AKT2	5'UTR;5'UTR;5'UTR	OpenSea
257	9.55e-05	cg04790487	0.05	0.7	0.00671384	16	3031471	+	PKMYT1;PKMYT1;PKMYT1;PKMYT1	TSS1500;TSS1500;TSS1500;TSS1500	S_Shore
		cg24906732	0.02	0.79	0.205161	16	3031577	+	PKMYT1;PKMYT1;PKMYT1;PKMYT1	TSS1500;TSS1500;TSS1500;TSS1500	S_Shore
		cg02510853	0.06	0.53	0.0683495	16	3031707	-	PKMYT1;PKMYT1	TSS1500;TSS1500	S_Shore
258	9.63e-05	cg19761304	0.08	0.6	0.0584976	19	18980103	+	GDF1;LASS1	Body;3'UTR	Island
		cg21526172	0.04	0.5	0.329664	19	18980110	+	GDF1;LASS1	Body;3'UTR	Island
		cg01215442	0.05	0.3	0.0906124	19	18980443	+	GDF1;LASS1	Body;3'UTR	Island
		cg19256094	0.04	0.27	0.235251	19	18980744	+	GDF1;LASS1	Body;3'UTR	Island
259	0.0001053	cg00336912	0.03	0.81	0.102499	14	55583041	+			OpenSea
		cg23743591	0.12	0.56	2.81e-05	14	55583319	-			OpenSea
		cg01864836	0.01	0.58	0.7935	14	55583639	+			OpenSea
260	0.0001067	cg00158434	0	0.86	0.920572	2	73871782	+	ALMS1P	TSS1500	OpenSea
		cg18280962	0.03	0.43	0.133726	2	73871849	-	ALMS1P	TSS200	OpenSea
		cg07208825	0.04	0.27	0.0140281	2	73871855	-	ALMS1P	TSS200	OpenSea
		cg01307555	0.02	0.11	0.0336424	2	73871915	+	ALMS1P	TSS200	OpenSea
		cg03528016	0.03	0.14	0.0187922	2	73871942	+	ALMS1P	TSS200	OpenSea
261	0.0001092	cg25029264	0.04	0.09	0.235934	15	81426347	-	C15orf26	TSS1500	N_Shore
		cg14380111	0.03	0.1	0.41147	15	81426360	-	C15orf26	TSS1500	N_Shore
		cg26546864	0.03	0.11	0.239232	15	81426434	-	C15orf26	TSS1500	N_Shore
		cg27419860	0.05	0.14	0.356331	15	81426477	+	C15orf26	TSS200	N_Shore
		cg27136994	0.07	0.18	0.561602	15	81426534	+	C15orf26	TSS200	Island
		cg27045999	0.03	0.13	0.38177	15	81426544	+	C15orf26	TSS200	Island
		cg18837035	0.04	0.11	0.242977	15	81426597	-	C15orf26	TSS200	Island
		cg09236163	0.04	0.2	0.47023	15	81426669	-	C15orf26;C15orf26	1stExon;5'UTR	Island
		cg18054026	0.06	0.56	0.0751265	15	81426820	-	C15orf26	Body	S_Shore
262	0.0001116	cg02124724	-0.01	0.73	0.786782	21	46875142	+	COL18A1;COL18A1;COL18A1	TSS1500;Body;TSS1500	N_Shore
		cg16121744	-0.05	0.61	0.261141	21	46875149	+	COL18A1;COL18A1;COL18A1	TSS1500;Body;TSS1500	N_Shore
		cg14903689	-0.05	0.58	0.0834368	21	46875218	-	COL18A1;COL18A1;COL18A1	TSS1500;Body;TSS1500	N_Shore
		cg24201814	-0.03	0.22	0.192326	21	46875372	+	COL18A1;COL18A1;COL18A1	TSS200;TSS200;Body	N_Shore
		cg06552850	-0.05	0.41	0.229266	21	46875414	+	COL18A1;COL18A1;COL18A1	TSS200;TSS200;Body	N_Shore
		cg07279557	-0.03	0.37	0.420133	21	46875417	+	COL18A1;COL18A1;COL18A1	TSS200;Body;TSS200	N_Shore
		cg04401043	-0.03	0.39	0.509705	21	46875421	+	COL18A1;COL18A1;COL18A1	TSS200;TSS200;Body	N_Shore
		cg11029358	-0.03	0.27	0.382245	21	46875433	+	COL18A1;COL18A1;COL18A1;COL18A1;COL18A1	5'UTR;1stExon;5'UTR;Body;1stExon	N_Shore
		cg07641662	-0.03	0.18	0.0570371	21	46875500	+	COL18A1;COL18A1;COL18A1	1stExon;1stExon;Body	N_Shore
263	0.0001132	cg24340081	0.08	0.27	0.0050298	8	63614431	-	NKAIN3	Body	OpenSea
		cg16998223	0.07	0.27	0.103055	8	63614490	-	NKAIN3	Body	OpenSea
		cg21047695	0.07	0.55	0.133447	8	63614552	+	NKAIN3	Body	OpenSea
264	0.0001138	cg02320886	0.02	0.78	0.58259	5	145758379	+			N_Shore
		cg23948204	0.03	0.51	0.297364	5	145758586	-			Island
		cg14739859	0.03	0.27	0.113917	5	145758710	+			Island
		cg11334165	0.08	0.43	0.039589	5	145758782	+			Island
		cg08352755	0.05	0.42	0.103597	5	145758879	+			Island
265	0.000114	cg15619820	-0.01	0.95	0.282566	1	3133763	-	PRDM16;PRDM16	Body;Body	OpenSea
		cg22720392	-0.01	0.89	0.271845	1	3133857	-	PRDM16;PRDM16	Body;Body	OpenSea
		cg08266202	0.01	0.81	0.724507	1	3134162	-	PRDM16;PRDM16	Body;Body	OpenSea
		cg10493186	0.08	0.37	0.000129397	1	3134756	-	PRDM16;PRDM16	Body;Body	OpenSea
		cg03125480	0.01	0.85	0.641443	1	3135001	+	PRDM16;PRDM16	Body;Body	OpenSea
		cg04500730	0.01	0.84	0.701777	1	3135083	+	PRDM16;PRDM16	Body;Body	OpenSea
266	0.0001147	cg23131777	0.04	0.67	0.433064	1	120438925	+	ADAM30	1stExon	N_Shore
		cg22774211	0.04	0.69	0.161681	1	120439014	-	ADAM30;ADAM30	1stExon;5'UTR	Island
		cg16166968	0.06	0.67	0.0648834	1	120439036	-	ADAM30;ADAM30	1stExon;5'UTR	Island
		cg26470868	0.02	0.8	0.0821776	1	120439048	-	ADAM30;ADAM30	5'UTR;1stExon	Island
		cg26842454	0.03	0.78	0.575721	1	120439125	-	ADAM30;ADAM30	5'UTR;1stExon	Island
		cg19605263	0.02	0.83	0.444045	1	120439138	+	ADAM30;ADAM30	5'UTR;1stExon	Island
		cg10446745	0.03	0.48	0.197868	1	120439283	+	ADAM30	TSS200	S_Shore
267	0.0001155	cg05407338	0.05	0.3	0.161292	17	8213522	+	ARHGEF15	TSS200	OpenSea
		cg09707395	0.05	0.37	0.0241524	17	8213604	+	ARHGEF15;ARHGEF15;ARHGEF15	TSS1500;1stExon;5'UTR	OpenSea
		cg19537511	0.05	0.57	0.0500124	17	8213813	+	ARHGEF15	5'UTR	OpenSea
		cg24865086	0.02	0.69	0.642946	17	8214058	-	ARHGEF15;ARHGEF15	5'UTR;TSS200	OpenSea
		cg14209583	0.03	0.54	0.452225	17	8214081	-	ARHGEF15;ARHGEF15	5'UTR;TSS200	OpenSea
268	0.0001157	cg27111250	0.1	0.76	0.1608	4	81111177	+	PRDM8	5'UTR	S_Shore
		cg10129063	0.1	0.63	0.0763154	4	81111385	+	PRDM8	5'UTR	S_Shore
		cg27639662	0.09	0.75	0.142624	4	81111393	+	PRDM8	5'UTR	S_Shore
		cg03404272	0.07	0.76	0.239819	4	81111507	-	PRDM8	5'UTR	S_Shore
		cg06440348	0.04	0.84	0.310404	4	81111527	+	PRDM8	5'UTR	S_Shore
269	0.0001168	cg25233914	-0.02	0.15	0.261571	12	27484462	+	ARNTL2;ARNTL2;ARNTL2;ARNTL2;ARNTL2	TSS1500;TSS1500;TSS1500;TSS1500;TSS1500	N_Shore
		cg26165146	-0.07	0.57	0.01902	12	27484656	+	ARNTL2	TSS1500	N_Shore
		cg08705753	-0.04	0.38	0.0967166	12	27485144	+	ARNTL2;ARNTL2;ARNTL2;ARNTL2;ARNTL2	TSS1500;TSS1500;TSS1500;TSS1500;TSS1500	N_Shore
270	0.0001199	cg15936066	0.04	0.32	0.0108447	8	42356637	-	SLC20A2	5'UTR	OpenSea
		cg22855020	0.05	0.34	0.00561902	8	42356731	+	SLC20A2	5'UTR	OpenSea
		cg10806146	0.02	0.34	0.510482	8	42356871	-	SLC20A2	5'UTR	OpenSea
271	0.0001223	cg11095319	0.01	0.06	0.605967	11	19263864	-	E2F8	TSS1500	Island
		cg02023167	0.04	0.33	0.00380682	11	19264191	-			Island
		cg04190711	0.02	0.2	0.314638	11	19264216	-	E2F8;E2F8	TSS1500;TSS1500	Island
		cg22239727	0.03	0.38	0.0632091	11	19264434	+			S_Shore
272	0.0001235	cg19536664	0.07	0.56	0.376242	17	6899085	-	ALOX12	TSS1500	Island
		cg05215272	0.05	0.32	0.334377	17	6899095	-	ALOX12	TSS1500	Island
		cg14375499	0.05	0.39	0.431966	17	6899207	+	ALOX12	TSS200	Island
		cg03760483	0.06	0.37	0.401383	17	6899297	-	ALOX12	TSS200	Island
		cg03404566	0.05	0.39	0.545102	17	6899310	-	ALOX12	TSS200	Island
		cg03762994	0.04	0.42	0.289275	17	6899332	-	ALOX12	TSS200	Island
		cg09737314	0.04	0.38	0.296404	17	6899359	-	ALOX12	TSS200	Island
		cg03407747	0.06	0.48	0.578765	17	6899364	-	ALOX12	TSS200	Island
		cg21237687	0.04	0.6	0.835569	17	6899380	+	ALOX12	TSS200	Island
		cg12262378	0.04	0.48	0.557327	17	6899522	-	ALOX12	1stExon	Island
		cg02493798	0.03	0.61	0.824141	17	6899577	-	ALOX12	Body	Island
		cg05657792	0.08	0.43	0.0639645	17	6899758	-	ALOX12	Body	Island
		cg25987502	0.03	0.76	0.233621	17	6899865	-	ALOX12	Body	Island
		cg08946332	-0.01	0.77	0.432684	17	6899888	-	ALOX12	Body	Island
273	0.0001242	cg13163521	0.05	0.44	0.0757838	15	41803428	+	LTK;LTK;LTK	Body;Body;Body	N_Shore
		cg21791017	0.04	0.43	0.0530261	15	41803772	+	LTK;LTK;LTK	Body;Body;Body	Island
		cg00360794	0.03	0.14	0.127857	15	41803850	-	LTK;LTK;LTK	Body;Body;Body	Island
274	0.0001255	cg15829663	0	0.05	0.66586	12	56324837	+	DGKA;DGKA;DGKA;DGKA	TSS1500;TSS1500;TSS1500;TSS200	N_Shore
		cg26477856	-0.03	0.41	0.0661233	12	56324915	+	DGKA;DGKA;DGKA;DGKA	TSS1500;TSS1500;TSS1500;TSS200	N_Shore
		cg20051772	-0.05	0.2	0.0158327	12	56325015	+	DGKA;DGKA;DGKA;DGKA;DGKA	TSS1500;TSS1500;TSS1500;5'UTR;1stExon	N_Shore
		cg22876908	-0.04	0.33	0.041556	12	56325149	+	DGKA;DGKA;DGKA;DGKA	TSS1500;TSS1500;TSS1500;5'UTR	N_Shore
275	0.0001422	cg14192130	-0.01	0.57	0.538683	6	167535764	+	CCR6;CCR6	TSS1500;5'UTR	OpenSea
		cg05824215	-0.01	0.68	0.416997	6	167536046	-	CCR6;CCR6	TSS200;5'UTR	OpenSea
		cg19954286	-0.04	0.68	0.0469043	6	167536056	-	CCR6;CCR6	5'UTR;TSS200	OpenSea
		cg21794222	-0.02	0.69	0.0873096	6	167536063	+	CCR6;CCR6	5'UTR;TSS200	OpenSea
		cg15222091	-0.03	0.54	0.0726855	6	167536069	+	CCR6;CCR6	5'UTR;TSS200	OpenSea
		cg01646461	-0.03	0.63	0.176182	6	167536086	+	CCR6;CCR6	5'UTR;TSS200	OpenSea
		cg05094429	-0.02	0.6	0.756777	6	167536184	-	CCR6;CCR6	5'UTR;TSS200	OpenSea
276	0.0001426	cg06269255	-0.04	0.74	0.0979234	17	42346795	-	SLC4A1	TSS1500	OpenSea
		cg00066511	-0.05	0.6	0.00825343	17	42346877	+	SLC4A1	TSS1500	OpenSea
		cg04433322	-0.05	0.56	0.0232659	17	42346894	+	SLC4A1	TSS1500	OpenSea
		cg16464328	-0.01	0.82	0.6631	17	42346923	+	SLC4A1	TSS1500	OpenSea
277	0.0001642	cg09130658	-0.05	0.77	0.165344	17	77901030	+			N_Shore
		cg11339839	-0.05	0.53	0.0403238	17	77901129	-			Island
		cg05483571	-0.08	0.68	0.0252937	17	77901224	-			Island
278	0.0001684	cg02141929	0.04	0.55	0.292046	16	56681544	+			S_Shelf
		cg00398420	0.07	0.38	0.0384293	16	56681867	-			OpenSea
		cg09477019	0.05	0.4	0.0249036	16	56681945	-			OpenSea
279	0.000173	cg04704294	0.04	0.47	0.20522	1	66257822	+	PDE4B;PDE4B	TSS1500;TSS1500	N_Shore
		cg16294013	0.04	0.19	0.177081	1	66258022	-	PDE4B;PDE4B	TSS200;TSS1500	N_Shore
		cg22336004	0.02	0.1	0.585589	1	66258035	-	PDE4B;PDE4B	TSS200;TSS1500	N_Shore
		cg22488256	0.03	0.15	0.313741	1	66258046	-	PDE4B;PDE4B	TSS200;TSS1500	N_Shore
		cg10552807	0.04	0.23	0.2098	1	66258049	-	PDE4B;PDE4B;PDE4B	TSS1500;TSS200;TSS200	N_Shore
		cg09444657	0.02	0.15	0.0411296	1	66258196	-	PDE4B;PDE4B;PDE4B;PDE4B;PDE4B	TSS1500;1stExon;1stExon;5'UTR;5'UTR	N_Shore
280	0.0001861	cg24261333	0.04	0.43	0.0549404	11	73357019	+	PLEKHB1;PLEKHB1	TSS1500;TSS1500	OpenSea
		cg07013104	0.06	0.54	0.0280827	11	73357095	+	PLEKHB1;PLEKHB1;PLEKHB1;PLEKHB1	TSS200;TSS200;TSS1500;TSS1500	OpenSea
		cg02254407	0.02	0.78	0.578257	11	73357159	-	PLEKHB1;PLEKHB1;PLEKHB1;PLEKHB1	TSS200;TSS200;TSS1500;TSS1500	OpenSea
		cg24176731	0.02	0.83	0.38781	11	73357164	-	PLEKHB1;PLEKHB1;PLEKHB1;PLEKHB1	TSS200;TSS200;TSS1500;TSS1500	OpenSea
		cg26776957	0.01	0.7	0.676607	11	73357183	+	PLEKHB1;PLEKHB1;PLEKHB1;PLEKHB1	TSS200;TSS200;TSS1500;TSS1500	OpenSea
		cg04313735	0.03	0.47	0.208967	11	73357194	+	PLEKHB1;PLEKHB1;PLEKHB1;PLEKHB1	TSS200;TSS200;TSS1500;TSS1500	OpenSea
		cg11512608	0.02	0.79	0.661585	11	73357276	+	PLEKHB1;PLEKHB1;PLEKHB1;PLEKHB1;PLEKHB1;PLEKHB1	5'UTR;1stExon;5'UTR;TSS1500;TSS1500;1stExon	OpenSea
		cg25288155	0.03	0.68	0.113317	11	73357396	+	PLEKHB1;PLEKHB1;PLEKHB1;PLEKHB1;PLEKHB1;PLEKHB1	5'UTR;1stExon;5'UTR;TSS1500;TSS1500;1stExon	OpenSea
281	0.0001902	cg13642872	-0.08	0.55	0.0257346	15	78527113	-	ACSBG1	TSS1500	OpenSea
		cg05399703	-0.04	0.69	0.108771	15	78527275	-	ACSBG1	TSS1500	OpenSea
		cg27087809	-0.03	0.68	0.0982144	15	78527410	+	ACSBG1	TSS1500	OpenSea
282	0.0001912	cg25148025	0.05	0.18	0.0535734	1	164681267	+	PBX1	Body	OpenSea
		cg13295471	0.03	0.48	0.269845	1	164681588	+	PBX1;PBX1;PBX1	Body;Body;Body	OpenSea
		cg14891762	0.04	0.4	0.270278	1	164681594	+	PBX1;PBX1;PBX1	Body;Body;Body	OpenSea
		cg14031054	0.07	0.24	0.061923	1	164681652	-	PBX1	Body	OpenSea
283	0.0001927	cg21100518	0.07	0.57	0.174852	6	29595002	+	GABBR1;GABBR1;GABBR1	Body;Body;Body	N_Shore
		cg25642476	0.07	0.48	0.146589	6	29595011	+	GABBR1;GABBR1;GABBR1	Body;Body;Body	N_Shore
		cg23732781	0.04	0.53	0.392056	6	29595016	+	GABBR1;GABBR1;GABBR1	Body;Body;Body	N_Shore
		cg08093277	0.03	0.48	0.389401	6	29595299	-	GABBR1;GABBR1;GABBR1	Body;1stExon;Body	Island
		cg08862148	0.03	0.4	0.327848	6	29595315	-	GABBR1;GABBR1;GABBR1	Body;1stExon;Body	Island
		cg02014853	0.03	0.59	0.416626	6	29595335	+	GABBR1;GABBR1;GABBR1	Body;1stExon;Body	Island
		cg25729445	0.01	0.28	0.756987	6	29595347	+	GABBR1;GABBR1;GABBR1	Body;1stExon;Body	Island
		cg00594408	0.02	0.18	0.489854	6	29595349	+	GABBR1;GABBR1;GABBR1	Body;1stExon;Body	Island
		cg20997792	0.02	0.11	0.0387227	6	29595491	+	GABBR1;GABBR1;GABBR1	Body;1stExon;Body	Island
		cg15385139	0.02	0.12	0.295835	6	29595506	+	GABBR1;GABBR1;GABBR1	Body;1stExon;Body	Island
		cg06078334	0	0.05	0.831333	6	29595653	-	GABBR1;GABBR1;GABBR1;GABBR1	Body;5'UTR;1stExon;Body	Island
		cg18344922	-0.01	0.11	0.804632	6	29595661	-	GABBR1;GABBR1;GABBR1;GABBR1	Body;5'UTR;1stExon;Body	Island
284	0.0002185	cg06224721	0.01	0.77	0.626172	2	74612020	+	LOC100189589	TSS1500	OpenSea
		cg00043800	0.02	0.54	0.160419	2	74612144	-	LOC100189589	TSS1500	OpenSea
		cg17988187	0.03	0.72	0.192073	2	74612222	-	LOC100189589	TSS1500	OpenSea
		cg21616897	0.01	0.34	0.6901	2	74612600	-	DCTN1-AS1;DCTN1;DCTN1	TSS1500;Body;5'UTR	OpenSea
		cg20874785	0.01	0.38	0.724852	2	74612674	+	LOC100189589	TSS200	OpenSea
		cg13774539	0.02	0.65	0.302122	2	74612706	-	LOC100189589	TSS200	OpenSea
		cg13312337	0.03	0.73	0.133969	2	74612759	-	LOC100189589	TSS200	OpenSea
		cg01638101	0.02	0.67	0.1792	2	74612812	-	LOC100189589	TSS200	OpenSea
285	0.0002213	cg18278486	0.07	0.33	0.0962399	6	26987575	-	LOC100270746;C6orf41	Body;Body	N_Shore
		cg06675483	0.04	0.17	0.0464373	6	26987649	+	LOC100270746;C6orf41	Body;Body	Island
		cg10547057	0.02	0.11	0.156292	6	26987810	+	LOC100270746;C6orf41	Body;Body	Island
		cg07220782	0.06	0.24	0.165702	6	26987966	-	LOC100270746;C6orf41	Body;Body	Island
		cg01947346	0.02	0.07	0.586513	6	26988055	+	LOC100270746;LINC00240	Body;Body	Island
		cg23053175	0.01	0.05	0.486031	6	26988107	-	LOC100270746;LINC00240	TSS200;Body	S_Shore
		cg06781135	0.04	0.2	0.37256	6	26988141	-	LOC100270746;C6orf41	TSS200;Body	S_Shore
		cg11369071	0.03	0.33	0.624181	6	26988148	-	LOC100270746;C6orf41	TSS200;Body	S_Shore
		cg04020984	0.01	0.41	0.888569	6	26988150	-	LOC100270746;C6orf41	TSS200;Body	S_Shore
		cg11549265	0.03	0.14	0.459525	6	26988177	-	LOC100270746;C6orf41	TSS200;Body	S_Shore
		cg14051842	0.01	0.1	0.62791	6	26988187	+	LOC100270746;C6orf41	TSS200;Body	S_Shore
		cg23532300	0.02	0.08	0.165263	6	26988201	+	LOC100270746;C6orf41	TSS200;Body	S_Shore
		cg06664930	0	0.06	0.918527	6	26988289	+	LOC100270746;C6orf41	TSS1500;Body	S_Shore
286	0.0002214	cg19747232	0.02	0.26	0.408411	17	32483560	+	ACCN1;ACCN1	1stExon;5'UTR	N_Shore
		cg02254574	0.04	0.33	0.0302913	17	32483640	-	ACCN1;ACCN1	1stExon;5'UTR	N_Shore
		cg11101926	0.04	0.28	0.188143	17	32483711	+	ACCN1;ACCN1	1stExon;5'UTR	N_Shore
		cg09152943	0.02	0.13	0.0599516	17	32483882	+	ACCN1	TSS200	N_Shore
287	0.0002216	cg17754095	0.02	0.71	0.244611	10	112256018	+			N_Shore
		cg06247806	0.02	0.2	0.181321	10	112256145	-	DUSP5	TSS1500	N_Shore
		cg12323347	0.03	0.22	0.00472822	10	112256517	-	DUSP5	TSS1500	N_Shore
		cg00561158	0.01	0.66	0.669049	10	112256616	-	DUSP5	TSS1500	N_Shore
		cg20925954	0.02	0.44	0.33504	10	112256640	+	DUSP5	TSS1500	N_Shore
		cg15667844	0.03	0.44	0.699819	10	112256729	+	DUSP5	TSS1500	N_Shore
288	0.0002226	cg10612274	0.03	0.45	0.258848	11	63827432	-	MACROD1	Body	OpenSea
		cg04582871	0.06	0.46	0.0100484	11	63827695	-	MACROD1	Body	OpenSea
		cg18545771	0.04	0.38	0.125333	11	63827879	-	MACROD1	Body	OpenSea
289	0.0002256	cg06271190	0.02	0.73	0.618544	17	53800041	+	TMEM100;TMEM100;TMEM100	5'UTR;1stExon;5'UTR	OpenSea
		cg19403377	0.07	0.32	0.0148694	17	53800225	-	TMEM100;TMEM100	TSS200;5'UTR	OpenSea
		cg08762247	0.09	0.38	0.0536176	17	53800372	-	TMEM100;TMEM100	TSS200;5'UTR	OpenSea
		cg06441396	0.05	0.41	0.210289	17	53800442	-	TMEM100;TMEM100	TSS1500;5'UTR	OpenSea
		cg18040354	0.03	0.49	0.472247	17	53800484	-	TMEM100;TMEM100	TSS1500;5'UTR	OpenSea
290	0.0002269	cg00520583	0.04	0.65	0.0051128	16	30492903	-	ITGAL;ITGAL;ITGAL;ITGAL	ExonBnd;ExonBnd;Body;Body	OpenSea
		cg02976720	0.03	0.64	0.186425	16	30492905	-	ITGAL;ITGAL;ITGAL;ITGAL	ExonBnd;ExonBnd;Body;Body	OpenSea
		cg16053299	0.04	0.47	0.0405818	16	30492931	-	ITGAL;ITGAL	Body;Body	OpenSea
291	0.0002323	cg10674569	0.05	0.23	0.10545	1	169677313	-	SELL;SELL	Body;Body	OpenSea
		cg01907094	0.07	0.33	0.163056	1	169677406	+	SELL;SELL	Body;Body	OpenSea
		cg24470588	0.09	0.24	0.0121442	1	169677540	-	SELL;SELL;SELL	ExonBnd;Body;Body	OpenSea
292	0.0002453	cg21585138	-0.03	0.8	0.162349	3	50645106	-	CISH;CISH	Body;Body	N_Shelf
		cg01641136	-0.03	0.68	0.390919	3	50645242	-	CISH;CISH	Body;Body	N_Shelf
		cg23005227	-0.08	0.58	0.000993481	3	50645426	-	CISH;CISH	Body;Body	N_Shelf
293	0.0002521	cg22287711	0.05	0.42	0.0434695	5	139282860	-	NRG2;NRG2;NRG2;NRG2;NRG2	Body;Body;Body;Body;Body	N_Shore
		cg19583819	0.03	0.14	0.0584976	5	139283051	+	NRG2;NRG2;NRG2;NRG2	Body;Body;Body;Body	N_Shore
		cg00793186	0.03	0.23	0.0351592	5	139283100	-	NRG2;NRG2;NRG2;NRG2	Body;Body;Body;Body	N_Shore
		cg24897141	0.02	0.09	0.0941583	5	139283199	+	NRG2;NRG2;NRG2;NRG2	Body;Body;Body;Body	N_Shore
		cg19853517	0	0.08	0.94917	5	139283262	+	NRG2;NRG2;NRG2;NRG2	Body;Body;Body;Body	N_Shore
		cg04198091	0.01	0.1	0.536336	5	139283351	-	NRG2;NRG2;NRG2;NRG2	Body;Body;Body;Body	Island
294	0.0002713	cg02421308	-0.06	0.51	0.0125287	16	27240670	-	NSMCE1	Body	OpenSea
		cg10353985	-0.02	0.81	0.214712	16	27240718	+	NSMCE1	Body	OpenSea
		cg24892659	-0.03	0.77	0.0560836	16	27240805	+	NSMCE1	Body	OpenSea
295	0.0002734	cg12761472	-0.1	0.67	3.5e-05	6	119031922	+			OpenSea
		cg16136400	-0.02	0.78	0.539437	6	119032005	-	CEP85L	TSS1500	OpenSea
		cg20728292	-0.02	0.81	0.238234	6	119032007	+	CEP85L	TSS1500	OpenSea
		cg23632513	-0.01	0.84	0.904883	6	119032113	+	CEP85L	TSS1500	OpenSea
		cg10164393	-0.07	0.57	0.0405818	6	119032202	+			OpenSea
296	0.0002761	cg08378788	0.05	0.6	0.443562	17	1395864	+	MYO1C;MYO1C;MYO1C	1stExon;5'UTR;TSS1500	S_Shore
		cg00597076	0.03	0.48	0.414847	17	1395880	+	MYO1C;MYO1C;MYO1C	1stExon;5'UTR;TSS1500	S_Shore
		cg20703671	0.01	0.35	0.862934	17	1396001	-	MYO1C;MYO1C	TSS200;TSS1500	S_Shore
		cg09269848	0.04	0.3	0.275405	17	1396074	+	MYO1C;MYO1C	TSS200;TSS1500	S_Shore
		cg22795769	0.04	0.65	0.0501293	17	1396123	-	MYO1C;MYO1C	TSS200;TSS1500	S_Shore
		cg01908976	0.03	0.6	0.0761813	17	1396261	+	MYO1C;MYO1C	TSS1500;TSS1500	S_Shore
		cg26908123	0.03	0.4	0.305483	17	1396298	+	MYO1C;MYO1C	TSS1500;TSS1500	S_Shore
		cg19731122	0.02	0.44	0.356623	17	1396395	-	MYO1C;MYO1C	TSS1500;TSS1500	S_Shore
297	0.0002934	cg21392700	-0.02	0.15	0.268215	13	36049335	+	MAB21L1;MIR548F5;NBEA	1stExon;Body;Body	N_Shore
		cg03356172	-0.03	0.19	0.054414	13	36049380	+	MAB21L1;MIR548F5;NBEA	1stExon;Body;Body	N_Shore
		cg13238479	-0.03	0.26	0.0280529	13	36049673	-	MAB21L1;MIR548F5;NBEA	1stExon;Body;Body	Island
298	0.0003119	cg00536792	0.05	0.6	0.4553	6	53530503	+	KLHL31;KLHL31	1stExon;5'UTR	OpenSea
		cg15658676	0.01	0.8	0.799689	6	53530538	+	KLHL31	TSS200	OpenSea
		cg19801120	0.04	0.69	0.0674655	6	53530570	-	KLHL31	TSS200	OpenSea
		cg06485521	0.04	0.73	0.0469778	6	53530600	-	KLHL31	TSS200	OpenSea
		cg26980034	0.03	0.71	0.117403	6	53530624	-	KLHL31	TSS200	OpenSea
		cg13840445	0.04	0.77	0.0586084	6	53530628	-	KLHL31	TSS200	OpenSea
299	0.0003183	cg22586569	0.06	0.65	0.0608704	7	5524963	+	FBXL18	Body	N_Shore
		cg26900131	0.02	0.75	0.379646	7	5524981	+	FBXL18	Body	N_Shore
		cg08394896	0.05	0.57	0.00253302	7	5525075	-	FBXL18	Body	N_Shore
300	0.0003199	cg24375490	-0.02	0.39	0.196139	1	53834424	+			OpenSea
		cg25567227	-0.05	0.58	0.0120757	1	53834451	+			OpenSea
		cg22911571	-0.03	0.67	0.0826432	1	53834586	+			OpenSea
301	0.0003266	cg15295766	0.04	0.33	0.25876	9	34381386	+	C9orf24;C9orf24;C9orf24;C9orf24	Body;1stExon;1stExon;Body	S_Shore
		cg10268241	0.04	0.56	0.158476	9	34381618	-	C9orf24;C9orf24;C9orf24;C9orf24	TSS200;TSS200;TSS200;Body	S_Shore
		cg23248377	0.04	0.56	0.213682	9	34381630	-	C9orf24;C9orf24;C9orf24;C9orf24	TSS200;TSS200;TSS200;Body	S_Shore
		cg12554569	0.04	0.59	0.0485492	9	34381797	+	C9orf24;C9orf24;C9orf24;C9orf24	TSS200;TSS200;TSS200;Body	S_Shore
302	0.0003397	cg04523868	0.02	0.25	0.369817	11	64563983	+	MAP4K2	Body	OpenSea
		cg14651616	0.03	0.43	0.0520517	11	64563992	-	MAP4K2	Body	OpenSea
		cg06378491	0.03	0.42	0.0130224	11	64564012	+	MAP4K2	Body	OpenSea
		cg13177921	0.01	0.75	0.466221	11	64564322	-	MAP4K2	Body	OpenSea
303	0.0003439	cg08130572	0.02	0.13	0.278889	6	112081102	+	FYN;FYN	5'UTR;TSS1500	OpenSea
		cg20751430	0.03	0.13	0.119173	6	112081257	-	FYN;FYN	TSS1500;5'UTR	OpenSea
		cg05383255	0.04	0.29	0.202281	6	112081318	-	FYN;FYN	TSS1500;5'UTR	OpenSea
		cg02816367	0.03	0.33	0.247445	6	112081490	+	FYN;FYN	5'UTR;TSS1500	OpenSea
		cg08061598	0.05	0.37	0.254719	6	112081538	+	FYN;FYN	5'UTR;TSS1500	OpenSea
304	0.0003565	cg25764105	0.03	0.27	0.43547	11	31817810	-	PAX6;PAX6;PAX6	Body;Body;Body	N_Shelf
		cg07478918	0.03	0.34	0.0135255	11	31817824	+	PAX6;PAX6;PAX6	Body;Body;Body	N_Shelf
		cg14800351	0.05	0.41	0.00770331	11	31817881	+	PAX6;PAX6;PAX6	Body;Body;Body	N_Shelf
305	0.0003586	cg18360347	0.05	0.6	0.0845488	2	98928364	+	VWA3B	Body	OpenSea
		cg04846574	0.07	0.6	0.149279	2	98928447	+	VWA3B	Body	OpenSea
		cg26347089	0.06	0.59	0.275692	2	98928689	+	VWA3B	Body	OpenSea
		cg17822584	0.08	0.48	0.214013	2	98928738	+	VWA3B	Body	OpenSea
		cg17915676	0.03	0.54	0.506693	2	98928898	-	VWA3B	3'UTR	OpenSea
306	0.0003599	cg07167185	0.06	0.36	0.00664439	1	24120017	+	LYPLA2	Body	S_Shelf
		cg23725703	0.01	0.09	0.615513	1	24120048	+	LYPLA2	Body	S_Shelf
		cg07198997	0.05	0.45	0.00477837	1	24120115	-	LYPLA2	Body	S_Shelf
307	0.0003888	cg02375409	0.03	0.17	0.0952278	12	4488749	+	FGF23;FGF23	5'UTR;1stExon	OpenSea
		cg07178945	0.06	0.33	0.00660176	12	4488800	-	FGF23;FGF23	5'UTR;1stExon	OpenSea
		cg23219570	0.02	0.19	0.214765	12	4488893	-	FGF23;FGF23	5'UTR;1stExon	OpenSea
		cg03581638	0.03	0.5	0.194361	12	4488997	+	FGF23	TSS200	OpenSea
		cg15747193	0.05	0.44	0.140831	12	4489056	+	FGF23	TSS200	OpenSea
		cg14119236	0.04	0.43	0.272253	12	4489075	+	FGF23	TSS200	OpenSea
		cg11684302	0.03	0.57	0.4726	12	4489155	-	FGF23	TSS1500	OpenSea
		cg10764440	0	0.66	0.997023	12	4489221	-	FGF23	TSS1500	OpenSea
308	0.000398	cg26010350	0.03	0.68	0.305198	12	109569059	+			OpenSea
		cg16797699	0.03	0.63	0.368394	12	109569084	+			OpenSea
		cg00095930	0.04	0.38	0.140188	12	109569116	+			OpenSea
		cg20025086	0.03	0.42	0.218889	12	109569130	+			OpenSea
		cg26872224	0.04	0.5	0.0199797	12	109569180	-			OpenSea
309	0.0003998	cg24531534	0.12	0.52	0.0653762	8	23162162	+	LOXL2	Body	OpenSea
		cg07396746	0.05	0.23	0.0105995	8	23162295	-	LOXL2	Body	OpenSea
		cg16661761	0.05	0.48	0.304175	8	23162383	-	LOXL2	Body	OpenSea
310	0.0004011	cg00574958	-0.01	0.08	0.235507	11	68607622	+	CPT1A;CPT1A	5'UTR;5'UTR	N_Shore
		cg09737197	-0.02	0.1	0.164113	11	68607675	+	CPT1A;CPT1A	5'UTR;5'UTR	N_Shore
		cg05325763	-0.03	0.1	0.0362671	11	68607719	-	CPT1A;CPT1A	5'UTR;5'UTR	S_Shore
		cg17058475	-0.02	0.08	0.117783	11	68607737	-	CPT1A;CPT1A	5'UTR;5'UTR	N_Shore
311	0.0004032	cg03588357	0	0.07	0.998015	14	91720173	-	GPR68;GPR68	1stExon;5'UTR	Island
		cg21700166	0.01	0.1	0.730532	14	91720227	+	GPR68	TSS200	Island
		cg18527352	0.05	0.49	0.060079	14	91720288	+	GPR68	TSS200	S_Shore
		cg27444281	0.06	0.43	0.034216	14	91720305	+	GPR68	TSS200	S_Shore
		cg25054390	0.04	0.44	0.145037	14	91720372	+	GPR68	TSS200	S_Shore
		cg12731089	0.04	0.45	0.140167	14	91720426	+	GPR68	TSS1500	S_Shore
		cg24637773	0.01	0.16	0.519802	14	91720436	+	GPR68	TSS1500	S_Shore
		cg27042278	0.03	0.35	0.0779902	14	91720527	+	GPR68	TSS1500	S_Shore
		cg13012868	0.02	0.63	0.262538	14	91720578	+	GPR68	TSS1500	S_Shore
		cg03034880	0.01	0.82	0.456223	14	91720696	+	GPR68	TSS1500	S_Shore
312	0.0004108	cg05120309	0.01	0.83	0.862931	14	100485494	+			OpenSea
		cg01079726	0.01	0.88	0.669973	14	100485682	-			OpenSea
		cg26225814	0.07	0.72	0.00234615	14	100485695	-			OpenSea
		cg00218090	0.08	0.76	0.000224655	14	100485810	-			OpenSea
313	0.0004135	cg24878173	0.07	0.69	0.178831	11	72533202	-	ATG16L2	Body	Island
		cg13771313	0.05	0.69	0.335441	11	72533295	-	ATG16L2	Body	Island
		cg04006327	0.08	0.48	0.112417	11	72533487	+	ATG16L2	Body	Island
		cg00979931	0.06	0.43	0.100374	11	72533664	+	ATG16L2	Body	Island
314	0.0004145	cg16586518	0.01	0.2	0.784605	3	47040214	-	NBEAL2	Body	OpenSea
		cg01892547	0.02	0.41	0.0118089	3	47040292	+	NBEAL2	Body	OpenSea
		cg26432350	0.07	0.54	0.000579662	3	47040357	-	NBEAL2	Body	OpenSea
315	0.0004194	cg14360872	-0.05	0.77	0.0669719	12	3980498	-	PARP11;PARP11;PARP11;PARP11	5'UTR;5'UTR;Body;Body	N_Shore
		cg14943355	-0.08	0.46	0.0344398	12	3980704	-	PARP11;PARP11;PARP11;PARP11	5'UTR;5'UTR;Body;Body	N_Shore
		cg18387107	-0.03	0.55	0.183997	12	3980774	-	PARP11;PARP11;PARP11;PARP11	5'UTR;5'UTR;Body;Body	N_Shore
316	0.000427	cg15929202	0.04	0.56	0.391271	20	62688435	-	TCEA2	TSS200	N_Shore
		cg19242268	0.03	0.44	0.17307	20	62688573	-	TCEA2;TCEA2	1stExon;5'UTR	Island
		cg22243423	0.04	0.4	0.0124552	20	62688586	+	TCEA2;TCEA2	1stExon;5'UTR	Island
		cg03173827	0.03	0.48	0.36398	20	62688717	+	TCEA2;TCEA2	1stExon;5'UTR	Island
		cg00237512	0.04	0.63	0.773664	20	62688874	+	TCEA2;TCEA2	1stExon;5'UTR	Island
		cg09990613	0.04	0.42	0.159006	20	62688896	+	TCEA2;TCEA2	1stExon;5'UTR	S_Shore
317	0.0004474	cg08457421	0.02	0.71	0.456053	22	31536431	-	PLA2G3;PLA2G3	5'UTR;1stExon	OpenSea
		cg25937577	0.06	0.38	0.0747979	22	31536476	-	PLA2G3	TSS200	OpenSea
		cg05815196	0.04	0.32	0.0559579	22	31536540	-	PLA2G3	TSS200	OpenSea
		cg00727590	0.03	0.24	0.114775	22	31536549	-	PLA2G3	TSS200	OpenSea
		cg25137841	0.02	0.52	0.38781	22	31536585	-	PLA2G3	TSS200	OpenSea
318	0.0004555	cg23900141	-0.04	0.67	0.217003	6	31085004	+	CDSN;PSORS1C1	Body;5'UTR	OpenSea
		cg19222156	-0.04	0.78	0.0896074	6	31085034	+	CDSN;PSORS1C1	Body;5'UTR	OpenSea
		cg05748605	-0.06	0.53	0.0167728	6	31085235	-	CDSN;PSORS1C1	Body;5'UTR	OpenSea
319	0.0004556	cg17223846	0.07	0.57	0.0925061	19	3480363	-	C19orf77	Body	N_Shore
		cg18795569	0.03	0.71	0.195267	19	3480508	+	C19orf77;C19orf77	5'UTR;1stExon	N_Shore
		cg15148078	0.04	0.57	0.386583	19	3480561	-	C19orf77	TSS200	N_Shore
		cg06666376	0.05	0.64	0.285553	19	3480596	-	C19orf77	TSS200	N_Shore
		cg05756792	0.03	0.72	0.349532	19	3480603	-	SMIM24	TSS200	N_Shore
		cg22105158	0.06	0.56	0.235251	19	3480672	+	C19orf77	TSS200	N_Shore
320	0.0004595	cg10915225	-0.04	0.56	0.0812635	19	3830828	-	ZFR2;MIR1268A	Body;Body	N_Shore
		cg04154502	0.02	0.74	0.190521	19	3831293	+	ZFR2	Body	N_Shore
		cg15062725	0.06	0.66	0.0859197	19	3831364	-	ZFR2	Body	Island
321	0.0004742	cg21890667	0.04	0.5	0.429175	22	30476089	+	HORMAD2	TSS1500	Island
		cg16686158	0.03	0.5	0.657301	22	30476098	+	HORMAD2	TSS1500	Island
		cg08321518	0.02	0.27	0.531304	22	30476204	-	HORMAD2;HORMAD2-AS1	TSS1500;Body	Island
		cg04046669	0.02	0.39	0.30025	22	30476206	-	HORMAD2	TSS1500	Island
		cg15209808	0.03	0.41	0.198047	22	30476254	-	HORMAD2	TSS200	Island
		cg10195901	0.02	0.56	0.730268	22	30476278	-	HORMAD2	TSS200	Island
		cg14509403	0.02	0.36	0.31974	22	30476281	+	HORMAD2	TSS200	Island
		cg21843594	0.02	0.41	0.295474	22	30476285	+	HORMAD2	TSS200	Island
		cg17632937	0.03	0.33	0.145973	22	30476326	+	HORMAD2	TSS200	Island
		cg23268208	0.03	0.32	0.275919	22	30476345	+	HORMAD2	TSS200	Island
		cg01141459	0.03	0.39	0.633881	22	30476452	-	HORMAD2;HORMAD2	1stExon;5'UTR	Island
		cg13245431	0.03	0.45	0.339393	22	30476525	-	HORMAD2	5'UTR	Island
322	0.000492	cg11713549	0.06	0.36	0.00411452	3	50487659	-	CACNA2D2;CACNA2D2;CACNA2D2;CACNA2D2	Body;Body;Body;Body	OpenSea
		cg22670759	0.06	0.29	0.064006	3	50487955	+	CACNA2D2;CACNA2D2	Body;Body	OpenSea
		cg22120095	0.03	0.46	0.578385	3	50488020	+	CACNA2D2;CACNA2D2	Body;Body	OpenSea
		cg00383793	0.05	0.42	0.33737	3	50488162	-	CACNA2D2;CACNA2D2	Body;Body	OpenSea
		cg09451427	0.02	0.41	0.697845	3	50488230	+	CACNA2D2;CACNA2D2	Body;Body	OpenSea
323	0.0004945	cg06881093	0.05	0.65	0.0663156	2	114035983	-	PAX8;PAX8;PAX8;PAX8;LOC440839;PAX8	5'UTR;5'UTR;5'UTR;5'UTR;Body;5'UTR	Island
		cg22329711	0.04	0.36	0.0445303	2	114035987	-	PAX8;PAX8;PAX8;PAX8	5'UTR;5'UTR;5'UTR;5'UTR	Island
		cg05194362	0.02	0.76	0.236827	2	114036444	-	PAX8;PAX8;PAX8;PAX8;PAX8;PAX8;PAX8;LOC440839;PAX8;PAX8;PAX8	1stExon;5'UTR;5'UTR;1stExon;5'UTR;1stExon;1stExon;Body;5'UTR;1stExon;5'UTR	S_Shore
		cg15281496	0	0.82	0.957164	2	114036564	-	PAX8;PAX8;PAX8;PAX8	TSS200;TSS200;TSS200;TSS200	S_Shore
		cg25042226	0.05	0.78	0.0336181	2	114036571	-	PAX8;PAX8;PAX8;LOC440839;PAX8;PAX8	TSS200;TSS200;TSS200;Body;TSS200;TSS200	S_Shore
		cg27608756	0	0.92	0.870199	2	114036573	-	PAX8;PAX8;PAX8;PAX8	TSS200;TSS200;TSS200;TSS200	S_Shore
		cg12691894	0.02	0.89	0.346036	2	114036602	-	PAX8;PAX8;PAX8;PAX8	TSS200;TSS200;TSS200;TSS200	S_Shore
		cg05106191	0.02	0.75	0.436495	2	114036685	-	PAX8;PAX8;PAX8;LOC440839;PAX8;PAX8	TSS200;TSS200;TSS200;Body;TSS200;TSS200	S_Shore
324	0.0004994	cg15443202	0.06	0.77	0.0320137	12	67197851	+			OpenSea
		cg01073463	0.07	0.59	0.0574178	12	67197936	-			OpenSea
		cg26005196	0.05	0.74	0.162498	12	67197984	+			OpenSea
325	0.0005194	cg09315367	0.06	0.63	0.243235	19	10736006	-	SLC44A2;SLC44A2	TSS200;Body	Island
		cg17826679	0.06	0.61	0.188779	19	10736038	-	SLC44A2;SLC44A2	TSS200;Body	Island
		cg17965690	0.11	0.58	0.0771279	19	10736049	-	SLC44A2;SLC44A2	TSS200;Body	Island
		cg24041556	0.06	0.65	0.301749	19	10736059	-	SLC44A2;SLC44A2	TSS200;Body	Island
		cg21663431	0.02	0.81	0.324735	19	10736355	-	SLC44A2;SLC44A2	Body;Body	Island
326	0.0005205	cg27599376	0.06	0.32	0.094632	2	44995908	-	C2orf34	Body	OpenSea
		cg05037556	0.07	0.38	0.064421	2	44996068	-	C2orf34	Body	OpenSea
		cg00768783	0.05	0.77	0.172193	2	44996395	-	CAMKMT	Body	OpenSea
327	0.0005261	cg22270027	0.02	0.84	0.152866	4	81128234	-			Island
		cg05474265	0.06	0.51	0.110555	4	81128398	+			Island
		cg03670393	0.05	0.43	0.284197	4	81128690	+			Island
		cg03441770	0.05	0.63	0.0728002	4	81128845	+			S_Shore
		cg04282753	-0.02	0.78	0.800067	4	81128972	+			S_Shore
328	0.0005336	cg05211192	0.02	0.77	0.509122	7	2119076	+	MAD1L1;MAD1L1;MAD1L1	Body;Body;Body	S_Shelf
		cg16772998	0.02	0.77	0.288504	7	2119116	-	MAD1L1;MAD1L1;MAD1L1	Body;Body;Body	S_Shelf
		cg07065756	0.04	0.37	0.448766	7	2119340	-	MAD1L1;MAD1L1;MAD1L1	Body;Body;Body	S_Shelf
		cg12492273	0.05	0.35	0.151492	7	2119499	+	MAD1L1;MAD1L1;MAD1L1	Body;Body;Body	S_Shelf
		cg01119831	0.03	0.36	0.337979	7	2119608	-	MAD1L1;MAD1L1;MAD1L1	Body;Body;Body	S_Shelf
		cg14680496	0.04	0.65	0.131048	7	2119663	+	MAD1L1;MAD1L1;MAD1L1;MAD1L1;MAD1L1	Body;Body;Body;Body;Body	S_Shelf
329	0.0005416	cg00300298	-0.03	0.26	0.0242435	20	30308956	+	BCL2L1;BCL2L1	Body;Body	N_Shore
		cg18787420	0	0.63	0.994548	20	30309466	+	BCL2L1;BCL2L1	Body;Body	N_Shore
		cg12873919	-0.06	0.53	0.00700783	20	30309627	+	BCL2L1;BCL2L1	Body;Body	N_Shore
		cg13989999	-0.05	0.55	0.00751809	20	30309717	-	BCL2L1;BCL2L1	Body;Body	N_Shore
[truncated: 1,658 more rows]

## Sheet: Table S2B
Supplementary Table S2B. List of 72 genome-wide significant blood DMRs between atypical (LMNA-mutant) WS patients and controls.
DMR ID	DMR P-value	CpG ID	ß difference	Mean ß value	Adjusted P-value	Chr	Position	Strand	Associated gene	Gene region	Relation to CpG island
1	5.2e-37	cg11872966	-0.33	0.81	9.91e-07	10	133000000	-	TCERG1L	Body	OpenSea
		cg27346510	-0.23	0.67	2.81e-05	10	133000000	-	TCERG1L	Body	OpenSea
		cg11844537	-0.18	0.85	4.24e-05	10	133000000	+	TCERG1L	Body	OpenSea
		cg08617581	-0.29	0.8	7.27e-05	10	133000000	-	TCERG1L	Body	OpenSea
		cg17874699	-0.29	0.73	1.56e-06	10	133000000	+	TCERG1L	Body	OpenSea
2	1.85e-36	cg22693302	0.21	0.11	2.69e-05	11	67188192	-	ATPGD1;ATPGD1	Body;Body	Island
		cg08173356	0.18	0.08	1.05e-05	11	67188389	-	CARNS1;CARNS1;CARNS1;CARNS1	ExonBnd;ExonBnd;Body;Body	Island
		cg21404910	0.08	0.05	6.42e-05	11	67188491	-	ATPGD1;ATPGD1	Body;Body	Island
		cg26317405	0.12	0.06	1.23e-06	11	67188521	-	ATPGD1;ATPGD1	Body;Body	Island
		cg13232420	0.03	0.05	0.645223	11	67188657	-	CARNS1;CARNS1	Body;Body	Island
		cg20051444	0.19	0.07	4.77e-06	11	67188673	-	ATPGD1;ATPGD1	Body;Body	Island
		cg02274108	0.05	0.06	0.262213	11	67188696	-	ATPGD1;ATPGD1	Body;Body	Island
		cg07225277	0.07	0.08	0.000171	11	67188871	-	ATPGD1;ATPGD1	Body;Body	Island
		cg16840884	-0.04	0.63	0.999981	11	67189057	+	CARNS1;CARNS1	Body;Body	S_Shore
		cg14399884	0.05	0.35	0.999981	11	67189121	-	ATPGD1;ATPGD1	Body;Body	S_Shore
3	1.08e-15	cg06063541	-0.13	0.78	0.033747	10	133000000	-	TCERG1L	Body	OpenSea
		cg15161973	-0.31	0.83	1.3e-05	10	133000000	-	TCERG1L	Body	OpenSea
		cg03810717	-0.23	0.69	0.000156	10	133000000	-	TCERG1L	Body	OpenSea
4	1.7e-15	cg03516126	0.06	0.45	0.856567	12	5620611	+			OpenSea
		cg09897456	0.08	0.52	0.696089	12	5620685	-			OpenSea
		cg06206881	0.16	0.19	0.086245	12	5620842	-			OpenSea
		cg10003689	0.19	0.14	0.005086	12	5620850	-			OpenSea
		cg23526298	0.17	0.13	0.010948	12	5620971	-			OpenSea
		cg09090791	0.06	0.29	0.200168	12	5621096	+			OpenSea
		cg08195424	0.05	0.74	0.999981	12	5621232	-			OpenSea
		cg06582782	0.1	0.78	0.604548	12	5621261	-			OpenSea
5	4.85e-14	cg09060462	0.18	0.16	0.00452	11	47293672	-	MADD;MADD;MADD;MADD;MADD;MADD;MADD;MADD;MADD;MADD;LOC101928943;LOC101928943	5'UTR;5'UTR;5'UTR;5'UTR;5'UTR;5'UTR;5'UTR;5'UTR;5'UTR;5'UTR;TSS200;TSS200	S_Shore
		cg26139080	0.16	0.44	0.03035	11	47293733	-	MADD;MADD;MADD;MADD;MADD;MADD;MADD;MADD;MADD;MADD	5'UTR;5'UTR;5'UTR;5'UTR;5'UTR;5'UTR;5'UTR;5'UTR;5'UTR;5'UTR	S_Shore
		cg22070650	0.18	0.27	2.81e-05	11	47293792	+	MADD;MADD;MADD;MADD;MADD;MADD;MADD;MADD;MADD;MADD;LOC101928943;LOC101928943	5'UTR;5'UTR;5'UTR;5'UTR;5'UTR;5'UTR;5'UTR;5'UTR;5'UTR;5'UTR;TSS200;TSS200	S_Shore
6	1.32e-13	cg13427717	0.02	0.07	0.980881	2	43822965	+	THADA;THADA;THADA	5'UTR;5'UTR;1stExon	Island
		cg04194001	0.13	0.07	0.145879	2	43823104	+	THADA;THADA;THADA;THADA	5'UTR;5'UTR;1stExon;1stExon	Island
		cg20341942	0.07	0.08	0.322371	2	43823139	-	THADA;THADA;THADA	TSS200;5'UTR;1stExon	Island
		cg12923271	0.08	0.03	0.150268	2	43823227	+	THADA;THADA	TSS200;TSS200	Island
		cg03071209	0.03	0.05	0.563722	2	43823276	-	THADA;THADA	TSS200;TSS200	Island
		cg06544369	0.02	0.04	0.854006	2	43823281	-	THADA;THADA	TSS200;TSS200	Island
		cg16098064	0.09	0.13	0.487654	2	43823287	+	THADA;THADA	TSS200;TSS200	Island
		cg12191964	0.01	0.05	0.999981	2	43823338	-	THADA;THADA	TSS1500;TSS200	Island
		cg10940651	0.09	0.07	0.316317	2	43823357	+	THADA;THADA	TSS1500;TSS200	Island
		cg04483548	0.02	0.05	0.655183	2	43823369	+	THADA;THADA	TSS1500;TSS200	Island
		cg11676221	0.04	0.08	0.810816	2	43823573	-	THADA;THADA	TSS1500;TSS1500	S_Shore
		cg03762820	0.02	0.06	0.999981	2	43823654	+	THADA;THADA	TSS1500;TSS1500	S_Shore
7	4.49e-12	cg14971586	0.1	0.37	0.005099	22	43509649	-	BIK	5'UTR	S_Shelf
		cg01497311	0.16	0.6	0.00175	22	43509821	+	BIK	5'UTR	S_Shelf
		cg22673320	0.09	0.37	0.062931	22	43509870	-	BIK	5'UTR	S_Shelf
8	5.95e-10	cg06645921	0.26	0.37	0.135951	12	8025394	+	SLC2A14	5'UTR	Island
		cg03287198	0.16	0.17	0.657344	12	8025435	+	SLC2A14;SLC2A14;SLC2A14;SLC2A14;SLC2A14;SLC2A14;SLC2A14;SLC2A14;SLC2A14;SLC2A14	5'UTR;5'UTR;5'UTR;5'UTR;1stExon;1stExon;1stExon;1stExon;Body;5'UTR	Island
		cg06122660	0.04	0.06	0.443629	12	8025517	+	SLC2A14	TSS200	Island
		cg13323752	0.02	0.04	0.657895	12	8025567	+	SLC2A14	TSS200	Island
		cg15251385	0.1	0.24	0.353702	12	8025582	+	SLC2A14	TSS200	Island
		cg11207307	0.14	0.14	0.630853	12	8025593	-	SLC2A14	TSS200	Island
		cg19556774	0.12	0.14	0.770429	12	8025640	-	SLC2A14	TSS200	Island
		cg16404371	0.1	0.27	0.893308	12	8025646	+	SLC2A14	TSS200	Island
		cg14469728	0.11	0.37	0.612801	12	8025756	+	SLC2A14;SLC2A14;SLC2A14;SLC2A14;SLC2A14;SLC2A14	TSS200;TSS200;TSS200;TSS200;TSS200;Body	Island
		cg23845534	0.03	0.12	0.8832	12	8025804	-	SLC2A14;SLC2A14;SLC2A14;SLC2A14;SLC2A14;SLC2A14	TSS200;TSS200;TSS200;TSS200;TSS200;Body	Island
		cg02665595	0.06	0.17	0.999981	12	8025807	-	SLC2A14;SLC2A14;SLC2A14;SLC2A14;SLC2A14;SLC2A14	TSS200;TSS200;TSS200;TSS200;TSS200;Body	Island
		cg00955780	0.01	0.62	0.999981	12	8025861	-	SLC2A14	TSS1500	Island
9	3.91e-09	cg02346997	0.08	0.33	0.612801	19	7733883	-	RETN	TSS200	N_Shore
		cg22920041	0.06	0.35	0.033747	19	7734001	-	RETN;RETN;RETN;RETN	1stExon;1stExon;5'UTR;5'UTR	N_Shore
		cg09909011	0.07	0.36	0.431817	19	7734028	-	RETN;RETN	5'UTR;5'UTR	N_Shore
		cg08043750	0.07	0.34	0.25735	19	7734143	-	RETN;RETN	5'UTR;5'UTR	N_Shore
		cg22322184	0.04	0.33	0.612801	19	7734203	-	RETN	5'UTR	N_Shore
10	9.53e-08	cg23809645	-0.11	0.66	0.754649	2	25383851	-	POMC;POMC	3'UTR;3'UTR	N_Shore
		cg10045137	-0.05	0.82	0.218238	2	25383940	+	POMC;POMC	3'UTR;3'UTR	Island
		cg02716646	-0.05	0.47	0.999981	2	25384293	+	POMC;POMC	Body;Body	Island
		cg06846259	-0.14	0.64	0.901138	2	25384654	-	POMC;POMC	Body;Body	Island
		cg20807790	-0.06	0.79	0.637458	2	25384762	+	POMC;POMC	Body;Body	Island
		cg02757179	-0.09	0.78	0.115827	2	25384809	-	POMC;POMC	Body;Body	S_Shore
11	1.65e-07	cg03751813	0.06	0.07	0.472493	19	37701393	-	ZNF585B;ZNF585B	1stExon;5'UTR	OpenSea
		cg11632419	0.05	0.05	0.755596	19	37701476	-	ZNF585B	TSS200	OpenSea
		cg26387473	0.04	0.05	0.343531	19	37701550	-	ZNF585B	TSS200	OpenSea
		cg14683738	0.11	0.08	0.035581	19	37701593	-	ZNF585B	TSS200	OpenSea
		cg15112395	0.04	0.13	0.999981	19	37701623	+	ZNF585B	TSS200	OpenSea
		cg23030894	0.09	0.09	0.918459	19	37701637	+	ZNF585B	TSS200	OpenSea
		cg11281912	0.03	0.13	0.999981	19	37701642	+	ZNF585B	TSS200	OpenSea
		cg20862561	0.07	0.08	0.394837	19	37701665	-	ZNF585B	TSS1500	OpenSea
		cg03147990	0.01	0.05	0.999981	19	37701738	+	ZNF585B	TSS1500	OpenSea
12	1.9e-07	cg01505767	0.09	0.17	0.236784	20	25129184	+	LOC284798;LOC284798;LOC284798	Body;TSS1500;Body	Island
		cg04299389	0.02	0.07	0.986838	20	25129296	+	LOC284798;LOC284798;LOC284798	Body;TSS1500;Body	Island
		cg22273939	0.03	0.06	0.811267	20	25129400	-	LOC284798;LOC284798;LOC284798	TSS1500;TSS200;Body	Island
		cg18009321	0.05	0.12	0.999981	20	25129457	-	LOC284798;LOC284798;LOC284798	TSS1500;TSS200;TSS200	Island
		cg11724135	0.07	0.16	0.999981	20	25129507	+	LOC284798;LOC284798;LOC284798	TSS1500;TSS200;TSS200	Island
		cg22645427	0.04	0.15	0.999981	20	25129520	+	LOC284798;LOC284798;LOC284798	TSS1500;TSS200;TSS200	Island
		cg05908371	0.03	0.08	0.741026	20	25129529	+	LOC284798;LOC284798;LOC284798	TSS1500;TSS200;TSS200	Island
		cg16265348	0.04	0.07	0.37808	20	25129542	+	LOC284798;LOC284798;LOC284798	TSS1500;TSS200;TSS200	Island
		cg08941457	0.03	0.06	0.407187	20	25129562	-	LOC284798;LOC284798;LOC284798	TSS1500;TSS200;TSS1500	Island
13	2.33e-07	cg26135849	0.03	0.77	0.894713	8	141000000	-	TRAPPC9;TRAPPC9	Body;Body	Island
		cg06565641	0.19	0.6	0.372117	8	141000000	-	TRAPPC9;TRAPPC9	Body;Body	S_Shore
		cg11256152	0.15	0.61	0.586009	8	141000000	+	TRAPPC9;TRAPPC9	Body;Body	S_Shore
		cg14473837	0.1	0.57	0.899489	8	141000000	+	TRAPPC9;TRAPPC9	Body;Body	S_Shore
		cg09146526	0.02	0.86	0.999981	8	141000000	-	TRAPPC9;TRAPPC9	Body;Body	S_Shore
		cg10640168	0.05	0.87	0.533832	8	141000000	+	TRAPPC9;TRAPPC9	Body;Body	S_Shore
14	2.43e-07	cg15467280	0.16	0.31	0.218238	10	106000000	+	ITPRIP	TSS1500	S_Shore
		cg13559810	0.15	0.43	0.502336	10	106000000	-	ITPRIP	TSS1500	S_Shore
		cg00349404	0.15	0.44	0.025997	10	106000000	-			S_Shore
15	2.94e-07	cg13420320	-0.12	0.8	0.005086	10	131000000	-			OpenSea
		cg10059924	-0.1	0.68	0.304091	10	131000000	+			OpenSea
		cg06553513	-0.12	0.73	0.371948	10	131000000	-			OpenSea
16	2.97e-07	cg15683497	-0.06	0.84	0.014667	1	1226929	-	SCNN1D;SCNN1D	Body;Body	N_Shore
		cg20978193	-0.13	0.38	0.414387	1	1227307	+	SCNN1D;SCNN1D	3'UTR;3'UTR	N_Shore
		cg13681826	-0.08	0.52	0.447791	1	1227616	+			N_Shore
17	3.43e-07	cg07153150	0.07	0.18	0.230586	14	104000000	+			OpenSea
		cg07106394	0.1	0.19	0.005086	14	104000000	-			OpenSea
		cg19673233	0.08	0.15	0.346776	14	104000000	-			OpenSea
18	4.29e-06	cg07558761	0.08	0.59	0.246546	16	87866696	-	SLC7A5	Body	OpenSea
		cg02203067	0.08	0.49	0.154188	16	87866800	-	SLC7A5	Body	OpenSea
		cg07021906	0.06	0.64	0.2731	16	87866833	-	SLC7A5	Body	OpenSea
19	4.88e-06	cg12439432	-0.08	0.84	0.158635	8	145000000	-	KIAA1875	Body	Island
		cg16311044	-0.17	0.75	0.086145	8	145000000	-	KIAA1875	Body	Island
		cg12588126	-0.18	0.68	0.854193	8	145000000	+	KIAA1875	Body	Island
20	5.13e-06	cg20038116	-0.14	0.62	0.519656	10	132000000	+	EBF3	Body	S_Shore
		cg09441748	-0.14	0.67	0.279695	10	132000000	+	EBF3	Body	S_Shore
		cg18930976	-0.11	0.81	0.072403	10	132000000	+	EBF3	Body	S_Shore
21	6.08e-06	cg16522484	0.05	0.65	0.999981	14	95942049	+	C14orf49	1stExon	OpenSea
		cg05006384	0.08	0.56	0.069459	14	95942319	+	C14orf49	TSS200	OpenSea
		cg25472135	0.09	0.55	0.740162	14	95942493	-	SYNE3	TSS1500	OpenSea
		cg03228980	0.1	0.51	0.56291	14	95942532	+	SYNE3	TSS1500	OpenSea
		cg04514469	0.05	0.73	0.69178	14	95942666	-	C14orf49	TSS1500	OpenSea
		cg07438165	-0.02	0.87	0.999981	14	95942775	+	C14orf49	TSS1500	OpenSea
22	1.79e-05	cg23230830	0.02	0.26	0.999981	1	249000000	-	LOC646627	1stExon	OpenSea
		cg02193032	0.07	0.48	0.546892	1	249000000	+	LYPD8;LYPD8	TSS200;TSS200	OpenSea
		cg10645483	0.06	0.39	0.474174	1	249000000	+	LYPD8;LYPD8	TSS200;TSS200	OpenSea
		cg04024799	0.03	0.34	0.999981	1	249000000	+	LOC646627	TSS200	OpenSea
		cg03541887	0.09	0.62	0.267082	1	249000000	+	LOC646627	TSS200	OpenSea
		cg10402995	0.07	0.48	0.538063	1	249000000	+	LOC646627	TSS200	OpenSea
23	2.2e-05	cg26920905	0	0.05	0.999981	18	21718735	+	CABYR;CABYR;CABYR;CABYR;CABYR;CABYR	TSS1500;TSS1500;TSS1500;TSS1500;TSS1500;TSS1500	N_Shore
		cg03026306	0.03	0.09	0.999981	18	21718767	+	CABYR;CABYR;CABYR;CABYR;CABYR;CABYR	TSS200;TSS200;TSS200;TSS200;TSS1500;TSS200	N_Shore
		cg21903324	0	0.05	0.999981	18	21718824	-	CABYR;CABYR;CABYR;CABYR;CABYR;CABYR	TSS200;TSS200;TSS200;TSS200;TSS1500;TSS200	N_Shore
		cg13133420	0.04	0.04	0.890666	18	21718863	+	CABYR;CABYR;CABYR;CABYR;CABYR;CABYR	TSS200;TSS200;TSS200;TSS200;TSS1500;TSS200	Island
		cg03638874	0.02	0.11	0.999981	18	21718887	+	CABYR;CABYR;CABYR;CABYR;CABYR;CABYR	TSS200;TSS200;TSS200;TSS200;TSS1500;TSS200	Island
		cg24928995	0.05	0.07	0.739489	18	21718893	-	CABYR;CABYR;CABYR;CABYR;CABYR;CABYR	TSS200;TSS200;TSS200;TSS200;TSS1500;TSS200	Island
		cg14121747	0.06	0.23	0.999981	18	21718957	-	CABYR;CABYR;CABYR;CABYR;CABYR;CABYR;CABYR;CABYR;CABYR;CABYR;CABYR	1stExon;1stExon;1stExon;5'UTR;5'UTR;5'UTR;TSS1500;1stExon;5'UTR;5'UTR;1stExon	Island
		cg11956146	0.03	0.1	0.999981	18	21718974	-	CABYR;CABYR;CABYR;CABYR;CABYR;CABYR;CABYR;CABYR;CABYR;CABYR;CABYR	1stExon;1stExon;1stExon;5'UTR;5'UTR;5'UTR;TSS1500;1stExon;5'UTR;5'UTR;1stExon	Island
		cg24447438	0.08	0.06	0.352845	18	21718979	-	CABYR;CABYR;CABYR;CABYR;CABYR;CABYR;CABYR;CABYR;CABYR;CABYR;CABYR	1stExon;1stExon;1stExon;5'UTR;5'UTR;5'UTR;TSS1500;1stExon;5'UTR;5'UTR;1stExon	Island
		cg18988170	0.1	0.15	0.844344	18	21719263	+	CABYR;CABYR;CABYR;CABYR;CABYR;CABYR	5'UTR;5'UTR;5'UTR;5'UTR;TSS200;5'UTR	Island
		cg25364343	0.03	0.27	0.999981	18	21719286	+	CABYR;CABYR;CABYR;CABYR;CABYR;CABYR	5'UTR;5'UTR;5'UTR;5'UTR;TSS200;5'UTR	Island
		cg20022589	0.09	0.15	0.630853	18	21719352	+	CABYR;CABYR;CABYR;CABYR;CABYR;CABYR	5'UTR;5'UTR;5'UTR;5'UTR;TSS200;5'UTR	Island
		cg14416559	0.07	0.09	0.54533	18	21719381	+	CABYR;CABYR;CABYR;CABYR;CABYR;CABYR	5'UTR;5'UTR;5'UTR;5'UTR;TSS200;5'UTR	Island
		cg26349976	0.05	0.23	0.999981	18	21719433	-	CABYR;CABYR;CABYR;CABYR;CABYR;CABYR	5'UTR;5'UTR;5'UTR;5'UTR;TSS200;5'UTR	Island
		cg08582629	0.05	0.24	0.831565	18	21719467	+	CABYR;CABYR;CABYR;CABYR;CABYR;CABYR;CABYR;CABYR	5'UTR;5'UTR;5'UTR;5'UTR;1stExon;5'UTR;5'UTR;5'UTR	Island
		cg24703660	0.02	0.28	0.999981	18	21719549	+	CABYR;CABYR;CABYR;CABYR;CABYR;CABYR	5'UTR;5'UTR;5'UTR;5'UTR;5'UTR;5'UTR	Island
		cg21026022	0.04	0.54	0.999981	18	21719568	-	CABYR;CABYR;CABYR;CABYR;CABYR;CABYR	5'UTR;5'UTR;5'UTR;5'UTR;5'UTR;5'UTR	S_Shore
24	3.02e-05	cg07891761	-0.25	0.71	0.279613	19	35861642	+			OpenSea
		cg24895977	-0.24	0.35	0.370372	19	35861796	-			OpenSea
		cg23661676	-0.19	0.36	0.297841	19	35861862	+			OpenSea
25	3.22e-05	cg13639189	0.03	0.08	0.84588	17	80606880	+	WDR45L	TSS1500	S_Shore
		cg27136344	0.11	0.16	0.03258	17	80606911	+	WDR45L	TSS1500	S_Shore
		cg10281770	0.12	0.62	0.779963	17	80606947	-	WDR45L	TSS1500	S_Shore
		cg01216565	0.15	0.69	0.795023	17	80607047	+	WDR45B	TSS1500	S_Shore
26	4.53e-05	cg23628350	0.14	0.41	0.082382	17	80561982	+	FOXK2	3'UTR	S_Shelf
		cg01150129	0.09	0.23	0.231935	17	80562098	+	FOXK2	3'UTR	S_Shelf
		cg24642276	0.07	0.3	0.936358	17	80562228	-	FOXK2	3'UTR	S_Shelf
27	5.37e-05	cg27631597	-0.17	0.65	0.656015	5	75903397	-	IQGAP2	Body	OpenSea
		cg20535450	-0.16	0.64	0.944521	5	75903464	+	IQGAP2;IQGAP2;IQGAP2;IQGAP2	TSS1500;TSS1500;Body;Body	OpenSea
		cg16245467	-0.13	0.71	0.999981	5	75903476	+	IQGAP2;IQGAP2;IQGAP2;IQGAP2	TSS1500;TSS1500;Body;Body	OpenSea
		cg15061656	-0.09	0.8	0.846154	5	75903550	-	IQGAP2;IQGAP2;IQGAP2;IQGAP2	TSS1500;TSS1500;Body;Body	OpenSea
		cg21627658	-0.15	0.73	0.68737	5	75903597	+	IQGAP2;IQGAP2;IQGAP2;IQGAP2	TSS1500;TSS1500;Body;Body	OpenSea
		cg08604223	-0.12	0.76	0.852031	5	75903700	-	IQGAP2	Body	OpenSea
28	6.8e-05	cg11748260	0.04	0.31	0.981466	6	30624395	+	DHX16;DHX16	Body;Body	OpenSea
		cg01999566	-0.02	0.27	0.999981	6	30624449	-	DHX16;DHX16	Body;Body	OpenSea
		cg09379497	0.05	0.44	0.808243	6	30624467	+	DHX16;DHX16	Body;Body	OpenSea
		cg01211396	0.06	0.45	0.625261	6	30624478	+	DHX16;DHX16	Body;Body	OpenSea
		cg21513254	0.02	0.4	0.999981	6	30624502	-	DHX16;DHX16	Body;Body	OpenSea
		cg27516100	0.06	0.43	0.420303	6	30624520	+	DHX16;DHX16	Body;Body	OpenSea
		cg01538969	0.08	0.41	0.353427	6	30624636	+	DHX16;DHX16	Body;Body	OpenSea
		cg03338436	0.01	0.83	0.999981	6	30624769	-	DHX16;DHX16	Body;Body	OpenSea
29	7.97e-05	cg08253296	0.02	0.27	0.999981	5	74907592	-			Island
		cg07671805	0.2	0.2	0.810816	5	74907694	-			Island
		cg02573091	0.22	0.6	0.645223	5	74908125	-			S_Shore
		cg19683494	0.36	0.46	0.268326	5	74908142	-			S_Shore
		cg00601450	0.08	0.75	0.999981	5	74908170	+			S_Shore
30	8.9e-05	cg15740041	0.07	0.78	0.895971	16	87781336	+	KLHDC4;KLHDC4;KLHDC4	Body;Body;Body	OpenSea
		cg25390749	0.09	0.52	0.188805	16	87781404	-	KLHDC4;KLHDC4;KLHDC4	Body;Body;Body	OpenSea
		cg23876991	0.09	0.68	0.55024	16	87781498	+	KLHDC4;KLHDC4;KLHDC4	Body;Body;Body	OpenSea
		cg23330903	0.09	0.71	0.764567	16	87781501	+	KLHDC4;KLHDC4;KLHDC4	Body;Body;Body	OpenSea
31	9.82e-05	cg18271789	0.12	0.29	0.720234	7	4832112	-			Island
		cg18834058	0.06	0.41	0.745969	7	4832174	-			Island
		cg00913283	0.07	0.5	0.999981	7	4832340	-			Island
		cg11536851	0.06	0.37	0.801235	7	4832359	+			Island
		cg26181334	0.1	0.4	0.595859	7	4832535	+			S_Shore
32	0.000122	cg24199203	0.08	0.67	0.452372	19	3387811	-	NFIC;NFIC	Body;Body	N_Shore
		cg08217545	0.12	0.52	0.13601	19	3388013	+	NFIC;NFIC	Body;Body	Island
		cg22603569	0.06	0.5	0.466331	19	3388047	+	NFIC;NFIC	Body;Body	Island
		cg00518009	0.02	0.84	0.999981	19	3388321	-	NFIC;NFIC;NFIC;NFIC;NFIC	Body;Body;Body;Body;Body	S_Shore
33	0.000174	cg02308564	0.04	0.09	0.822873	2	191000000	-			Island
		cg26207357	0.03	0.1	0.951511	2	191000000	-			Island
		cg26102065	0.08	0.08	0.011854	2	191000000	-	ANKAR	TSS1500	Island
		cg10453823	0.01	0.05	0.999981	2	191000000	+	ANKAR	TSS1500	Island
34	0.000217	cg02241160	0.06	0.67	0.262213	17	79801507	-	P4HB	3'UTR	S_Shore
		cg27570951	0.01	0.78	0.999981	17	79801578	+	P4HB	3'UTR	S_Shore
		cg24431966	0.07	0.44	0.032768	17	79801787	-	P4HB	3'UTR	N_Shelf
		cg15090877	0.06	0.61	0.586428	17	79801920	-	P4HB	Body	N_Shelf
35	0.000218	cg27326026	0.03	0.65	0.999981	6	31409355	-			OpenSea
		cg09153092	0.01	0.06	0.999981	6	31409409	+			OpenSea
		cg18062706	0.05	0.08	0.5854	6	31409467	+			OpenSea
		cg10459672	0.04	0.12	0.999981	6	31409481	+			OpenSea
		cg01172310	0.03	0.07	0.984074	6	31409505	+			OpenSea
		cg19258508	0.1	0.06	0.639223	6	31409543	+			OpenSea
		cg23354933	0.07	0.09	0.995894	6	31409572	+			OpenSea
		cg18892128	0.14	0.1	0.650075	6	31409575	-			OpenSea
		cg01290934	0.06	0.07	0.851473	6	31409673	+			OpenSea
		cg22809408	0.05	0.15	0.999981	6	31409700	+			OpenSea
		cg18086664	0.05	0.08	0.999981	6	31409706	+			OpenSea
		cg03694466	0.06	0.11	0.999981	6	31409757	-			OpenSea
36	0.000288	cg05065507	-0.05	0.36	0.999981	1	59042931	+	TACSTD2;TACSTD2	5'UTR;1stExon	Island
		cg10347335	-0.05	0.2	0.999981	1	59042971	+	TACSTD2;TACSTD2	5'UTR;1stExon	Island
		cg13443627	-0.1	0.52	0.999981	1	59043070	+	TACSTD2;TACSTD2	5'UTR;1stExon	Island
		cg17210938	-0.18	0.59	0.979159	1	59043173	-	TACSTD2	TSS200	Island
		cg16080552	-0.19	0.41	0.910893	1	59043199	+	TACSTD2	TSS200	Island
		cg04863005	-0.2	0.48	0.974479	1	59043208	+	TACSTD2	TSS200	Island
		cg16699148	-0.13	0.39	0.999981	1	59043255	-	TACSTD2	TSS200	Island
		cg01821018	-0.12	0.72	0.999981	1	59043280	-	TACSTD2	TSS200	Island
		cg19813884	-0.07	0.19	0.876476	1	59043370	-	TACSTD2	TSS1500	S_Shore
37	0.000303	cg18527241	-0.05	0.22	0.452346	7	105000000	+	ATXN7L1;ATXN7L1;ATXN7L1	Body;1stExon;5'UTR	OpenSea
		cg05803296	-0.03	0.19	0.999981	7	105000000	-	ATXN7L1;ATXN7L1	TSS200;Body	OpenSea
		cg14917096	-0.05	0.24	0.358612	7	105000000	+	ATXN7L1;ATXN7L1	TSS200;Body	OpenSea
		cg19303980	-0.02	0.27	0.999981	7	105000000	-	ATXN7L1;ATXN7L1	TSS200;Body	OpenSea
		cg14989988	-0.04	0.39	0.818812	7	105000000	-	ATXN7L1;ATXN7L1	Body;TSS1500	OpenSea
38	0.000387	cg04515477	0.16	0.3	0.696089	22	47010079	-			OpenSea
		cg00397739	0.08	0.09	0.284158	22	47010373	-			N_Shelf
		cg17884739	0.1	0.13	0.5854	22	47010440	+			N_Shelf
39	0.000518	cg12629875	0.04	0.09	0.999981	1	247000000	+	ZNF695	TSS200	Island
		cg23027521	0.07	0.09	0.201865	1	247000000	+	ZNF695	TSS200	Island
		cg25794766	0.02	0.09	0.999981	1	247000000	+	ZNF695	TSS200	Island
		cg22385719	0.02	0.07	0.999981	1	247000000	+	ZNF695	TSS200	S_Shore
		cg22502715	0.23	0.14	0.241936	1	247000000	+	ZNF695	TSS1500	S_Shore
		cg04305539	0.13	0.47	0.488472	1	247000000	+	ZNF695	TSS1500	S_Shore
40	0.000909	cg23280999	0.06	0.55	0.353627	8	37378276	-			OpenSea
		cg05279866	0.08	0.5	0.737752	8	37378355	-			OpenSea
		cg24298539	0.13	0.55	0.149439	8	37378424	+			OpenSea
		cg03616753	0.03	0.41	0.999981	8	37378540	+	LINC01605	Body	OpenSea
41	0.000985	cg22198044	0.07	0.63	0.999981	4	2819614	-	SH3BP2;SH3BP2;SH3BP2;SH3BP2	TSS1500;Body;TSS1500;5'UTR	Island
		cg01413404	0.05	0.44	0.999981	4	2819697	+	SH3BP2;SH3BP2;SH3BP2;SH3BP2	TSS1500;TSS1500;5'UTR;Body	Island
		cg01710886	0.08	0.17	0.916887	4	2819707	+	SH3BP2;SH3BP2;SH3BP2;SH3BP2	TSS1500;Body;TSS1500;5'UTR	Island
		cg25335944	0.07	0.19	0.838987	4	2819716	+	SH3BP2;SH3BP2;SH3BP2;SH3BP2	TSS1500;TSS200;5'UTR;Body	Island
		cg10745272	0.06	0.12	0.860255	4	2819770	-	SH3BP2;SH3BP2;SH3BP2;SH3BP2	TSS1500;Body;TSS200;5'UTR	Island
		cg23613051	0.16	0.23	0.737766	4	2820428	+	SH3BP2;SH3BP2;SH3BP2;SH3BP2	Body;Body;5'UTR;TSS200	Island
42	0.001242	cg04398180	-0.05	0.62	0.999981	13	114000000	-	ADPRHL1;ADPRHL1;ADPRHL1	1stExon;5'UTR;Body	OpenSea
		cg10624914	-0.06	0.71	0.957697	13	114000000	-	ADPRHL1;ADPRHL1	Body;TSS200	OpenSea
		cg10039500	-0.02	0.57	0.999981	13	114000000	-	ADPRHL1;ADPRHL1	Body;TSS200	OpenSea
		cg03502979	-0.05	0.69	0.99829	13	114000000	+	ADPRHL1;ADPRHL1	Body;TSS200	OpenSea
		cg22478679	-0.05	0.63	0.999981	13	114000000	-	ADPRHL1;ADPRHL1	Body;TSS200	OpenSea
		cg26112170	-0.09	0.67	0.987077	13	114000000	+	ADPRHL1;ADPRHL1	Body;TSS1500	OpenSea
		cg00767058	-0.09	0.72	0.442574	13	114000000	+	ADPRHL1;ADPRHL1	Body;TSS1500	OpenSea
43	0.001244	cg07887517	0	0.18	0.999981	17	79005277	+	BAIAP2-AS1	Body	N_Shore
		cg15820458	0.07	0.34	0.6121	17	79005344	-	BAIAP2-AS1	Body	N_Shore
		cg25142500	0.12	0.5	0.370372	17	79005386	+	FLJ90757	Body	N_Shore
		cg19707375	0.07	0.62	0.553295	17	79005440	+	BAIAP2-AS1	Body	N_Shore
		cg10615580	0.07	0.52	0.343664	17	79005548	+	FLJ90757	Body	N_Shore
		cg09138892	0.06	0.64	0.999981	17	79005662	+	FLJ90757	Body	N_Shore
44	0.001323	cg12326725	0.05	0.07	0.612801	19	49340456	+	HSD17B14;PLEKHA4;PLEKHA4	TSS1500;3'UTR;3'UTR	N_Shore
		cg04777726	0.15	0.13	0.856567	19	49340489	+	PLEKHA4;PLEKHA4;HSD17B14	3'UTR;3'UTR;TSS1500	Island
		cg16594139	0.1	0.08	0.773734	19	49340574	-	PLEKHA4;HSD17B14;PLEKHA4	3'UTR;TSS1500;Body	Island
		cg26267310	0.1	0.09	0.915721	19	49340593	-	PLEKHA4;HSD17B14;PLEKHA4	3'UTR;TSS1500;Body	Island
		cg19024700	0.08	0.2	0.999981	19	49340765	+	PLEKHA4;HSD17B14;PLEKHA4	3'UTR;TSS1500;Body	Island
45	0.001794	cg07225475	0.08	0.18	0.144554	12	109000000	-	SSH1;MIR619;SSH1	Body;TSS1500;Body	OpenSea
		cg24871226	0.03	0.05	0.372088	12	109000000	-	SSH1;MIR619;SSH1	Body;TSS1500;Body	OpenSea
		cg25720803	0.01	0.06	0.999981	12	109000000	-	SSH1;MIR619;SSH1	Body;TSS1500;Body	OpenSea
		cg25465236	0.02	0.04	0.653461	12	109000000	+	SSH1;SSH1	Body;Body	OpenSea
46	0.001818	cg06192619	-0.05	0.79	0.69178	19	15083616	+	SLC1A6	1stExon	OpenSea
		cg08901242	-0.09	0.83	0.036966	19	15083667	+	SLC1A6	1stExon	OpenSea
		cg10385290	-0.06	0.89	0.838987	19	15083818	-	SLC1A6	TSS200	OpenSea
		cg16600501	-0.01	0.82	0.999981	19	15083842	-	SLC1A6	TSS200	OpenSea
		cg11264635	-0.05	0.78	0.959097	19	15083868	-	SLC1A6	TSS200	OpenSea
		cg26494252	-0.01	0.5	0.999981	19	15083916	+	SLC1A6	TSS200	OpenSea
47	0.002656	cg12629245	0.02	0.04	0.999981	2	241000000	+	MYEOV2;MYEOV2	TSS1500;TSS1500	S_Shore
		cg19045013	0.01	0.07	0.999981	2	241000000	+	MYEOV2;MYEOV2	TSS1500;TSS1500	S_Shore
		cg25823214	0	0.05	0.999981	2	241000000	+	MYEOV2;MYEOV2	TSS1500;TSS1500	S_Shore
		cg19638398	-0.01	0.07	0.999981	2	241000000	+	MYEOV2;MYEOV2	TSS1500;TSS1500	S_Shore
		cg13749477	-0.15	0.23	0.951986	2	241000000	-	MYEOV2;MYEOV2	TSS1500;TSS1500	S_Shore
		cg22062537	-0.13	0.19	0.586961	2	241000000	-	MYEOV2;MYEOV2	TSS1500;TSS1500	S_Shore
		cg07628769	-0.13	0.28	0.882575	2	241000000	-	MYEOV2;MYEOV2	TSS1500;TSS1500	S_Shore
		cg20783424	-0.02	0.06	0.999981	2	241000000	+	MYEOV2;MYEOV2	TSS1500;TSS1500	S_Shore
		cg19757382	-0.03	0.26	0.873896	2	241000000	+	MYEOV2;MYEOV2	TSS1500;TSS1500	S_Shore
		cg20221591	-0.04	0.14	0.999981	2	241000000	+	MYEOV2;MYEOV2	TSS1500;TSS1500	S_Shore
		cg26154534	-0.05	0.22	0.999981	2	241000000	+	MYEOV2;MYEOV2	TSS1500;TSS1500	S_Shore
		cg17342071	-0.04	0.27	0.999981	2	241000000	+	MYEOV2;MYEOV2	TSS1500;TSS1500	S_Shore
		cg21300895	-0.04	0.11	0.917854	2	241000000	+	MYEOV2;MYEOV2	TSS1500;TSS1500	S_Shore
48	0.002721	cg07103415	0.05	0.54	0.043766	16	67424843	+	TPPP3;TPPP3;TPPP3;TPPP3	Body;Body;ExonBnd;ExonBnd	N_Shelf
		cg19835618	0.05	0.68	0.741222	16	67424855	+	TPPP3;TPPP3	Body;Body	N_Shelf
		cg11292438	0.04	0.42	0.860255	16	67424867	+	TPPP3;TPPP3	Body;Body	N_Shelf
49	0.002733	cg10981598	0.02	0.74	0.999981	20	36148699	+	BLCAP;BLCAP;BLCAP;BLCAP;NNAT;NNAT;BLCAP	5'UTR;5'UTR;5'UTR;5'UTR;TSS1500;TSS1500;5'UTR	Island
		cg13790727	0.04	0.74	0.999981	20	36148738	-	BLCAP;BLCAP;BLCAP;BLCAP;NNAT;NNAT;BLCAP	5'UTR;5'UTR;5'UTR;5'UTR;TSS1500;TSS1500;5'UTR	Island
		cg20783699	0.01	0.78	0.999981	20	36148767	+	BLCAP;BLCAP;BLCAP;BLCAP;NNAT;NNAT;BLCAP	5'UTR;5'UTR;5'UTR;5'UTR;TSS1500;TSS1500;5'UTR	Island
		cg25712981	0.02	0.77	0.999981	20	36148775	+	BLCAP;BLCAP;BLCAP;BLCAP;NNAT;NNAT;BLCAP	5'UTR;5'UTR;5'UTR;5'UTR;TSS1500;TSS1500;5'UTR	Island
		cg03615235	0.02	0.78	0.999981	20	36148779	+	BLCAP;BLCAP;BLCAP;BLCAP;NNAT;NNAT;BLCAP	5'UTR;5'UTR;5'UTR;5'UTR;TSS1500;TSS1500;5'UTR	Island
		cg17643025	0.04	0.71	0.999981	20	36148791	+	BLCAP;BLCAP;BLCAP;BLCAP;NNAT;NNAT;BLCAP	5'UTR;5'UTR;5'UTR;5'UTR;TSS1500;TSS1500;5'UTR	Island
		cg24762053	0.07	0.65	0.999981	20	36148798	+	BLCAP;BLCAP;BLCAP;BLCAP;NNAT;NNAT;BLCAP	5'UTR;5'UTR;5'UTR;5'UTR;TSS1500;TSS1500;5'UTR	Island
		cg14469070	0.04	0.69	0.999981	20	36148803	+	BLCAP;BLCAP;BLCAP;BLCAP;NNAT;NNAT;BLCAP	5'UTR;5'UTR;5'UTR;5'UTR;TSS1500;TSS1500;5'UTR	Island
		cg22298088	0.09	0.63	0.999981	20	36148860	+	BLCAP;BLCAP;BLCAP;BLCAP;NNAT;NNAT;BLCAP	5'UTR;5'UTR;5'UTR;5'UTR;TSS1500;TSS1500;5'UTR	Island
		cg22943498	0.02	0.78	0.999981	20	36148928	+	BLCAP;BLCAP;BLCAP;BLCAP;NNAT;NNAT;BLCAP	5'UTR;5'UTR;5'UTR;5'UTR;TSS1500;TSS1500;5'UTR	Island
		cg14765818	0.04	0.51	0.999981	20	36148954	-	BLCAP;BLCAP;BLCAP;BLCAP;NNAT;NNAT;BLCAP	5'UTR;5'UTR;5'UTR;5'UTR;TSS1500;TSS1500;5'UTR	Island
		cg15473473	0.07	0.58	0.999981	20	36148994	+	BLCAP;BLCAP;BLCAP;BLCAP;NNAT;NNAT;BLCAP	5'UTR;5'UTR;5'UTR;5'UTR;TSS1500;TSS1500;5'UTR	Island
		cg07156273	0.09	0.6	0.973566	20	36149013	+	BLCAP;BLCAP;BLCAP;BLCAP;NNAT;NNAT;BLCAP	5'UTR;5'UTR;5'UTR;5'UTR;TSS1500;TSS1500;5'UTR	Island
		cg01466133	0.07	0.61	0.999981	20	36149022	+	BLCAP;BLCAP;BLCAP;BLCAP;NNAT;NNAT;BLCAP	5'UTR;5'UTR;5'UTR;5'UTR;TSS1500;TSS1500;5'UTR	Island
		cg24675557	0.04	0.74	0.999981	20	36149081	+	BLCAP;BLCAP;BLCAP;BLCAP;NNAT;NNAT;BLCAP	5'UTR;5'UTR;5'UTR;5'UTR;TSS1500;TSS1500;5'UTR	Island
		cg20479660	0.08	0.58	0.955492	20	36149112	+	BLCAP;BLCAP;BLCAP;BLCAP;NNAT;NNAT;BLCAP	5'UTR;5'UTR;5'UTR;5'UTR;TSS1500;TSS1500;5'UTR	Island
		cg22421148	0.06	0.6	0.999981	20	36149119	+	BLCAP;BLCAP;BLCAP;BLCAP;NNAT;NNAT;BLCAP	5'UTR;5'UTR;5'UTR;5'UTR;TSS1500;TSS1500;5'UTR	Island
		cg22510412	0.08	0.64	0.999981	20	36149121	+	BLCAP;BLCAP;BLCAP;BLCAP;NNAT;NNAT;BLCAP	5'UTR;5'UTR;5'UTR;5'UTR;TSS1500;TSS1500;5'UTR	Island
		cg03061677	0.07	0.6	0.999981	20	36149185	+	BLCAP;BLCAP;BLCAP;BLCAP;NNAT;NNAT;BLCAP	5'UTR;5'UTR;5'UTR;5'UTR;TSS1500;TSS1500;5'UTR	Island
		cg00576435	0.09	0.57	0.901625	20	36149188	+	BLCAP;BLCAP;BLCAP;BLCAP;NNAT;NNAT;BLCAP	5'UTR;5'UTR;5'UTR;5'UTR;TSS1500;TSS1500;5'UTR	Island
		cg18433380	0.09	0.59	0.999981	20	36149194	+	BLCAP;BLCAP;BLCAP;BLCAP;NNAT;NNAT;BLCAP	5'UTR;5'UTR;5'UTR;5'UTR;TSS1500;TSS1500;5'UTR	Island
		cg16648571	0.04	0.57	0.999981	20	36149231	-	BLCAP;BLCAP;BLCAP;BLCAP;NNAT;NNAT;BLCAP	5'UTR;5'UTR;5'UTR;5'UTR;TSS1500;TSS1500;5'UTR	Island
		cg04810287	0.09	0.59	0.891596	20	36149271	-	BLCAP;BLCAP;BLCAP;BLCAP;NNAT;NNAT;BLCAP	5'UTR;5'UTR;5'UTR;5'UTR;TSS1500;TSS1500;5'UTR	Island
50	0.002916	cg19521564	0.02	0.28	0.999981	4	169000000	+	DDX60	5'UTR	Island
		cg08375775	0.06	0.25	0.999981	4	169000000	+	DDX60	5'UTR	Island
		cg26538349	0.02	0.05	0.822698	4	169000000	+	DDX60;DDX60	5'UTR;1stExon	S_Shore
		cg12688884	0.03	0.07	0.702315	4	169000000	-	DDX60;DDX60	5'UTR;1stExon	S_Shore
		cg26704506	0.02	0.05	0.9518	4	169000000	-	DDX60	TSS200	S_Shore
		cg18832251	0.02	0.04	0.999981	4	169000000	-	DDX60	TSS200	S_Shore
		cg15954386	0.02	0.05	0.999981	4	169000000	-	DDX60	TSS200	S_Shore
		cg19252175	0.03	0.07	0.806294	4	169000000	+	DDX60	TSS200	S_Shore
		cg01824305	0.03	0.07	0.973333	4	169000000	+	DDX60	TSS200	S_Shore
51	0.003179	cg16805291	0.12	0.47	0.203796	7	36022575	+			Island
		cg21762695	0.05	0.33	0.999981	7	36022695	+			S_Shore
		cg15082870	0.08	0.61	0.582252	7	36022841	+			S_Shore
52	0.005809	cg11601932	0.03	0.1	0.917586	3	196000000	-			OpenSea
		cg06047990	0.04	0.1	0.999981	3	196000000	+			OpenSea
		cg24858233	0.08	0.08	0.474185	3	196000000	+			OpenSea
		cg01797371	0.09	0.2	0.999981	3	196000000	-			OpenSea
		cg00555438	0.06	0.1	0.891162	3	196000000	+			OpenSea
53	0.005969	cg10969241	-0.06	0.6	0.999981	10	132000000	+			S_Shore
		cg15638969	-0.09	0.73	0.984571	10	132000000	+			S_Shore
		cg26187194	-0.19	0.76	0.273268	10	132000000	-			S_Shore
		cg11372818	-0.19	0.77	0.262213	10	132000000	+			S_Shore
54	0.007155	cg05850280	-0.03	0.11	0.451428	9	140000000	+	GRIN1;GRIN1;GRIN1	Body;Body;Body	Island
		cg13718729	-0.03	0.31	0.999981	9	140000000	+	GRIN1;GRIN1;GRIN1	Body;Body;Body	Island
		cg10348384	-0.07	0.21	0.36589	9	140000000	-	GRIN1;GRIN1;GRIN1;GRIN1;GRIN1	Body;Body;Body;Body;Body	Island
55	0.008239	cg07309864	0.03	0.77	0.999981	17	73238441	+	GGA3;GGA3	Body;Body	OpenSea
		cg10922232	0.07	0.3	0.206417	17	73238491	-	GGA3;GGA3	Body;Body	OpenSea
		cg16554534	0.06	0.39	0.541395	17	73238513	-	GGA3;GGA3	Body;Body	OpenSea
56	0.009579	cg26411128	0.06	0.19	0.999981	12	81110496	+	MYF5	TSS1500	N_Shore
		cg03991307	0.02	0.11	0.999981	12	81110527	-	MYF5	TSS200	N_Shore
		cg24352768	0.1	0.36	0.415627	12	81110605	+	MYF5	TSS200	N_Shore
		cg05304543	0.13	0.16	0.218608	12	81110641	-	MYF5	TSS200	N_Shore
		cg12815941	0.04	0.32	0.999981	12	81110653	-	MYF5	TSS200	N_Shore
		cg14067873	0.03	0.17	0.999981	12	81110706	-	MYF5	TSS200	N_Shore
		cg26207503	0.04	0.29	0.999981	12	81110749	-	MYF5;MYF5	1stExon;5'UTR	Island
		cg06376520	0.08	0.48	0.999981	12	81110776	-	MYF5;MYF5	1stExon;5'UTR	Island
57	0.0115	cg24454932	0.14	0.24	0.517063	6	171000000	-			S_Shore
		cg24710048	0.14	0.16	0.693126	6	171000000	+			S_Shore
		cg25738786	0.15	0.15	0.723774	6	171000000	-			S_Shelf
		cg25753473	0.06	0.22	0.999981	6	171000000	+			S_Shelf
58	0.01216	cg15007470	0.06	0.45	0.612801	19	1622838	-	TCF3;TCF3	Body;Body	S_Shore
		cg02468551	0.03	0.42	0.999981	19	1622935	-	TCF3;TCF3	Body;Body	S_Shore
		cg12973487	0.09	0.53	0.262213	19	1623075	+	TCF3;TCF3	Body;Body	S_Shore
59	0.01398	cg25942526	0.04	0.75	0.407081	19	7911245	-	EVI5L;EVI5L	5'UTR;TSS200	N_Shore
		cg21239627	0.05	0.57	0.899489	19	7911356	+	EVI5L;EVI5L	TSS200;5'UTR	N_Shore
		cg22083199	0.04	0.6	0.854193	19	7911362	+	EVI5L;EVI5L	5'UTR;TSS200	N_Shore
		cg09294629	-0.01	0.86	0.999981	19	7911551	-	EVI5L;EVI5L	1stExon;Body	N_Shore
60	0.01564	cg09174681	0.01	0.89	0.999981	8	144000000	+	TOP1MT	Body	N_Shore
		cg12164202	0.02	0.85	0.999981	8	144000000	+	TOP1MT	Body	Island
		cg00139947	0.02	0.84	0.685885	8	144000000	-	TOP1MT	Body	Island
		cg02086839	0.09	0.52	0.236784	8	144000000	-	TOP1MT	Body	Island
		cg13394182	0.08	0.55	0.519656	8	144000000	-	TOP1MT	Body	Island
61	0.01957	cg17367596	0.04	0.53	0.999981	11	65546988	-	DKFZp761E198	1stExon	N_Shore
		cg11751213	0.04	0.46	0.76532	11	65547023	-	DKFZp761E198	1stExon	N_Shore
		cg05257275	0.05	0.51	0.899489	11	65547049	+	DKFZp761E198	1stExon	N_Shore
		cg03695871	0.03	0.7	0.702315	11	65547172	-	DKFZp761E198	1stExon	N_Shore
62	0.02011	cg04885759	0.1	0.38	0.999981	3	49170498	-	LAMB2;LAMB2	1stExon;5'UTR	OpenSea
		cg02954987	0.09	0.47	0.999981	3	49170599	+	LAMB2	TSS200	OpenSea
		cg08234664	0.17	0.47	0.262213	3	49170668	+	LAMB2	TSS200	OpenSea
		cg05654765	0.1	0.34	0.998473	3	49170727	+	LAMB2	TSS200	OpenSea
		cg14099457	0.06	0.39	0.999981	3	49170794	-	LAMB2	TSS200	OpenSea
63	0.02284	cg12403142	-0.04	0.91	0.973566	1	92012408	-			Island
		cg13639937	-0.08	0.81	0.350474	1	92012655	+			Island
		cg25838465	-0.14	0.73	0.965192	1	92012736	-			S_Shore
64	0.02891	cg24707889	0.08	0.47	0.840944	21	46341304	-	ITGB2;ITGB2	5'UTR;TSS1500	OpenSea
		cg04321224	0.08	0.3	0.643698	21	46341380	+	ITGB2;ITGB2	5'UTR;TSS1500	OpenSea
		cg18663307	0.09	0.31	0.636448	21	46341389	+	ITGB2;ITGB2	5'UTR;TSS1500	OpenSea
65	0.02995	cg08961547	0.06	0.23	0.999981	10	95327654	-	GPR120	Body	S_Shore
		cg19870668	0.06	0.11	0.387041	10	95327683	-	GPR120	Body	S_Shore
		cg09488203	0.12	0.44	0.594879	10	95327884	-	GPR120	Body	S_Shore
66	0.03044	cg06576340	-0.01	0.19	0.999981	7	99954188	+	PILRB;PILRB;PILRB	5'UTR;TSS1500;5'UTR	OpenSea
		cg23055674	0.06	0.48	0.043766	7	99954284	+	PILRB;PILRB;PILRB	5'UTR;TSS1500;5'UTR	OpenSea
		cg26647135	0.03	0.48	0.999981	7	99954400	+	PILRB;PILRB;PILRB	5'UTR;TSS1500;5'UTR	OpenSea
		cg12591090	0.06	0.54	0.346776	7	99954465	-	PILRB;STAG3L5P-PVRIG2P-PILRB;STAG3L5P-PVRIG2P-PILRB	TSS1500;Body;Body	OpenSea
67	0.03753	cg07310671	0.05	0.69	0.933868	16	85253980	-			OpenSea
		cg05691543	0.07	0.52	0.739173	16	85254100	-			OpenSea
		cg03662545	0.05	0.67	0.706778	16	85254209	+			OpenSea
68	0.03797	cg19005246	0.02	0.84	0.999981	1	212000000	+			OpenSea
		cg20731833	0.06	0.55	0.290351	1	212000000	-			OpenSea
		cg22881105	0.05	0.56	0.427856	1	212000000	-			OpenSea
69	0.03883	cg09248714	0.08	0.27	0.954462	1	3585424	-	TP73	5'UTR	OpenSea
		cg06814493	0.04	0.27	0.999981	1	3585499	+	TP73;TP73;TP73;TP73;TP73;TP73	5'UTR;5'UTR;5'UTR;5'UTR;5'UTR;5'UTR	OpenSea
		cg17100513	0.08	0.23	0.392223	1	3585521	-	TP73;TP73;TP73;TP73;TP73;TP73	5'UTR;5'UTR;5'UTR;5'UTR;5'UTR;5'UTR	OpenSea
		cg05754015	0.07	0.19	0.948001	1	3585587	+	TP73;TP73;TP73;TP73;TP73;TP73	5'UTR;5'UTR;5'UTR;5'UTR;5'UTR;5'UTR	OpenSea
70	0.04384	cg00228984	0.09	0.3	0.541609	20	1471884	-	SIRPB2;SIRPB2	Body;Body	OpenSea
		cg07571344	-0.04	0.2	0.872762	20	1472071	-	SIRPB2;SIRPB2;SIRPB2;SIRPB2	1stExon;1stExon;5'UTR;5'UTR	OpenSea
		cg11934819	-0.02	0.1	0.999981	20	1472078	-	SIRPB2;SIRPB2;SIRPB2;SIRPB2	1stExon;1stExon;5'UTR;5'UTR	OpenSea
		cg00911370	-0.04	0.19	0.987992	20	1472098	+	SIRPB2;SIRPB2;SIRPB2;SIRPB2	1stExon;1stExon;5'UTR;5'UTR	OpenSea
71	0.04685	cg10374084	0.2	0.44	0.309037	19	50666238	+	C19orf41	1stExon	Island
		cg09697795	0.1	0.19	0.552224	19	50666379	-	C19orf41	1stExon	Island
		cg08188330	0.04	0.17	0.999981	19	50666484	-	C19orf41;C19orf41	1stExon;5'UTR	Island
		cg24296452	0.05	0.32	0.999981	19	50666538	+	C19orf41	TSS200	S_Shore
		cg01857260	0.05	0.18	0.999981	19	50666552	+	C19orf41	TSS200	S_Shore
		cg27247554	0.04	0.36	0.999981	19	50666558	+	IZUMO2	TSS200	S_Shore
72	0.04803	cg09004241	0.08	0.55	0.342758	2	232000000	+	B3GNT7	TSS1500	N_Shore
		cg19109677	0.04	0.68	0.979083	2	232000000	-	B3GNT7	TSS1500	N_Shore
		cg04286697	0.05	0.65	0.99124	2	232000000	+	B3GNT7	TSS1500	N_Shore

## Sheet: Table S2C
Supplementary Table S2C. List of 34 genome-wide significant blood DMRs between atypical (POLD1-mutant) WS patients and controls.
DMR ID	DMR P-value	CpG ID	ß difference	Mean ß value	Adjusted P-value	Chr	Position	Strand	Associated gene	Gene region	Relation to CpG island
1	3.72e-11	cg12626384	0.01	0.07	0.823906	1	24194965	+	FUCA1	TSS200	Island
		cg07568418	0.03	0.06	0.823081	1	24194974	+	FUCA1	TSS200	Island
		cg12084952	0.02	0.08	0.588818	1	24194979	+	FUCA1	TSS200	Island
		cg05560725	0	0.05	0.999999	1	24194989	+	FUCA1	TSS200	Island
		cg10051214	0	0.05	0.999999	1	24195031	+	FUCA1	TSS200	S_Shore
		cg19367136	0.06	0.1	0.754113	1	24195059	+	FUCA1	TSS1500	S_Shore
		cg15692032	0.17	0.23	0.415173	1	24195098	-	FUCA1	TSS1500	S_Shore
		cg24792360	0.16	0.41	0.203816	1	24195143	+	FUCA1	TSS1500	S_Shore
		cg21528040	0.06	0.12	0.801101	1	24195227	-	FUCA1	TSS1500	S_Shore
		cg22077361	0.25	0.55	0.164458	1	24195347	-	FUCA1	TSS1500	S_Shore
		cg10953003	0.27	0.42	0.098416	1	24195469	+	FUCA1	TSS1500	S_Shore
		cg22614927	0.17	0.22	0.140487	1	24195587	+	FUCA1	TSS1500	S_Shore
		cg04160030	0.15	0.67	0.501902	1	24195659	-	FUCA1	TSS1500	S_Shore
2	7.69e-11	cg07525003	0.05	0.09	0.667198	13	36871646	-	C13orf38;C13orf38;C13orf38;C13orf38;C13orf38;C13orf38	Body;5'UTR;5'UTR;5'UTR;5'UTR;5'UTR	N_Shore
		cg25738313	0.03	0.09	0.629264	13	36871671	+	CCDC169;CCDC169;CCDC169;CCDC169;CCDC169;CCDC169-SOHLH2;CCDC169;CCDC169	5'UTR;5'UTR;5'UTR;5'UTR;5'UTR;5'UTR;Body;Body	Island
		cg13455704	0.15	0.17	0.419438	13	36871754	-	C13orf38;C13orf38;C13orf38;C13orf38;C13orf38;C13orf38	Body;5'UTR;5'UTR;5'UTR;5'UTR;5'UTR	Island
		cg04902286	0.03	0.08	0.849503	13	36871878	-	C13orf38;C13orf38;C13orf38;C13orf38;C13orf38;C13orf38;C13orf38;C13orf38;C13orf38;C13orf38;C13orf38;C13orf38	1stExon;1stExon;5'UTR;5'UTR;5'UTR;1stExon;1stExon;5'UTR;5'UTR;1stExon;1stExon;5'UTR	Island
		cg26439710	0.04	0.09	0.611514	13	36871943	-	C13orf38;C13orf38;C13orf38;C13orf38;C13orf38;C13orf38;C13orf38;C13orf38;C13orf38;C13orf38;C13orf38;C13orf38	1stExon;1stExon;5'UTR;5'UTR;5'UTR;1stExon;1stExon;5'UTR;5'UTR;1stExon;1stExon;5'UTR	Island
		cg11678027	0.2	0.12	0.419965	13	36872048	-	C13orf38;C13orf38;C13orf38;C13orf38;C13orf38;C13orf38	TSS200;TSS200;TSS200;TSS200;TSS200;TSS200	Island
		cg19801062	0.04	0.07	0.598659	13	36872135	-	C13orf38;C13orf38;C13orf38;C13orf38;C13orf38;C13orf38	TSS200;TSS200;TSS200;TSS200;TSS200;TSS200	S_Shore
		cg23003720	0.04	0.07	0.41552	13	36872148	-	C13orf38;C13orf38;C13orf38;C13orf38;C13orf38;C13orf38	TSS200;TSS200;TSS200;TSS200;TSS200;TSS200	S_Shore
		cg19437258	0.04	0.11	0.863558	13	36872155	-	C13orf38;C13orf38;C13orf38;C13orf38;C13orf38;C13orf38	TSS200;TSS200;TSS200;TSS200;TSS200;TSS200	S_Shore
		cg05927742	0.06	0.25	0.203816	13	36872166	-	C13orf38;C13orf38;C13orf38;C13orf38;C13orf38;C13orf38	TSS200;TSS200;TSS200;TSS200;TSS200;TSS200	S_Shore
		cg09158749	0.02	0.07	0.941134	13	36872310	-	CCDC169;CCDC169;CCDC169;CCDC169;CCDC169;CCDC169;CCDC169-SOHLH2;CCDC169	TSS1500;TSS1500;TSS1500;TSS1500;TSS1500;TSS1500;TSS1500;TSS1500	S_Shore
		cg20651988	0.02	0.05	0.797737	13	36872346	-	C13orf38;C13orf38;C13orf38;C13orf38;C13orf38;C13orf38	TSS1500;TSS1500;TSS1500;TSS1500;TSS1500;TSS1500	S_Shore
3	6.67e-10	cg09321363	0.08	0.32	0.718906	2	84743263	-	DNAH6	TSS1500	N_Shore
		cg10929210	0.05	0.55	0.985182	2	84743279	+	DNAH6	TSS1500	N_Shore
		cg18289156	0.04	0.05	0.678445	2	84743445	+	DNAH6	TSS200	N_Shore
		cg01413097	0.12	0.11	0.528754	2	84743512	-	DNAH6	TSS200	Island
		cg15961842	0.1	0.12	0.729445	2	84743523	-	DNAH6	TSS200	Island
		cg17669542	0.14	0.11	0.284795	2	84743555	-	DNAH6	TSS200	Island
		cg04547220	0.14	0.06	0.094341	2	84743558	-	DNAH6	TSS200	Island
		cg16878332	0.08	0.11	0.693768	2	84743573	-	DNAH6	TSS200	Island
		cg25023043	0.13	0.16	0.566547	2	84743684	+	DNAH6;DNAH6	5'UTR;1stExon	Island
		cg20442322	0.05	0.09	0.44198	2	84743743	+	DNAH6	5'UTR	S_Shore
4	4.09e-07	cg10360323	0.14	0.09	0.393618	17	41437877	+			N_Shore
		cg23758822	0.29	0.39	0.841148	17	41437982	-			N_Shore
		cg08469632	0.15	0.07	0.336219	17	41438042	+			N_Shore
		cg04017458	0.14	0.06	0.35161	17	41438330	+			Island
		cg04277193	0.13	0.09	0.655599	17	41438351	+			Island
		cg08992324	0.1	0.08	0.936832	17	41438402	-			Island
		cg10047753	0.18	0.22	0.786843	17	41438598	+			Island
5	7.26e-07	cg03330516	0.08	0.63	0.794118	20	62178744	-	SRMS	1stExon	Island
		cg00206407	0.07	0.45	0.208261	20	62178943	+	SRMS	TSS200	Island
		cg15417758	0.07	0.64	0.827748	20	62178951	+	SRMS	TSS200	Island
		cg17793372	0.08	0.61	0.503651	20	62179030	+	SRMS	TSS200	Island
		cg24122814	0.03	0.82	0.699882	20	62179037	-	SRMS	TSS200	Island
		cg22442730	0.08	0.33	0.313673	20	62179233	+	SRMS	TSS1500	S_Shore
6	5.6e-06	cg12036303	-0.07	0.22	0.53911	6	30652907	+	KIAA1949;KIAA1949	Body;1stExon	N_Shore
		cg00010853	-0.12	0.31	0.282951	6	30653167	+	KIAA1949;KIAA1949	Body;1stExon	N_Shore
		cg11554650	-0.06	0.59	0.614659	6	30653191	-	KIAA1949;KIAA1949	Body;1stExon	N_Shore
		cg08253704	-0.02	0.1	0.776389	6	30653242	-	KIAA1949;KIAA1949	Body;1stExon	N_Shore
		cg12105190	-0.06	0.33	0.692014	6	30653407	-	KIAA1949;KIAA1949	Body;1stExon	N_Shore
		cg25980484	-0.05	0.27	0.856853	6	30653512	-	KIAA1949;KIAA1949	Body;1stExon	N_Shore
7	2.24e-05	cg02433803	0.11	0.07	0.282951	6	3054013	+			OpenSea
		cg07839336	0.08	0.05	0.219312	6	3054085	+			OpenSea
		cg23039037	0.09	0.11	0.42738	6	3054104	+			OpenSea
8	3.53e-05	cg13373351	0.09	0.47	0.409073	14	24539601	-	CPNE6;CPNE6	TSS1500;TSS1500	OpenSea
		cg27607661	0.06	0.72	0.686612	14	24539611	-	CPNE6;CPNE6	TSS1500;TSS1500	OpenSea
		cg22141918	0.04	0.37	0.953586	14	24539803	+	CPNE6;CPNE6	TSS1500;TSS1500	OpenSea
		cg00931418	0.08	0.35	0.248007	14	24539821	+	CPNE6;CPNE6	TSS1500;TSS1500	OpenSea
		cg13711543	0.06	0.38	0.59503	14	24540025	+	CPNE6;CPNE6	TSS1500;TSS200	OpenSea
9	4.48e-05	cg17421158	-0.14	0.75	0.316444	5	154998	-	PLEKHG4B;PLEKHG4B	ExonBnd;Body	OpenSea
		cg22702334	-0.11	0.84	0.437341	5	155061	-	PLEKHG4B	Body	OpenSea
		cg26314399	-0.11	0.81	0.644317	5	155101	+	PLEKHG4B	Body	OpenSea
		cg11298144	-0.11	0.82	0.530769	5	155199	+	PLEKHG4B	Body	OpenSea
10	7.78e-05	cg06102419	0.15	0.33	0.756122	2	239000000	-	LOC151174;LOC643387;LOC151174	Body;TSS1500;Body	N_Shore
		cg11904906	0.16	0.1	0.593874	2	239000000	-	LOC151174;LOC643387;LOC151174	Body;TSS1500;Body	N_Shore
		cg07323141	0.16	0.12	0.601927	2	239000000	-	LOC151174;LOC643387;LOC151174	Body;TSS200;Body	Island
		cg23497383	0.23	0.12	0.548151	2	239000000	+	LOC151174;LOC643387;LOC151174	Body;TSS200;Body	Island
		cg13530938	0.23	0.12	0.525635	2	239000000	+	LOC151174;LOC643387;LOC151174	Body;TSS200;Body	Island
11	9.88e-05	cg09555736	0.11	0.43	0.51391	16	474271	+	RAB11FIP3	TSS1500	N_Shore
		cg02102075	0.05	0.43	0.808289	16	474430	+	RAB11FIP3	TSS1500	N_Shore
		cg06502279	0.07	0.39	0.313673	16	474467	+	RAB11FIP3	TSS1500	N_Shore
		cg03363565	0.05	0.31	0.41552	16	474528	-	RAB11FIP3	TSS1500	N_Shore
12	0.000189	cg07930874	0.04	0.77	0.611514	13	78315261	+	SLAIN1;SLAIN1	Body;TSS200	OpenSea
		cg23843951	0.01	0.83	0.999999	13	78315265	-	SLAIN1;SLAIN1;SLAIN1;SLAIN1;SLAIN1;SLAIN1	TSS200;TSS200;TSS200;TSS200;Body;Body	OpenSea
		cg19782598	0.05	0.82	0.64948	13	78315285	-	SLAIN1;SLAIN1;SLAIN1;SLAIN1;SLAIN1;SLAIN1	TSS200;TSS200;TSS200;TSS200;Body;Body	OpenSea
		cg15748362	0.09	0.6	0.579555	13	78315550	+	SLAIN1;SLAIN1;SLAIN1;SLAIN1;SLAIN1;SLAIN1;SLAIN1;SLAIN1;SLAIN1;SLAIN1	Body;Body;1stExon;1stExon;1stExon;1stExon;5'UTR;5'UTR;5'UTR;5'UTR	OpenSea
		cg08504583	0.12	0.5	0.303291	13	78315584	+	SLAIN1;SLAIN1	Body;5'UTR	OpenSea
		cg11239458	0.13	0.46	0.260331	13	78315606	+	SLAIN1;SLAIN1;SLAIN1;SLAIN1;SLAIN1;SLAIN1	Body;Body;5'UTR;5'UTR;5'UTR;5'UTR	OpenSea
13	0.000822	cg02134976	0.04	0.26	0.950828	6	42110740	+	C6orf132	TSS200	S_Shore
		cg18486258	0.09	0.29	0.636033	6	42110750	+	C6orf132	TSS200	S_Shore
		cg16669650	0.06	0.16	0.222066	6	42110833	+	C6orf132	TSS200	S_Shore
		cg02382532	0.05	0.49	0.660576	6	42110867	+	C6orf132	TSS200	S_Shore
		cg13507489	-0.03	0.79	0.807787	6	42111005	+	C6orf132	TSS1500	S_Shore
14	0.000948	cg21856067	0.05	0.35	0.874863	20	13975853	-	MACROD2	TSS1500	Island
		cg00081270	0.11	0.4	0.852506	20	13975880	+	MACROD2;SEL1L2	TSS1500;Body	Island
		cg05678584	0.09	0.37	0.649587	20	13975883	+	MACROD2;SEL1L2	TSS1500;Body	Island
		cg04624110	0.08	0.36	0.80465	20	13976093	-	MACROD2	TSS200	Island
		cg01552272	0.11	0.32	0.886253	20	13976096	-	MACROD2	TSS200	Island
		cg23169957	0.05	0.28	0.810955	20	13976106	-	MACROD2	TSS200	Island
		cg25557432	0.09	0.17	0.792733	20	13976117	-	MACROD2	TSS200	Island
		cg04716990	0.06	0.14	0.950331	20	13976126	-	MACROD2	TSS200	Island
		cg06571075	0.06	0.09	0.806639	20	13976143	-	MACROD2	TSS200	Island
		cg26059153	0.05	0.11	0.920928	20	13976190	-	MACROD2;MACROD2	1stExon;5'UTR	Island
15	0.002033	cg13457345	0.11	0.24	0.41552	3	143000000	+	PCOLCE2	TSS1500	S_Shore
		cg17417439	0.12	0.37	0.736037	3	143000000	+	PCOLCE2	TSS1500	S_Shore
		cg15372217	0.15	0.38	0.711374	3	143000000	+	PCOLCE2	TSS1500	S_Shore
		cg19502769	0.21	0.58	0.59643	3	143000000	-	PCOLCE2	TSS1500	S_Shore
16	0.002674	cg06016751	0.08	0.29	0.284795	12	6442329	+	TNFRSF1A;TNFRSF1A	ExonBnd;Body	S_Shelf
		cg11268190	0.07	0.32	0.68743	12	6442526	+	TNFRSF1A	Body	S_Shelf
		cg00556515	0.07	0.67	0.588265	12	6442607	+	TNFRSF1A	Body	S_Shelf
		cg14660076	0.07	0.43	0.64948	12	6442635	+	TNFRSF1A	Body	S_Shelf
		cg09043214	0.01	0.53	0.999999	12	6442873	+	TNFRSF1A	Body	S_Shelf
17	0.00292	cg20699780	0.13	0.56	0.501276	17	935017	+	ABR;ABR;ABR	Body;Body;Body	Island
		cg10622643	0.11	0.66	0.567204	17	935191	+	ABR;ABR;ABR;ABR;ABR	TSS200;Body;Body;Body;Body	S_Shore
		cg15892620	0.07	0.68	0.778617	17	935216	+	ABR;ABR;ABR;ABR;ABR	TSS200;Body;Body;Body;Body	S_Shore
		cg15789211	0.14	0.56	0.702686	17	935235	+	ABR;ABR;ABR;ABR;ABR	TSS200;Body;Body;Body;Body	S_Shore
18	0.003052	cg23095988	0.02	0.7	0.999999	1	6445804	-	ACOT7;ACOT7;ACOT7	Body;1stExon;5'UTR	OpenSea
		cg03499017	0.03	0.72	0.80485	1	6445893	+	ACOT7;ACOT7	TSS200;Body	OpenSea
		cg10163234	0.05	0.65	0.518004	1	6445901	+	ACOT7;ACOT7	TSS200;Body	OpenSea
		cg19056927	0.04	0.63	0.828296	1	6445909	+	ACOT7;ACOT7	TSS200;Body	OpenSea
		cg06407172	0.04	0.76	0.764785	1	6445916	+	ACOT7;ACOT7	TSS200;Body	OpenSea
		cg25855436	0.06	0.54	0.271357	1	6445975	-	ACOT7;ACOT7	TSS200;Body	OpenSea
		cg00425213	0.03	0.81	0.868861	1	6446095	+	ACOT7;ACOT7	Body;TSS1500	OpenSea
		cg00777636	0.01	0.92	0.995558	1	6446216	+	ACOT7;ACOT7	Body;TSS1500	OpenSea
19	0.003683	cg20327845	0.1	0.39	0.711544	10	3138418	+	PFKP	Body	OpenSea
		cg26644674	0.1	0.33	0.288608	10	3138505	-	PFKP	Body	OpenSea
		cg04188920	0.07	0.34	0.522054	10	3138534	-	PFKP	Body	OpenSea
20	0.00437	cg04800569	0.06	0.35	0.851523	19	55888003	-	TMEM190	TSS200	N_Shore
		cg08133641	0.1	0.36	0.368178	19	55888082	-	TMEM190	TSS200	N_Shore
		cg15520962	0.06	0.61	0.61037	19	55888146	-	TMEM190	TSS200	N_Shore
		cg19910200	0.02	0.81	0.972427	19	55888150	-	TMEM190	TSS200	N_Shore
		cg23750193	0.07	0.55	0.662466	19	55888274	-	TMEM190	1stExon	N_Shore
21	0.004468	cg13528603	-0.02	0.04	0.941692	1	75198668	+	CRYZ;CRYZ;CRYZ;CRYZ;TYW3;TYW3;CRYZ;CRYZ;CRYZ;CRYZ;TYW3	5'UTR;5'UTR;5'UTR;5'UTR;TSS200;TSS200;1stExon;1stExon;1stExon;1stExon;TSS200	OpenSea
		cg07399417	-0.1	0.13	0.837653	1	75198768	-	TYW3;CRYZ;TYW3;CRYZ;CRYZ;CRYZ;TYW3;CRYZ;CRYZ;CRYZ;CRYZ	TSS200;5'UTR;TSS200;1stExon;1stExon;5'UTR;TSS200;5'UTR;1stExon;1stExon;5'UTR	OpenSea
		cg26855724	-0.05	0.06	0.862677	1	75198818	+	TYW3;CRYZ;TYW3;CRYZ;CRYZ;CRYZ;TYW3;CRYZ;CRYZ;CRYZ;CRYZ	TSS200;5'UTR;TSS200;1stExon;1stExon;5'UTR;TSS200;5'UTR;1stExon;1stExon;5'UTR	OpenSea
		cg02709834	-0.04	0.07	0.968276	1	75198841	+	CRYZ;TYW3;CRYZ;CRYZ;TYW3;CRYZ;CRYZ;CRYZ;TYW3;TYW3;CRYZ;CRYZ;TYW3	5'UTR;TSS200;1stExon;1stExon;1stExon;5'UTR;5'UTR;1stExon;1stExon;5'UTR;1stExon;5'UTR;5'UTR	OpenSea
		cg26690034	-0.08	0.09	0.862763	1	75198963	-	CRYZ;CRYZ;CRYZ;TYW3;TYW3;CRYZ;CRYZ;CRYZ;TYW3;CRYZ;CRYZ	5'UTR;1stExon;1stExon;1stExon;Body;5'UTR;5'UTR;1stExon;1stExon;1stExon;5'UTR	OpenSea
		cg26752657	-0.03	0.07	0.857732	1	75199075	-	CRYZ;CRYZ;CRYZ;TYW3;TYW3;CRYZ;CRYZ;CRYZ;TYW3;CRYZ;CRYZ	5'UTR;1stExon;1stExon;1stExon;Body;5'UTR;5'UTR;1stExon;1stExon;1stExon;5'UTR	OpenSea
		cg21535942	-0.06	0.17	0.777639	1	75199100	+	CRYZ;TYW3;CRYZ;CRYZ;CRYZ;TYW3;TYW3	TSS200;1stExon;TSS200;TSS200;TSS200;1stExon;Body	OpenSea
		cg00121533	-0.06	0.07	0.87659	1	75199117	+	CRYZ;CRYZ;TYW3;CRYZ;TYW3;CRYZ;TYW3	TSS200;TSS200;Body;TSS200;Body;TSS200;Body	OpenSea
		cg26457504	-0.06	0.05	0.896131	1	75199144	+	CRYZ;CRYZ;CRYZ;CRYZ;TYW3;TYW3;TYW3	TSS200;TSS200;TSS200;TSS200;Body;Body;Body	OpenSea
		cg09200014	-0.05	0.06	0.907019	1	75199177	+	CRYZ;CRYZ;CRYZ;CRYZ;TYW3;TYW3;TYW3	TSS200;TSS200;TSS200;TSS200;Body;Body;Body	OpenSea
22	0.004925	cg26187735	0.04	0.5	0.865884	17	41376588	-	LINC00854;LINC00854	Body;ExonBnd	OpenSea
		cg24874433	0.08	0.66	0.315088	17	41376724	+	LINC00854	Body	OpenSea
		cg04653326	0.07	0.35	0.362199	17	41376758	+	LINC00854	Body	OpenSea
23	0.006206	cg10548102	0.1	0.48	0.449259	12	16499963	-	MGST1;MGST1;MGST1	TSS1500;TSS200;TSS1500	OpenSea
		cg27117982	0.12	0.36	0.479519	12	16500077	+	MGST1;MGST1;MGST1;MGST1	TSS1500;5'UTR;1stExon;TSS1500	OpenSea
		cg11203041	0.06	0.67	0.771118	12	16500185	-	MGST1;MGST1;MGST1	TSS1500;5'UTR;TSS1500	OpenSea
		cg18742871	0.06	0.29	0.915921	12	16500266	-	MGST1;MGST1;MGST1;MGST1;MGST1;MGST1;MGST1;MGST1	TSS1500;TSS1500;TSS1500;TSS1500;TSS1500;TSS1500;TSS1500;5'UTR	OpenSea
24	0.01371	cg09234518	0.07	0.14	0.447192	8	24771114	-	NEFM;NEFM	TSS200;TSS1500	Island
		cg16459364	0.05	0.09	0.72603	8	24771125	-	NEFM;NEFM	TSS200;TSS1500	Island
		cg06210197	0.04	0.22	0.999999	8	24771256	+	NEFM;NEFM	TSS1500;TSS200	Island
		cg07502389	0.02	0.13	0.998372	8	24771259	+	NEFM;NEFM	TSS200;TSS1500	Island
		cg24214068	0.03	0.14	0.786843	8	24771265	+	NEFM;NEFM	TSS1500;TSS200	Island
		cg18267374	0.02	0.09	0.754875	8	24771273	+	NEFM;NEFM;NEFM	TSS1500;5'UTR;1stExon	Island
		cg07552803	0.06	0.15	0.614549	8	24771326	-	NEFM;NEFM	TSS1500;1stExon	Island
25	0.01383	cg08860498	-0.09	0.76	0.47986	17	40838861	-	CNTNAP1	Body	Island
		cg16308533	-0.05	0.85	0.647238	17	40838983	+	CNTNAP1	Body	Island
		cg11629889	-0.06	0.85	0.611598	17	40839022	-	CNTNAP1	Body	Island
26	0.01436	cg09014329	-0.08	0.32	0.869206	17	42431748	-	FAM171A2	Body	Island
		cg23766254	-0.21	0.57	0.313673	17	42431859	-	FAM171A2	Body	Island
		cg22078805	-0.16	0.42	0.591855	17	42432046	-	FAM171A2	Body	Island
27	0.01499	cg10439737	0.07	0.33	0.879639	21	46077715	-	KRTAP12-3;C21orf29	TSS200;Body	OpenSea
		cg14105637	0.09	0.45	0.872487	21	46077717	+	KRTAP12-3;TSPEAR;TSPEAR	TSS200;Body;5'UTR	OpenSea
		cg02343008	0.05	0.34	0.963169	21	46077729	+	KRTAP12-3;C21orf29	TSS200;Body	OpenSea
		cg03778138	0.1	0.42	0.506321	21	46077731	+	KRTAP12-3;C21orf29	TSS200;Body	OpenSea
		cg16501560	0.09	0.53	0.415173	21	46078007	-	KRTAP12-3;C21orf29	1stExon;Body	OpenSea
28	0.02196	cg07267782	0.03	0.55	0.999999	6	54711227	+	FAM83B	TSS1500	Island
		cg05155704	0.06	0.19	0.726787	6	54711276	-	FAM83B	TSS1500	Island
		cg19716238	0.05	0.2	0.727661	6	54711378	+	FAM83B	TSS200	Island
		cg04690482	0.03	0.08	0.618183	6	54711388	-	FAM83B	TSS200	Island
		cg18532076	0.02	0.11	0.890538	6	54711417	-	FAM83B	TSS200	Island
		cg21227040	0.03	0.15	0.978345	6	54711429	-	FAM83B	TSS200	Island
		cg03024372	0.06	0.09	0.41552	6	54711476	+	FAM83B	TSS200	Island
29	0.02773	cg25942526	0.03	0.75	0.857037	19	7911245	-	EVI5L;EVI5L	5'UTR;TSS200	N_Shore
		cg21239627	0.05	0.57	0.727829	19	7911356	+	EVI5L;EVI5L	TSS200;5'UTR	N_Shore
		cg22083199	0.06	0.6	0.506638	19	7911362	+	EVI5L;EVI5L	5'UTR;TSS200	N_Shore
		cg09294629	-0.02	0.86	0.824157	19	7911551	-	EVI5L;EVI5L	1stExon;Body	N_Shore
30	0.0335	cg16886581	0.01	0.07	0.999999	11	89867637	+	NAALAD2	TSS200	OpenSea
		cg01577414	0.03	0.12	0.966889	11	89867653	+	NAALAD2	TSS200	OpenSea
		cg18540157	0.04	0.06	0.499242	11	89867679	+	NAALAD2	TSS200	OpenSea
		cg21817737	0.02	0.06	0.977248	11	89867704	-	NAALAD2	TSS200	OpenSea
		cg12403137	0.04	0.15	0.957704	11	89867809	+	NAALAD2	TSS200	OpenSea
		cg05500015	0.05	0.09	0.732391	11	89867819	+	NAALAD2;NAALAD2	5'UTR;1stExon	OpenSea
		cg09584827	0.08	0.13	0.382125	11	89867900	+	NAALAD2;NAALAD2;NAALAD2;NAALAD2	5'UTR;5'UTR;1stExon;1stExon	OpenSea
		cg14304817	0.03	0.11	0.834961	11	89867911	+	NAALAD2;NAALAD2	5'UTR;1stExon	OpenSea
		cg21500966	0.01	0.07	0.999999	11	89867976	-	NAALAD2	1stExon	OpenSea
31	0.03398	cg26767085	-0.09	0.86	0.506985	19	7977494	+	MAP2K7	3'UTR	Island
		cg01076675	-0.05	0.73	0.852783	19	7977612	+	MAP2K7	3'UTR	Island
		cg06858150	-0.07	0.93	0.449259	19	7977647	+	MAP2K7	3'UTR	Island
32	0.03564	cg10011062	-0.06	0.94	0.505197	15	43941034	+	CATSPER2;CATSPER2;CATSPER2;CATSPER2;CATSPER2;CATSPER2	5'UTR;5'UTR;1stExon;5'UTR;1stExon;1stExon	Island
		cg22846334	-0.02	0.86	0.853601	15	43941042	+	CATSPER2;CATSPER2;CATSPER2	TSS200;TSS200;TSS200	Island
		cg06496630	-0.01	0.82	0.94243	15	43941061	+	CATSPER2;CATSPER2;CATSPER2;CATSPER2;CATSPER2	TSS1500;TSS200;TSS200;TSS200;TSS200	Island
		cg03310027	-0.02	0.8	0.87419	15	43941072	+	CATSPER2;CATSPER2;CATSPER2	TSS200;TSS200;TSS200	Island
		cg15959167	-0.05	0.51	0.648991	15	43941222	-	CATSPER2;CATSPER2;CATSPER2;CATSPER2;CATSPER2	TSS1500;TSS200;TSS200;TSS200;TSS200	Island
		cg02203460	-0.02	0.49	0.996089	15	43941224	-	CATSPER2;CATSPER2;CATSPER2;CATSPER2;CATSPER2	TSS1500;TSS200;TSS200;TSS200;TSS200	Island
		cg11243548	-0.07	0.67	0.856791	15	43941230	-	CATSPER2;CATSPER2;CATSPER2;CATSPER2;CATSPER2	TSS1500;TSS200;TSS200;TSS200;TSS200	Island
33	0.03805	cg09076216	-0.03	0.8	0.807973	8	144000000	+			S_Shore
		cg13283845	-0.07	0.62	0.767278	8	144000000	+			S_Shore
		cg19657945	-0.07	0.9	0.384161	8	144000000	+			S_Shore
34	0.045	cg03835233	0.04	0.82	0.671824	6	171000000	+			N_Shore
		cg14775958	0.04	0.86	0.722832	6	171000000	+			N_Shore
		cg02112183	0.03	0.8	0.971336	6	171000000	-			N_Shore
		cg10482051	0.05	0.82	0.458124	6	171000000	+			N_Shore

## Sheet: Table S2D
Supplementary Table S2D. List of 1,402 genome-wide significant blood DMRs with age-related methylation changes.
DMR ID	DMR P-value	CpG ID	Methylation change/year	Mean ß value	Adjusted P-value	Chr	Position	Strand	Associated gene	Gene region	Relation to CpG island
1	7.36e-20	cg02820514	0.0002	0.09	0.921314	3	147124827	-	ZIC4	TSS1500	N_Shelf
		cg13015925	0.0004	0.08	0.240422	3	147125114	+	ZIC4	TSS1500	N_Shore
		cg13278496	0.0006	0.1	0.126735	3	147125287	-	ZIC4	TSS1500	N_Shore
		cg23189410	0.0022	0.51	0.016543	3	147125712	+	ZIC4;ZIC1	TSS1500;TSS1500	N_Shore
		cg17546247	0.0014	0.29	0.071128	3	147125714	+	ZIC4;ZIC1	TSS1500;TSS1500	N_Shore
		cg08070771	0.0025	0.46	0.225434	3	147125758	-	ZIC4;ZIC1	TSS1500;TSS1500	N_Shore
		cg11142389	0.001	0.18	0.232909	3	147125765	+	ZIC4;ZIC1	TSS1500;TSS1500	N_Shore
		cg24686610	0.001	0.17	0.528631	3	147125782	-	ZIC4;ZIC1	TSS1500;TSS1500	N_Shore
		cg12965599	0.0016	0.16	0.00613	3	147125924	-	ZIC1	TSS1500	N_Shore
		cg07291439	0.0012	0.19	0.112644	3	147125926	-	ZIC1	TSS1500	N_Shore
		cg23449696	0.0026	0.48	0.012522	3	147125942	+	ZIC1	TSS1500	N_Shore
		cg00475509	0.0016	0.38	0.053147	3	147125955	+	ZIC1	TSS1500	N_Shore
		cg08855449	0.0013	0.45	0.390727	3	147125962	+	ZIC1	TSS1500	N_Shore
		cg26400885	0.0021	0.3	0.043578	3	147126119	+	ZIC1	TSS1500	N_Shore
		cg12419052	0.0017	0.27	0.024269	3	147126121	+	ZIC1	TSS1500	N_Shore
		cg16181396	0.0017	0.15	0.001417	3	147126206	+	ZIC1	TSS1500	N_Shore
		cg10107050	0.0004	0.1	0.341572	3	147126244	+	ZIC1	TSS1500	N_Shore
		cg16636671	0.0003	0.13	0.771171	3	147126403	+	ZIC1	TSS1500	N_Shore
		cg23468878	-0.0001	0.1	0.962195	3	147126425	+	ZIC1	TSS1500	N_Shore
		cg15002294	0.0006	0.1	0.156494	3	147126444	+	ZIC1	TSS1500	N_Shore
		cg09241332	0.0008	0.11	0.031051	3	147126638	+	ZIC1	TSS1500	N_Shore
		cg17280346	0.0029	0.46	0.059903	3	147126703	+	ZIC1	TSS1500	N_Shore
		cg02519751	0.0033	0.32	0.041653	3	147126753	-	ZIC1	TSS1500	N_Shore
		cg26014538	0.0024	0.36	0.191335	3	147126763	-	ZIC1	TSS1500	N_Shore
		cg05700079	0.0018	0.23	0.445211	3	147126961	-	ZIC1	TSS1500	N_Shore
		cg14456683	0.0017	0.26	0.002562	3	147127010	-	ZIC1	TSS200	Island
		cg01227537	0.0036	0.51	0.155503	3	147127012	-	ZIC1	TSS200	Island
		cg18424634	0.0004	0.1	0.637624	3	147127097	-	ZIC1	TSS200	Island
		cg14741939	0.0005	0.11	0.427648	3	147127137	+	ZIC1	TSS200	Island
		cg02647941	0.0018	0.25	0.487788	3	147127143	+	ZIC1	TSS200	Island
		cg05073035	-0.0006	0.28	0.818189	3	147127193	-	ZIC1;ZIC1	1stExon;5'UTR	Island
		cg01610632	0.0012	0.15	0.029894	3	147127579	-	ZIC1;ZIC1	1stExon;5'UTR	Island
		cg04738965	0.0031	0.26	0.001662	3	147127662	-	ZIC1;ZIC1	1stExon;5'UTR	Island
		cg26375057	0.0028	0.18	0.006611	3	147127898	+	ZIC1;ZIC1	1stExon;5'UTR	Island
		cg12595013	0.0044	0.24	0.00715	3	147128123	+	ZIC1	1stExon	Island
		cg05371578	0.0015	0.17	0.014693	3	147128157	+	ZIC1	1stExon	Island
		cg01458605	0.0003	0.08	0.399516	3	147128679	+	ZIC1	1stExon	Island
		cg06306198	0.0004	0.17	0.493749	3	147128998	+	ZIC1	Body	Island
		cg05095591	0.0007	0.09	0.087686	3	147129184	-	ZIC1	Body	N_Shore
		cg23448486	0.0005	0.1	0.146397	3	147129213	+	ZIC1	Body	N_Shore
		cg00842299	0.0005	0.07	0.205985	3	147129278	+	ZIC1	Body	N_Shore
2	1.95e-18	cg05446010	0	0.06	0.97919	6	11044558	+	ELOVL2;ELOVL2	5'UTR;1stExon	Island
		cg16867657	0.0066	0.7	1.11e-09	6	11044877	+	ELOVL2	TSS1500	Island
		cg24724428	0.0048	0.33	2.44e-07	6	11044888	+	ELOVL2	TSS1500	Island
		cg21572722	0.0031	0.33	1.22e-07	6	11044894	+	ELOVL2	TSS1500	Island
		cg16323298	0.0024	0.22	0.025079	6	11044974	+	ELOVL2	TSS1500	Island
3	1.29e-17	cg22079077	0.0012	0.32	0.03903	15	41061384	+	DNAJC17;C15orf62	Body;TSS1500	OpenSea
		cg16764778	0.0015	0.25	0.01155	15	41061410	+	DNAJC17;C15orf62	Body;TSS1500	OpenSea
		cg17113968	0.0017	0.23	0.011191	15	41061527	+	DNAJC17;C15orf62	Body;TSS1500	OpenSea
		cg19909997	0.002	0.19	0.004384	15	41061689	+	C15orf62;DNAJC17	TSS1500;Body	OpenSea
		cg26705724	0.0013	0.13	0.045923	15	41061984	+	DNAJC17;C15orf62	Body;TSS200	OpenSea
		cg13065206	0.0008	0.08	0.20909	15	41062017	+	DNAJC17;C15orf62	Body;TSS200	OpenSea
		cg16022206	0.0022	0.14	0.002758	15	41062086	+	C15orf62;DNAJC17	TSS200;Body	OpenSea
		cg25700533	0.0022	0.33	0.021219	15	41062088	+	DNAJC17;C15orf62	Body;TSS200	OpenSea
		cg19095568	0.0024	0.15	0.00464	15	41062113	+	DNAJC17;C15orf62	Body;TSS200	OpenSea
		cg07306253	0.0025	0.27	0.004594	15	41062224	+	DNAJC17;C15orf62;C15orf62	Body;1stExon;5'UTR	OpenSea
4	5.01e-16	cg02218324	0.0016	0.36	0.137629	19	46318439	-	RSPH6A;RSPH6A	1stExon;5'UTR	N_Shore
		cg17929770	0.0015	0.28	0.006053	19	46318514	-	RSPH6A;RSPH6A	1stExon;5'UTR	Island
		cg07377422	0.0033	0.32	0.002174	19	46318633	+	RSPH6A	TSS200	Island
		cg27118825	0.0005	0.1	0.300642	19	46318748	-	RSPH6A;SYMPK	TSS200;3'UTR	Island
		cg04379348	0.0012	0.16	0.019001	19	46318762	-	RSPH6A;SYMPK	TSS200;3'UTR	Island
		cg02505812	0.0026	0.2	0.176139	19	46318767	-	RSPH6A;SYMPK	TSS200;3'UTR	Island
		cg07723659	0.002	0.25	0.008092	19	46318918	-	SYMPK;RSPH6A	Body;TSS1500	Island
		cg09226262	0.0024	0.22	0.004086	19	46319145	-	SYMPK;RSPH6A	Body;TSS1500	Island
		cg19927816	0.0015	0.33	0.00517	19	46319153	-	SYMPK;RSPH6A	Body;TSS1500	Island
		cg15455864	0.001	0.27	0.006532	19	46319398	-	SYMPK;RSPH6A	Body;TSS1500	S_Shore
		cg15296347	0.0008	0.29	0.015803	19	46319493	+	RSPH6A;SYMPK	TSS1500;Body	S_Shore
5	2.17e-15	cg19439852	0.0005	0.17	0.726273	14	29234655	+	FOXG1-AS1	TSS200	N_Shore
		cg24725576	0.001	0.12	0.072216	14	29234671	+			N_Shore
		cg26194477	0.0002	0.17	0.901962	14	29234890	-	FOXG1	TSS1500	Island
		cg26206396	0.0007	0.13	0.121632	14	29234904	-	FOXG1	TSS1500	Island
		cg03523785	0.0009	0.14	0.02408	14	29234981	+	FOXG1	TSS1500	Island
		cg07974473	0.0004	0.12	0.622334	14	29235092	-	FOXG1	TSS1500	Island
		cg23191956	0.0012	0.19	0.521709	14	29235123	-	FOXG1	TSS1500	Island
		cg25078444	0.0048	0.21	0.023016	14	29235193	+	FOXG1	TSS1500	Island
		cg16038120	0.005	0.24	0.007824	14	29235196	+	FOXG1	TSS1500	Island
		cg09231862	0.0009	0.13	0.219595	14	29235376	+	FOXG1	TSS1500	Island
		cg07150445	0.0003	0.1	0.364255	14	29235448	-	FOXG1	TSS1500	Island
		cg21923619	0.0001	0.11	0.912988	14	29235469	-	FOXG1	TSS1500	Island
		cg19786627	0.0006	0.11	0.181198	14	29235904	+	FOXG1	TSS1500	Island
		cg10912240	0.001	0.17	0.089631	14	29235907	+	FOXG1	TSS1500	Island
		cg18299578	0.0011	0.11	0.017319	14	29235928	+	FOXG1	TSS1500	N_Shore
		cg04525757	0.0015	0.21	0.316175	14	29235973	+	FOXG1	TSS1500	N_Shore
		cg19714132	0.0008	0.09	0.019647	14	29235984	-	FOXG1	TSS1500	N_Shore
		cg02681442	0.0011	0.12	0.132921	14	29236008	-	FOXG1	TSS1500	N_Shore
		cg08120263	0.0014	0.15	0.078059	14	29236013	-	FOXG1	TSS1500	N_Shore
		cg02991338	0.0032	0.23	0.016746	14	29236017	-	FOXG1	TSS1500	N_Shore
		cg27006650	0.0027	0.19	0.025398	14	29236034	-	FOXG1	TSS1500	N_Shore
		cg17525102	0.0011	0.1	0.053687	14	29236221	-	FOXG1	TSS200	N_Shore
		cg10300684	0.001	0.1	0.032771	14	29236323	-	FOXG1;FOXG1	1stExon;5'UTR	N_Shore
		cg10828337	0.0013	0.12	0.03487	14	29236476	+	FOXG1;FOXG1	1stExon;5'UTR	N_Shore
		cg05872306	0.0005	0.1	0.43978	14	29236535	+	FOXG1	1stExon	N_Shore
		cg16582779	0.0013	0.19	0.005155	14	29237202	-	FOXG1	1stExon	Island
		cg16804284	0.0009	0.13	0.030924	14	29237480	+	FOXG1	1stExon	Island
6	4.67e-15	cg00407944	0.0019	0.26	0.005992	9	139424152	-	NOTCH1	Body	N_Shore
		cg21179618	0.0031	0.32	0.001584	9	139424642	+	NOTCH1	Body	N_Shore
		cg13951862	-0.002	0.66	0.069251	9	139425582	+	NOTCH1	Body	N_Shore
		cg14217861	-0.003	0.81	0.007635	9	139426233	+	NOTCH1	Body	Island
		cg09073701	-0.0026	0.54	0.037425	9	139426285	+	NOTCH1	Body	Island
7	2.51e-14	cg00369852	0.0005	0.07	0.160472	7	25897148	-			N_Shore
		cg09268729	0.0008	0.08	0.131625	7	25897158	-			N_Shore
		cg17931641	0.0011	0.12	0.015937	7	25897232	+			N_Shore
		cg03594908	-0.0002	0.26	0.786944	7	25897344	+			N_Shore
		cg11073773	0.0011	0.33	0.602215	7	25897512	-			N_Shore
		cg00935653	0.0013	0.33	0.083486	7	25897725	-			N_Shore
		cg04674315	0.0022	0.27	0.02975	7	25897907	+			N_Shore
		cg25121513	0.0009	0.17	0.331067	7	25898206	-			N_Shore
		cg21852117	0.0001	0.35	0.939616	7	25898296	-			Island
		cg04939026	0.0008	0.33	0.282827	7	25898446	-			Island
		cg17774672	0.0008	0.13	0.209543	7	25898541	+			Island
		cg03190219	0.0033	0.45	0.013046	7	25898688	-			Island
		cg26053480	0.0002	0.06	0.785133	7	25898758	-			Island
		cg22727965	0.0011	0.13	0.043009	7	25898770	+			Island
		cg19514381	0.0009	0.26	0.499614	7	25899118	-			S_Shore
		cg14524704	0.0017	0.34	0.069119	7	25899168	-			S_Shore
		cg01316476	0.0018	0.42	0.098923	7	25899194	-			S_Shore
		cg20268039	0.0015	0.16	0.001254	7	25900167	+			N_Shore
		cg08203788	0.0009	0.21	0.084318	7	25900279	-			N_Shore
		cg11719362	0.0007	0.17	0.165135	7	25900355	+			N_Shore
		cg18116968	0.0011	0.45	0.39246	7	25900668	-			N_Shore
		cg00992850	0.0012	0.18	0.111132	7	25900703	+			N_Shore
		cg27620317	0.0007	0.17	0.209956	7	25900768	+			N_Shore
8	1.41e-13	cg04127342	0.0011	0.19	0.158844	8	57358130	-	PENK;PENK	Body;Body	Island
		cg22848150	0.0006	0.08	0.025997	8	57358165	+	PENK;PENK	Body;Body	Island
		cg19414741	0.0012	0.18	0.076539	8	57358240	-	PENK;PENK	Body;Body	Island
		cg12877723	0.0033	0.24	0.003834	8	57358312	+	PENK;PENK	Body;Body	Island
		cg04598121	0.0012	0.17	0.033672	8	57358505	-	PENK;PENK	Body;1stExon	Island
		cg21694941	0.0021	0.34	0.005823	8	57358590	+	PENK;PENK;PENK	5'UTR;5'UTR;1stExon	Island
		cg18331519	0.0046	0.2	0.00452	8	57358704	-	PENK;PENK;LOC101929415	5'UTR;TSS200;Body	Island
		cg04612444	0.0024	0.11	0.01712	8	57358713	-	PENK;PENK	5'UTR;TSS200	Island
		cg15064393	0.0032	0.13	0.01084	8	57358721	-	PENK;PENK;LOC101929415	5'UTR;TSS200;Body	Island
		cg24645221	-0.0004	0.15	0.757753	8	57358928	+	PENK;PENK	TSS1500;5'UTR	Island
		cg06066137	0.0004	0.1	0.239963	8	57359200	+	PENK;PENK;PENK	TSS1500;1stExon;5'UTR	Island
		cg10397440	0.0022	0.16	0.021787	8	57359258	-	PENK;PENK;PENK	TSS1500;1stExon;5'UTR	Island
		cg20885738	0.0004	0.07	0.150471	8	57359395	+	PENK;PENK;LOC101929415	TSS1500;TSS200;Body	Island
		cg19149681	0.0003	0.09	0.467051	8	57359399	+	PENK;PENK	TSS1500;TSS200	Island
		cg11060276	0.0004	0.07	0.207525	8	57359414	+	PENK;PENK	TSS1500;TSS200	Island
9	2.71e-13	cg26359432	0.0003	0.09	0.667496	6	33398866	-	SYNGAP1	Body	S_Shelf
		cg19343809	-0.0003	0.11	0.475499	6	33398906	+	SYNGAP1	Body	S_Shelf
		cg01234945	0.0012	0.16	0.229661	6	33398923	-	SYNGAP1	Body	S_Shelf
		cg09706021	0.0006	0.07	0.167764	6	33399109	+	SYNGAP1	Body	S_Shelf
		cg26140911	0.0011	0.17	0.009909	6	33399151	-	SYNGAP1	Body	S_Shelf
		cg20445774	0.0025	0.19	0.001516	6	33400021	+	SYNGAP1	Body	S_Shelf
		cg09572125	0.0028	0.32	0.006677	6	33400477	+	SYNGAP1	Body	OpenSea
		cg20118717	0.0024	0.35	0.002362	6	33400505	+	SYNGAP1	Body	OpenSea
		cg07417146	0.0018	0.56	0.113633	6	33400528	+	SYNGAP1	Body	OpenSea
		cg22875823	0.0022	0.61	0.047856	6	33400543	+	SYNGAP1	Body	OpenSea
		cg04718853	0.0003	0.8	0.795076	6	33401192	+	SYNGAP1	Body	OpenSea
		cg27530576	0.0016	0.38	0.230128	6	33401480	-	SYNGAP1	Body	OpenSea
		cg15448210	0.0006	0.4	0.539851	6	33401514	+	SYNGAP1	Body	OpenSea
		cg14928932	0.0019	0.44	0.016779	6	33401520	+	SYNGAP1	Body	OpenSea
		cg06373648	0.0019	0.43	0.030181	6	33401536	+	SYNGAP1	Body	OpenSea
		cg03866862	0.001	0.5	0.562571	6	33401542	+	SYNGAP1	Body	OpenSea
10	3.6e-13	cg23910835	0.0005	0.05	0.069444	4	154710900	+	SFRP2	TSS1500	N_Shore
		cg07999845	0.0007	0.12	0.185495	4	154710961	+	SFRP2	TSS1500	N_Shore
		cg14435644	0.0013	0.14	0.080761	4	154711070	+	SFRP2	TSS1500	N_Shore
		cg09788843	0.0005	0.1	0.341572	4	154711081	+	SFRP2	TSS1500	N_Shore
		cg24241928	0.0005	0.25	0.626105	4	154711099	-	SFRP2	TSS1500	N_Shore
		cg13357229	0.0017	0.21	0.004706	4	154711171	-	SFRP2	TSS1500	N_Shore
		cg00705808	0.0012	0.22	0.175215	4	154711183	-	SFRP2	TSS1500	N_Shore
		cg20727217	0.0013	0.26	0.005306	4	154711280	-	SFRP2	TSS1500	N_Shore
		cg21630608	0.0018	0.22	0.009681	4	154711304	-	SFRP2	TSS1500	N_Shore
		cg01821854	0.0012	0.19	0.037898	4	154711347	-	SFRP2	TSS1500	N_Shore
		cg01298731	0.0011	0.6	0.456833	4	154711457	-	SFRP2	TSS1500	N_Shore
		cg13732865	0.0016	0.65	0.131086	4	154711512	+	SFRP2	TSS1500	N_Shore
		cg05241277	0.0005	0.31	0.592087	4	154711519	+	SFRP2	TSS1500	N_Shore
		cg10790791	0.0009	0.1	0.008822	4	154711597	-	SFRP2	TSS1500	N_Shore
		cg24968721	0.0013	0.35	0.026135	4	154711620	+	SFRP2	TSS1500	N_Shore
		cg10663078	0.0017	0.18	0.001896	4	154711629	+	SFRP2	TSS1500	N_Shore
		cg04357584	0.0011	0.15	0.176946	4	154711641	+	SFRP2	TSS1500	N_Shore
		cg04959480	0.0016	0.44	0.216617	4	154711675	-	SFRP2	TSS1500	N_Shore
		cg00096536	0.0013	0.11	0.008941	4	154711906	-			N_Shore
11	3.9e-13	cg18733612	-0.0018	0.63	0.015894	1	17964771	-	ARHGEF10L;ARHGEF10L	Body;Body	OpenSea
		cg02323129	-0.002	0.59	0.002293	1	17965346	+	ARHGEF10L;ARHGEF10L	Body;Body	OpenSea
		cg19420599	-0.0021	0.57	0.000327	1	17966166	+	ARHGEF10L;ARHGEF10L	Body;Body	OpenSea
12	7.39e-13	cg02297173	0.0027	0.58	0.178392	5	140772023	-	PCDHGA8;PCDHGA8;PCDHGA8;PCDHGA8;PCDHGA1;PCDHGA2;PCDHGA3;PCDHGB1;PCDHGA4;PCDHGB2;PCDHGA5;PCDHGB3;PCDHGA6;PCDHGA7;PCDHGB4	5'UTR;5'UTR;1stExon;1stExon;Body;Body;Body;Body;Body;Body;Body;Body;Body;Body;Body	N_Shore
		cg02576239	0.0025	0.18	0.053258	5	140772148	+	PCDHGA8;PCDHGA8;PCDHGA8;PCDHGA8;PCDHGA1;PCDHGA2;PCDHGA3;PCDHGB1;PCDHGA4;PCDHGB2;PCDHGA5;PCDHGB3;PCDHGA6;PCDHGA7;PCDHGB4	5'UTR;5'UTR;1stExon;1stExon;Body;Body;Body;Body;Body;Body;Body;Body;Body;Body;Body	N_Shore
		cg24266368	0.0012	0.25	0.44541	5	140772151	-	PCDHGA8;PCDHGA8;PCDHGA8;PCDHGA8;PCDHGA1;PCDHGA2;PCDHGA3;PCDHGB1;PCDHGA4;PCDHGB2;PCDHGA5;PCDHGB3;PCDHGA6;PCDHGA7;PCDHGB4	5'UTR;5'UTR;1stExon;1stExon;Body;Body;Body;Body;Body;Body;Body;Body;Body;Body;Body	N_Shore
		cg26811372	0.0028	0.29	0.043686	5	140772182	-	PCDHGA4;PCDHGA6;PCDHGA1;PCDHGA5;PCDHGB1;PCDHGB4;PCDHGA3;PCDHGA8;PCDHGA2;PCDHGA8;PCDHGA7;PCDHGB2;PCDHGA8;PCDHGA8;PCDHGB3	Body;Body;Body;Body;Body;Body;Body;5'UTR;Body;1stExon;Body;Body;5'UTR;1stExon;Body	N_Shore
		cg14458068	0.0029	0.27	0.032024	5	140772256	+	PCDHGA4;PCDHGA6;PCDHGA1;PCDHGA5;PCDHGB1;PCDHGB4;PCDHGA3;PCDHGA8;PCDHGA2;PCDHGA8;PCDHGA7;PCDHGB2;PCDHGA8;PCDHGA8;PCDHGB3	Body;Body;Body;Body;Body;Body;Body;5'UTR;Body;1stExon;Body;Body;5'UTR;1stExon;Body	N_Shore
		cg21117330	0.0023	0.38	0.155909	5	140772286	+	PCDHGA4;PCDHGA6;PCDHGA1;PCDHGA5;PCDHGB1;PCDHGB4;PCDHGA3;PCDHGA8;PCDHGA2;PCDHGA8;PCDHGA7;PCDHGB2;PCDHGA8;PCDHGA8;PCDHGB3	Body;Body;Body;Body;Body;Body;Body;5'UTR;Body;1stExon;Body;Body;5'UTR;1stExon;Body	N_Shore
		cg10475970	0.0019	0.23	0.058836	5	140772512	-	PCDHGA4;PCDHGA6;PCDHGA1;PCDHGA5;PCDHGB1;PCDHGB4;PCDHGA3;PCDHGA2;PCDHGA8;PCDHGA7;PCDHGB2;PCDHGA8;PCDHGB3	Body;Body;Body;Body;Body;Body;Body;Body;1stExon;Body;Body;1stExon;Body	Island
		cg04453594	0.0014	0.34	0.072936	5	140772859	+	PCDHGA4;PCDHGA6;PCDHGA1;PCDHGA5;PCDHGB1;PCDHGB4;PCDHGA3;PCDHGA2;PCDHGA8;PCDHGA7;PCDHGB2;PCDHGA8;PCDHGB3	Body;Body;Body;Body;Body;Body;Body;Body;1stExon;Body;Body;1stExon;Body	N_Shore
		cg18926108	0.0029	0.44	0.027235	5	140773059	+	PCDHGA4;PCDHGA6;PCDHGA1;PCDHGA5;PCDHGB1;PCDHGB4;PCDHGA3;PCDHGA2;PCDHGA8;PCDHGA7;PCDHGB2;PCDHGA8;PCDHGB3	Body;Body;Body;Body;Body;Body;Body;Body;1stExon;Body;Body;1stExon;Body	N_Shore
		cg00758915	0.0025	0.31	0.374288	5	140773539	-	PCDHGA4;PCDHGA6;PCDHGA1;PCDHGA5;PCDHGB1;PCDHGB4;PCDHGA3;PCDHGA2;PCDHGA8;PCDHGA7;PCDHGB2;PCDHGA8;PCDHGB3	Body;Body;Body;Body;Body;Body;Body;Body;1stExon;Body;Body;1stExon;Body	N_Shore
		cg27305357	0.0013	0.27	0.049603	5	140773864	-	PCDHGA4;PCDHGA6;PCDHGA1;PCDHGA5;PCDHGB1;PCDHGB4;PCDHGA3;PCDHGA2;PCDHGA8;PCDHGA7;PCDHGB2;PCDHGA8;PCDHGB3	Body;Body;Body;Body;Body;Body;Body;Body;1stExon;Body;Body;1stExon;Body	Island
13	8.42e-13	cg22377043	0.0012	0.21	0.074854	15	43809486	+	MAP1A	TSS1500	OpenSea
		cg14025021	0.0016	0.5	0.069251	15	43809510	+	MAP1A	TSS1500	OpenSea
		cg08674075	0.0018	0.17	0.001345	15	43809686	+	MAP1A;RNU6-28P	TSS200;Body	OpenSea
		cg02779016	0.0018	0.14	0.001512	15	43809689	+	MAP1A	TSS200	OpenSea
		cg07444280	0.0009	0.13	0.015946	15	43809725	-	MAP1A;RNU6-28P	TSS200;Body	OpenSea
		cg15159104	0.0019	0.24	0.000379	15	43809865	-	MAP1A;MAP1A	5'UTR;1stExon	OpenSea
		cg07562821	0.0006	0.1	0.344531	15	43810131	-	MAP1A	5'UTR	OpenSea
14	8.48e-13	cg10888911	0.0016	0.52	0.062569	22	30969767	-			OpenSea
		cg17380689	0.0023	0.54	0.009681	22	30969814	-			OpenSea
		cg07274898	0.0053	0.37	0.001126	22	30970532	+			OpenSea
		cg27102378	0.0071	0.34	0.002362	22	30970729	+			OpenSea
15	1.34e-12	cg14263391	0.0012	0.46	0.495312	17	37894014	-	GRB7;GRB7	TSS1500;TSS200	OpenSea
		cg08284496	0.0012	0.52	0.255166	17	37894027	-	GRB7;GRB7	TSS1500;TSS200	OpenSea
		cg24967701	0.0008	0.24	0.345227	17	37894165	+	GRB7;GRB7	TSS1500;TSS200	OpenSea
		cg23836594	0.001	0.31	0.093827	17	37894258	+	GRB7;GRB7;GRB7	5'UTR;TSS1500;1stExon	OpenSea
		cg11183072	0.0016	0.25	0.027905	17	37894397	+	GRB7;GRB7	TSS200;5'UTR	OpenSea
		cg13761998	0.0013	0.26	0.114047	17	37894403	+	GRB7;GRB7	TSS200;5'UTR	OpenSea
		cg17740645	0.0017	0.27	0.008246	17	37894413	+	GRB7;GRB7	TSS200;5'UTR	OpenSea
		cg08500763	0.0019	0.4	0.041718	17	37894636	+	GRB7;GRB7;GRB7	5'UTR;5'UTR;1stExon	OpenSea
		cg10944961	0.0001	0.09	0.952231	17	37894936	+	GRB7;GRB7;GRB7;GRB7	TSS1500;TSS200;5'UTR;5'UTR	OpenSea
		cg13911393	-0.0002	0.16	0.707981	17	37894944	+	GRB7;GRB7	5'UTR;5'UTR	OpenSea
		cg26891902	0.0011	0.23	0.005971	17	37895143	-	GRB7;GRB7;GRB7;GRB7;GRB7	TSS1500;5'UTR;1stExon;5'UTR;5'UTR	OpenSea
		cg05058167	0.0008	0.23	0.230514	17	37895424	+	GRB7;GRB7	5'UTR;5'UTR	OpenSea
		cg19713567	0.001	0.26	0.132585	17	37895429	+	GRB7;GRB7	5'UTR;5'UTR	OpenSea
		cg14398691	0.0017	0.36	0.076205	17	37895771	+	GRB7;GRB7	5'UTR;5'UTR	OpenSea
		cg00735611	0.0012	0.38	0.088647	17	37895886	-	GRB7;GRB7	5'UTR;5'UTR	OpenSea
		cg16740415	0.0016	0.35	0.07868	17	37896050	+	GRB7;GRB7;GRB7;GRB7	5'UTR;5'UTR;Body;TSS200	OpenSea
		cg07327299	0.0019	0.35	0.044101	17	37896063	+	GRB7;GRB7	5'UTR;5'UTR	OpenSea
		cg25038082	0.0007	0.37	0.541215	17	37896074	+	GRB7;GRB7	5'UTR;5'UTR	OpenSea
		cg10384044	0.0014	0.31	0.053794	17	37896165	+	GRB7;GRB7;GRB7;GRB7	5'UTR;5'UTR;Body;TSS200	OpenSea
		cg14575854	0.0011	0.61	0.380687	17	37896175	+	GRB7;GRB7	5'UTR;5'UTR	OpenSea
16	1.5e-12	cg00980058	0.0013	0.2	0.037858	1	233248709	+	PCNXL2	Body	OpenSea
		cg16371229	0.0014	0.12	0.016687	1	233248845	-	PCNXL2	Body	OpenSea
		cg10304941	0.002	0.27	0.002037	1	233249154	-	PCNXL2	Body	OpenSea
		cg10576245	0.0024	0.22	0.004572	1	233249267	-	PCNXL2	Body	OpenSea
		cg15897845	0.0025	0.22	0.001345	1	233249314	+	PCNXL2	Body	OpenSea
17	4.27e-12	cg22044342	0.0018	0.31	0.001254	17	3819339	-	P2RX1	Body	OpenSea
		cg25031824	0.0013	0.37	0.104776	17	3819363	-	P2RX1	Body	OpenSea
		cg01526089	0.0016	0.35	0.052796	17	3819390	+	P2RX1	1stExon	OpenSea
		cg16611352	0.0021	0.24	0.006836	17	3819429	-	P2RX1	1stExon	OpenSea
		cg17071855	0.0002	0.06	0.737548	17	3819880	+	P2RX1;P2RX1	1stExon;5'UTR	OpenSea
		cg25199891	0	0.07	0.979908	17	3819918	-	P2RX1;P2RX1	1stExon;5'UTR	OpenSea
		cg03368358	0.0011	0.23	0.034232	17	3820044	-	P2RX1	TSS200	OpenSea
		cg24886563	0.0013	0.24	0.007771	17	3820150	+	P2RX1	TSS200	OpenSea
		cg26697117	0.0007	0.15	0.149695	17	3820518	-	P2RX1	TSS1500	OpenSea
		cg07005444	0.0015	0.28	0.019852	17	3820796	+	P2RX1	TSS1500	OpenSea
		cg22437987	0.0011	0.22	0.045791	17	3820910	-	P2RX1	TSS1500	OpenSea
18	4.77e-12	cg20973207	0.0009	0.14	0.107034	5	134735362	+	H2AFY;H2AFY;H2AFY;H2AFY	TSS1500;TSS1500;TSS1500;5'UTR	S_Shore
		cg08158049	0.0005	0.08	0.147353	5	134735478	+	H2AFY;H2AFY;H2AFY;H2AFY;H2AFY	TSS1500;TSS1500;TSS1500;1stExon;5'UTR	S_Shore
		cg01550148	0.0012	0.24	0.037454	5	134735544	-	H2AFY;H2AFY;H2AFY;H2AFY;H2AFY	TSS1500;5'UTR;TSS1500;TSS1500;1stExon	S_Shore
		cg07827630	0.0008	0.08	0.057302	5	134735597	-	H2AFY;H2AFY;H2AFY;H2AFY	TSS1500;TSS200;TSS1500;TSS1500	S_Shore
		cg18394340	0.0015	0.16	0.02826	5	134735613	-	H2AFY;H2AFY;H2AFY;H2AFY	TSS1500;TSS200;TSS1500;TSS1500	S_Shore
		cg15613420	0.0034	0.35	0.080461	5	134735637	+	H2AFY;H2AFY;H2AFY;H2AFY	TSS1500;TSS200;TSS1500;TSS1500	S_Shore
		cg24628744	0.0016	0.14	0.010684	5	134735654	+	H2AFY;H2AFY;H2AFY;H2AFY	TSS1500;TSS200;TSS1500;TSS1500	S_Shore
		cg16246489	0.0011	0.28	0.233751	5	134735675	+	H2AFY;H2AFY;H2AFY;H2AFY	TSS1500;TSS200;TSS1500;TSS1500	S_Shore
		cg26214742	0.0009	0.61	0.372624	5	134735914	+	H2AFY;H2AFY;H2AFY;H2AFY	TSS1500;TSS1500;TSS1500;TSS1500	S_Shore
		cg26585119	0.0022	0.35	0.063276	5	134736001	-	H2AFY;H2AFY;H2AFY;H2AFY	TSS1500;TSS1500;TSS1500;TSS1500	S_Shore
		cg13021507	0.002	0.47	0.045927	5	134736026	+	H2AFY;H2AFY;H2AFY;H2AFY	TSS1500;TSS1500;TSS1500;TSS1500	S_Shore
19	6.56e-12	cg02858606	0.002	0.23	0.044936	16	62068447	+	CDH8	5'UTR	N_Shore
		cg03671700	0.0007	0.13	0.093193	16	62068673	+	CDH8	5'UTR	N_Shore
		cg00950846	0.0004	0.08	0.302844	16	62069317	-	CDH8	5'UTR	Island
		cg02172312	0.0011	0.12	0.014603	16	62069337	-	CDH8	5'UTR	Island
		cg11323198	0.0009	0.11	0.030372	16	62069806	+	CDH8	5'UTR	Island
		cg09515947	0.0014	0.17	0.221139	16	62070005	-	CDH8;CDH8	5'UTR;1stExon	Island
		cg27444994	0.0004	0.11	0.492785	16	62070072	-	CDH8	TSS200	Island
		cg06831576	0.0029	0.14	0.007628	16	62070086	+	CDH8	TSS200	Island
		cg27120816	0.0028	0.19	0.055863	16	62070164	-	CDH8	TSS200	Island
		cg01718742	0.004	0.24	0.012353	16	62070184	-	CDH8	TSS200	Island
		cg10241484	0.0007	0.13	0.325722	16	62070219	-	CDH8	TSS200	Island
		cg13397057	0.0007	0.17	0.091625	16	62070246	+	CDH8	TSS1500	Island
		cg01007828	0.0009	0.16	0.096736	16	62070306	-	CDH8	TSS1500	Island
		cg04882273	-0.0008	0.29	0.694589	16	62070365	-	CDH8	TSS1500	Island
		cg06830659	0.0014	0.1	0.01666	16	62070746	-	CDH8	TSS200	S_Shore
		cg22465581	0.0013	0.15	0.035375	16	62070772	-	CDH8	TSS200	S_Shore
		cg17995563	0.001	0.15	0.079636	16	62070850	+	CDH8	TSS200	S_Shore
		cg15101622	0.0004	0.1	0.459425	16	62070894	-	CDH8	TSS200	S_Shore
		cg11897701	0.0012	0.17	0.060926	16	62070915	-	CDH8	TSS200	S_Shore
		cg25601859	0.0006	0.17	0.680843	16	62070950	-	CDH8	TSS1500	S_Shore
20	7.11e-12	cg24032265	-0.0018	0.4	0.114838	8	128807841	+	MIR1204	TSS1500	S_Shore
		cg25247520	-0.0014	0.49	0.21102	8	128808017	+	MIR1204;PVT1	TSS200;Body	S_Shore
		cg11201447	-0.0026	0.42	0.019718	8	128808063	+	MIR1204;PVT1	TSS200;Body	S_Shore
		cg13698548	-0.0026	0.58	0.00093	8	128808194	+	MIR1204	TSS200	S_Shore
		cg22384423	-0.0019	0.55	0.019623	8	128808262	+	MIR1204	Body	S_Shore
		cg00780520	-0.0014	0.69	0.01147	8	128808554	+	PVT1	Body	S_Shore
21	1.25e-11	cg08471713	0.0035	0.26	0.45286	17	41738893	+	MEOX1;MEOX1;MEOX1	1stExon;1stExon;5'UTR	OpenSea
		cg20309891	-0.0026	0.65	0.000219	17	41739130	-	MEOX1;MEOX1;MEOX1	TSS200;5'UTR;TSS200	OpenSea
		cg04951104	-0.0013	0.68	0.213768	17	41739195	-	MEOX1;MEOX1;MEOX1	TSS1500;5'UTR;TSS1500	OpenSea
		cg22948288	-0.0015	0.67	0.035217	17	41739246	+	MEOX1;MEOX1;MEOX1;MEOX1	TSS1500;5'UTR;1stExon;TSS1500	OpenSea
		cg10928294	-0.002	0.51	0.018689	17	41739326	-	MEOX1;MEOX1;MEOX1	TSS1500;TSS200;TSS1500	OpenSea
		cg09991763	-0.0016	0.6	0.179016	17	41739760	+	MEOX1;MEOX1;MEOX1	TSS1500;TSS1500;TSS1500	OpenSea
		cg12686920	-0.0021	0.54	0.118171	17	41739806	+	MEOX1;MEOX1;MEOX1	TSS1500;TSS1500;TSS1500	OpenSea
		cg01909364	-0.0022	0.64	0.001331	17	41739926	-	MEOX1;MEOX1;MEOX1	TSS1500;TSS1500;TSS1500	OpenSea
		cg04593538	-0.0014	0.73	0.026113	17	41740208	+	MEOX1;MEOX1;MEOX1	TSS1500;TSS1500;TSS1500	OpenSea
22	1.28e-11	cg21424270	0.0028	0.27	0.008092	3	33700962	-	CLASP2;CLASP2	TSS200;Body	OpenSea
		cg16618226	0.0011	0.21	0.461951	3	33700993	+	CLASP2;CLASP2	TSS200;Body	OpenSea
		cg12007634	0.0027	0.2	0.004894	3	33701101	-	CLASP2;CLASP2	TSS200;Body	OpenSea
		cg21553436	0.0026	0.22	0.005848	3	33701149	+	CLASP2;CLASP2	TSS1500;Body	OpenSea
		cg06761398	0.003	0.19	0.004533	3	33701166	+	CLASP2;CLASP2	TSS1500;Body	OpenSea
		cg00744866	0.0026	0.23	0.015918	3	33701209	+	CLASP2	Body	OpenSea
		cg16136926	0.0016	0.25	0.098104	3	33701223	-	CLASP2;CLASP2	TSS1500;Body	OpenSea
23	1.52e-11	cg04276413	-0.0018	0.76	0.008937	13	34184663	+	STARD13	5'UTR	OpenSea
		cg01736956	-0.0021	0.68	0.019482	13	34184729	-	STARD13	5'UTR	OpenSea
		cg19928955	-0.0015	0.66	0.113573	13	34184932	-			OpenSea
		cg16048522	-0.0018	0.66	0.025079	13	34184956	+	STARD13	5'UTR	OpenSea
		cg04667114	-0.0012	0.57	0.121923	13	34185082	+			OpenSea
		cg20749792	-0.0024	0.58	0.006704	13	34185166	-			OpenSea
		cg06133910	-0.0017	0.65	0.002179	13	34185230	-			OpenSea
		cg09753013	-0.0012	0.69	0.174853	13	34185311	+			OpenSea
24	1.53e-11	cg17741993	-0.0013	0.56	0.25603	6	31544694	-	TNF	Body	N_Shelf
		cg01360627	-0.0021	0.64	0.001931	6	31544931	+	TNF	Body	N_Shelf
		cg23384708	-0.0015	0.57	0.018652	6	31544934	+	TNF	Body	N_Shelf
		cg20477259	-0.002	0.54	0.008494	6	31544960	+	TNF	Body	N_Shelf
		cg15989608	-0.0022	0.62	0.01138	6	31545321	-	TNF	3'UTR	N_Shelf
		cg26736341	-0.0026	0.62	0.005642	6	31545342	-	TNF	3'UTR	N_Shelf
		cg04472685	-0.0014	0.71	0.104716	6	31545473	-	TNF	3'UTR	N_Shelf
		cg19124225	0.0003	0.84	0.773934	6	31545836	+	TNF	3'UTR	N_Shelf
		cg02137984	-0.0009	0.85	0.102055	6	31545898	+	TNF	3'UTR	N_Shelf
		cg06825478	-0.0012	0.79	0.231995	6	31546067	-	TNF	3'UTR	N_Shelf
25	1.63e-11	cg17100751	0.0016	0.81	0.002174	1	230414293	+	GALNT2	Body	N_Shore
		cg12723251	0.0003	0.14	0.365807	1	230414987	-	GALNT2	Body	N_Shore
		cg19727396	0.0012	0.8	0.150062	1	230415185	-	GALNT2	Body	N_Shore
		cg24591105	0.0018	0.75	0.206566	1	230415225	+	GALNT2	3'UTR	N_Shore
		cg00589617	0.0027	0.73	0.060732	1	230415343	-	GALNT2	3'UTR	Island
		cg05697274	0.0025	0.67	0.098835	1	230415377	-	GALNT2	3'UTR	Island
		cg24250902	0.0012	0.82	0.05765	1	230415547	-	GALNT2	3'UTR	Island
		cg03144619	0.0008	0.85	0.242974	1	230415668	-	GALNT2	3'UTR	Island
		cg00526336	0.0004	0.88	0.580143	1	230415902	-	GALNT2	3'UTR	S_Shore
26	1.96e-11	cg06878361	0.0018	0.28	0.036383	19	52390810	-	ZNF577;ZNF577;ZNF577	Body;5'UTR;5'UTR	N_Shore
		cg03562414	0.0024	0.26	0.131223	19	52391078	+	ZNF577;ZNF577;ZNF577	Body;5'UTR;5'UTR	Island
		cg10635122	0.0018	0.19	0.045919	19	52391090	+	ZNF577;ZNF577;ZNF577;ZNF577	Body;5'UTR;5'UTR;1stExon	Island
		cg24794228	0.0028	0.59	0.293488	19	52391166	+	ZNF577;ZNF577;ZNF577;ZNF577;ZNF577	Body;5'UTR;5'UTR;1stExon;1stExon	Island
		cg10783469	0.004	0.48	0.07345	19	52391234	+	ZNF577;ZNF577;ZNF577	TSS200;TSS200;TSS200	Island
		cg16731240	0.0018	0.22	0.102643	19	52391250	+	ZNF577;ZNF577;ZNF577	TSS200;TSS200;TSS200	Island
		cg23010048	0.0019	0.26	0.128594	19	52391257	+	ZNF577;ZNF577;ZNF577	TSS200;TSS200;TSS200	Island
		cg11269599	0.0013	0.22	0.286449	19	52391304	+	ZNF577;ZNF577;ZNF577	TSS200;TSS200;TSS200	Island
		cg22331349	0.0019	0.35	0.026742	19	52391350	-	ZNF577;ZNF577;ZNF577	TSS200;TSS200;TSS200	Island
		cg09547119	0.002	0.32	0.059565	19	52391367	+	ZNF577;ZNF577;ZNF577	TSS200;TSS200;TSS200	Island
		cg12227172	0.0028	0.3	0.05262	19	52391411	-	ZNF577;ZNF577;ZNF577	TSS1500;TSS200;TSS1500	S_Shore
		cg22472290	0.0007	0.6	0.805361	19	52391480	-	ZNF577;ZNF577;ZNF577	TSS1500;TSS1500;TSS1500	S_Shore
		cg13393830	0.0012	0.65	0.481297	19	52391605	+	ZNF577;ZNF577;ZNF577	TSS1500;TSS1500;TSS1500	S_Shore
27	2.3e-11	cg23867647	0.0015	0.65	0.274866	19	36246816	+	HSPB6	Body	Island
		cg05368740	0.0015	0.38	0.138506	19	36246882	+	HSPB6	Body	Island
		cg00286125	0.0018	0.2	0.117495	19	36246906	+	HSPB6	Body	Island
		cg02372889	0.001	0.11	0.153076	19	36247523	+	HSPB6	Body	Island
		cg01915791	0.0013	0.16	0.056422	19	36247526	+	HSPB6	Body	Island
		cg13558754	0.0013	0.39	0.298777	19	36247867	+	HSPB6;C19orf55	1stExon;TSS1500	Island
		cg24673765	0.0017	0.28	0.036649	19	36247869	+	HSPB6;C19orf55	1stExon;TSS1500	Island
		cg14431602	0.0011	0.53	0.152489	19	36247942	+	PROSER3;HSPB6	TSS1500;TSS200	Island
		cg12821438	0.0015	0.16	0.018047	19	36248008	+	PROSER3;HSPB6	TSS1500;TSS200	S_Shore
		cg10790747	0.0013	0.16	0.015476	19	36248020	+	HSPB6;C19orf55	TSS200;TSS1500	N_Shore
		cg15125472	0.0015	0.21	0.015929	19	36248077	+	HSPB6;C19orf55	TSS200;TSS1500	N_Shore
28	3.5e-11	cg15749836	0.0025	0.22	0.000189	3	11643341	+	VGLL4;VGLL4;VGLL4;VGLL4	Body;Body;Body;Body	OpenSea
		cg08525922	0.0026	0.27	0.00077	3	11643368	-	VGLL4;VGLL4	Body;Body	OpenSea
		cg18062721	0.0023	0.46	0.027214	3	11643427	-	VGLL4;VGLL4	Body;Body	OpenSea
		cg11540855	0.0027	0.61	0.007628	3	11643500	+	VGLL4;VGLL4;VGLL4;VGLL4;VGLL4;VGLL4;VGLL4;VGLL4	5'UTR;ExonBnd;ExonBnd;ExonBnd;ExonBnd;Body;Body;Body	OpenSea
		cg13958389	0.0012	0.58	0.606327	3	11643630	-	VGLL4;VGLL4	Body;Body	OpenSea
29	3.68e-11	cg06891663	-0.0003	0.05	0.399973	14	74227101	-	C14orf43;C14orf43	5'UTR;TSS200	Island
		cg27114727	-0.0016	0.2	0.033754	14	74227186	+	C14orf43;C14orf43	5'UTR;TSS200	Island
		cg02615402	0	0.07	0.935919	14	74227201	+	C14orf43;C14orf43	5'UTR;TSS1500	Island
		cg18871648	-0.0016	0.17	0.02583	14	74227431	+	ELMSAN1;ELMSAN1	TSS1500;5'UTR	S_Shore
		cg10919522	-0.0019	0.21	0.024022	14	74227441	+	C14orf43;C14orf43	5'UTR;TSS1500	S_Shore
		cg03519879	-0.0022	0.56	0.012586	14	74227499	-	C14orf43;C14orf43	5'UTR;TSS1500	S_Shore
		cg13976502	-0.001	0.41	0.237981	14	74227875	+	C14orf43;C14orf43	5'UTR;TSS1500	S_Shore
		cg20184330	-0.0023	0.35	0.005602	14	74228393	+	ELMSAN1;ELMSAN1	TSS1500;5'UTR	S_Shore
		cg22721423	-0.0013	0.19	0.027796	14	74229364	+	ELMSAN1	5'UTR	S_Shelf
30	4.35e-11	cg25773386	0.001	0.17	0.010961	3	51989369	+	GPR62;GPR62	5'UTR;1stExon	N_Shore
		cg08072716	0.0023	0.43	0.007713	3	51989692	-	GPR62	1stExon	N_Shore
		cg01844642	0.0028	0.4	3.35e-05	3	51989764	-	GPR62	1stExon	Island
31	8.81e-11	cg05598864	0.0013	0.18	0.020697	22	44464449	-	PARVB;PARVB;PARVB;PARVB	TSS1500;Body;Body;5'UTR	OpenSea
		cg18502267	0.0016	0.14	0.021954	22	44464536	-	PARVB;PARVB;PARVB;PARVB	TSS1500;Body;Body;5'UTR	OpenSea
		cg09183781	0.0016	0.21	0.001264	22	44464723	-	PARVB;PARVB;PARVB;PARVB	TSS1500;Body;Body;5'UTR	OpenSea
		cg02302629	0.0001	0.13	0.926342	22	44464839	+	PARVB;PARVB;PARVB;PARVB	TSS200;Body;Body;5'UTR	OpenSea
		cg04558924	0.0006	0.12	0.167695	22	44464853	-	PARVB;PARVB;PARVB;PARVB	TSS200;Body;Body;5'UTR	OpenSea
		cg02790152	0.0016	0.24	0.051995	22	44464936	-	PARVB;PARVB;PARVB;PARVB	TSS200;Body;Body;5'UTR	OpenSea
		cg08704914	0.0014	0.16	0.01052	22	44464947	-	PARVB;PARVB;PARVB;PARVB	TSS200;Body;Body;5'UTR	OpenSea
		cg04808875	0.0008	0.19	0.191106	22	44464988	+	PARVB;PARVB;PARVB;PARVB	TSS200;Body;Body;5'UTR	OpenSea
		cg23866459	0.0012	0.19	0.039701	22	44465038	+	PARVB;PARVB;PARVB;PARVB;PARVB	5'UTR;1stExon;Body;Body;5'UTR	OpenSea
32	9.31e-11	cg17736879	0.0029	0.84	0.012773	3	120626107	-	STXBP5L;STXBP5L	TSS1500;TSS1500	N_Shore
		cg00193200	0.0016	0.19	0.201055	3	120626653	+	STXBP5L	TSS1500	N_Shore
		cg18423935	0.0017	0.26	0.227291	3	120626667	+	STXBP5L	TSS1500	N_Shore
		cg20680174	0.0006	0.16	0.483299	3	120626715	-	STXBP5L;STXBP5L	TSS1500;TSS1500	N_Shore
		cg17321954	0.001	0.12	0.009154	3	120626881	-	STXBP5L	TSS200	Island
		cg09191448	0.0016	0.1	0.013048	3	120626896	-	STXBP5L;STXBP5L	TSS200;TSS200	Island
		cg07806886	0.0013	0.22	0.007136	3	120626899	-	STXBP5L	TSS200	Island
		cg03602730	0.0023	0.17	0.004912	3	120626911	-	STXBP5L	TSS200	Island
		cg24838641	0.0007	0.09	0.019836	3	120627078	-	STXBP5L;STXBP5L;STXBP5L;STXBP5L	1stExon;1stExon;5'UTR;5'UTR	Island
		cg10943458	-0.0002	0.43	0.898302	3	120627085	-	STXBP5L;STXBP5L	1stExon;5'UTR	Island
		cg00065935	0.0005	0.09	0.361008	3	120627088	-	STXBP5L;STXBP5L	1stExon;5'UTR	Island
33	1.14e-10	cg00504902	-0.0017	0.51	0.241918	6	29692183	-	HLA-F;HLA-F;HLA-F	Body;Body;Body	S_Shore
		cg11617938	-0.0021	0.67	0.039441	6	29692281	-	HLA-F;HLA-F;HLA-F	Body;Body;Body	S_Shore
		cg01405582	-0.0024	0.75	0.006377	6	29692365	+	HLA-F;HLA-F;HLA-F	Body;Body;Body	S_Shore
		cg11587584	-0.0018	0.64	0.020321	6	29692372	+	HLA-F;HLA-F;HLA-F	Body;Body;Body	S_Shore
		cg05358170	-0.0018	0.77	0.024162	6	29692399	-	HLA-F;HLA-F;HLA-F	Body;Body;Body	S_Shore
		cg15584790	-0.0007	0.78	0.052106	6	29692475	+	HLA-F;HLA-F;HLA-F	Body;Body;Body	S_Shore
		cg14140375	-0.0016	0.67	0.096537	6	29692582	-	HLA-F;HLA-F;HLA-F	Body;Body;Body	S_Shore
		cg10601943	-0.0016	0.55	0.020317	6	29692824	-	HLA-F;HLA-F;HLA-F	Body;Body;Body	S_Shore
34	1.31e-10	cg22739025	0.0006	0.44	0.62635	3	51740622	-	GRM2;GRM2	TSS1500;TSS1500	N_Shore
		cg25693132	0.0019	0.41	0.138608	3	51740741	-	GRM2;GRM2	TSS1500;TSS1500	Island
		cg21899500	0.0022	0.51	0.082696	3	51740850	-	GRM2;GRM2	TSS1500;TSS1500	Island
		cg00664406	0.0021	0.41	0.01027	3	51740875	+	GRM2;GRM2	TSS1500;TSS1500	Island
		cg04453050	0.0014	0.48	0.30942	3	51740896	+	GRM2;GRM2	TSS200;TSS200	Island
		cg26079664	0.0034	0.5	0.1615	3	51740956	-	GRM2;GRM2	TSS200;TSS200	Island
		cg12934382	0.0065	0.62	0.001325	3	51741135	+	GRM2;GRM2;GRM2;GRM2	1stExon;5'UTR;1stExon;5'UTR	Island
		cg00303541	0.0036	0.39	0.02485	3	51741280	-	GRM2;GRM2	5'UTR;5'UTR	Island
		cg21213853	0.0042	0.57	0.038956	3	51741473	+	GRM2;GRM2	5'UTR;5'UTR	S_Shore
35	1.33e-10	cg00138101	0.0016	0.28	0.004203	17	1961109	+	HIC1;HIC1	Body;Body	Island
		cg24173182	0.0018	0.56	0.147328	17	1961286	-	HIC1;HIC1	Body;Body	Island
		cg13389502	0.0028	0.48	0.022227	17	1961440	-	HIC1;HIC1	Body;Body	Island
		cg02376827	0.0022	0.41	0.016814	17	1961510	+	HIC1;HIC1	Body;Body	Island
		cg21854952	0.0006	0.39	0.68422	17	1961778	-	HIC1;HIC1	Body;Body	Island
		cg00911794	0.0028	0.34	0.093148	17	1962132	+	HIC1;HIC1	3'UTR;3'UTR	Island
		cg23621097	0.0043	0.29	0.020064	17	1962236	+	HIC1;HIC1	3'UTR;3'UTR	Island
		cg20682981	0.001	0.1	0.03329	17	1962627	+	HIC1;HIC1	3'UTR;3'UTR	S_Shore
36	1.33e-10	cg08944236	0.0029	0.24	0.000334	16	53242355	+	CHD9	Body	OpenSea
		cg16861079	0.0026	0.27	0.007707	16	53242619	+	CHD9;CHD9	Body;Body	OpenSea
		cg05768044	0.0024	0.32	0.030002	16	53243559	+	CHD9	Body	OpenSea
37	1.61e-10	cg11557478	0.0009	0.36	0.539608	9	125795488	-	GPR21;RABGAP1	TSS1500;Body	OpenSea
		cg08251386	0.0009	0.3	0.195091	9	125795691	+	GPR21;RABGAP1	TSS1500;Body	OpenSea
		cg01568243	0.0019	0.27	0.002801	9	125795761	+	GPR21;RABGAP1	TSS200;Body	OpenSea
		cg17790532	0.0013	0.28	0.037916	9	125795777	+	GPR21;RABGAP1	TSS200;Body	OpenSea
		cg15441686	0.0005	0.29	0.672728	9	125795820	-	GPR21;RABGAP1	TSS200;Body	OpenSea
		cg27160485	0.001	0.34	0.21768	9	125795933	+	GPR21;GPR21;RABGAP1	1stExon;5'UTR;Body	OpenSea
		cg14115756	0.0012	0.3	0.067485	9	125795935	+	GPR21;RABGAP1	TSS1500;Body	OpenSea
		cg08126411	0.0017	0.25	0.037989	9	125796611	-	GPR21;RABGAP1	5'UTR;Body	OpenSea
		cg06664992	0.002	0.29	0.004929	9	125796764	-	GPR21;RABGAP1	5'UTR;Body	OpenSea
		cg04655481	0.0016	0.26	0.013463	9	125796809	+	GPR21;RABGAP1	TSS200;Body	OpenSea
38	1.63e-10	cg09057277	-0.0025	0.65	0.0003	17	76494864	-	DNAH17-AS1;DNAH17	Body;Body	N_Shelf
		cg27052709	-0.0017	0.71	0.005357	17	76495017	+	DNAH17	Body	N_Shelf
		cg15106561	-0.0011	0.7	0.044901	17	76495071	+	DNAH17	Body	N_Shelf
39	1.76e-10	cg07937443	0.0021	0.23	0.015484	4	174442543	+			N_Shore
		cg07311659	0.0011	0.18	0.22718	4	174442784	-			N_Shore
		cg05545441	0.0015	0.24	0.089591	4	174442812	-			N_Shore
		cg26642224	0.0007	0.13	0.141744	4	174443242	-			N_Shore
		cg22127570	0.001	0.16	0.031124	4	174443366	-			Island
		cg17609931	0	0.11	0.981644	4	174443529	+			Island
		cg03506502	0.0006	0.3	0.521759	4	174443567	+			Island
		cg05676400	0.0005	0.09	0.100062	4	174443865	-			Island
		cg02938414	0.0015	0.15	0.012672	4	174444166	-			S_Shore
		cg03736795	0.0015	0.29	0.439866	4	174444307	+			S_Shore
		cg08548444	0.0018	0.27	0.180924	4	174445082	-			S_Shore
		cg26463328	0.0012	0.21	0.046675	4	174445349	+			S_Shore
40	1.79e-10	cg05872923	0.0016	0.24	0.027379	17	7461260	-	TNFSF13;TNFSF13;TNFSF12-TNFSF13;TNFSF13	TSS1500;TSS1500;Body;TSS1500	N_Shelf
		cg00816039	0.0005	0.21	0.593475	17	7461272	-	TNFSF13;TNFSF13;TNFSF12-TNFSF13;TNFSF13	TSS1500;TSS1500;Body;TSS1500	N_Shelf
		cg10479431	0.0011	0.23	0.089948	17	7461421	+	TNFSF12-TNFSF13;TNFSF13;TNFSF13;TNFSF13	Body;TSS200;TSS200;TSS200	N_Shelf
		cg01011453	0.0013	0.15	0.016031	17	7461456	-	TNFSF13;TNFSF13;TNFSF13;TNFSF13;TNFSF13;TNFSF13;TNFSF13;TNFSF12-TNFSF13	TSS200;TSS200;TSS200;TSS200;TSS200;TSS200;TSS200;Body	N_Shelf
		cg05514680	0.0016	0.17	0.032443	17	7461556	-	TNFSF12-TNFSF13;TNFSF13;TNFSF13;TNFSF13	Body;TSS200;TSS200;TSS200	N_Shelf
		cg23161218	0.0013	0.31	0.039483	17	7461638	-	TNFSF13;TNFSF13;TNFSF13;TNFSF13;TNFSF12-TNFSF13;TNFSF13;TNFSF13	5'UTR;5'UTR;1stExon;1stExon;Body;1stExon;5'UTR	N_Shelf
		cg02294411	0.0025	0.25	0.001345	17	7461678	-	TNFSF13;TNFSF13;TNFSF13;TNFSF13;TNFSF13;TNFSF13;TNFSF13;TNFSF13;TNFSF13;TNFSF13;TNFSF13;TNFSF13;TNFSF13;TNFSF12-TNFSF13	1stExon;5'UTR;5'UTR;5'UTR;5'UTR;5'UTR;5'UTR;1stExon;1stExon;1stExon;1stExon;1stExon;Body;Body	N_Shelf
		cg13358186	0.0013	0.24	0.005602	17	7461775	-	TNFSF13;TNFSF13;TNFSF13;TNFSF13;TNFSF12-TNFSF13;TNFSF13;TNFSF13	5'UTR;5'UTR;1stExon;1stExon;Body;1stExon;5'UTR	N_Shelf
		cg04742185	0.0005	0.21	0.618011	17	7461893	+	TNFSF13;TNFSF13;TNFSF13;TNFSF13;TNFSF13;TNFSF13;TNFSF13;TNFSF13;TNFSF13;TNFSF13;TNFSF13;TNFSF13;TNFSF12-TNFSF13	5'UTR;5'UTR;5'UTR;5'UTR;5'UTR;5'UTR;1stExon;1stExon;1stExon;1stExon;1stExon;Body;Body	N_Shelf
		cg07184062	-0.0001	0.17	0.964223	17	7461915	+	TNFSF13;TNFSF13;TNFSF13;TNFSF13;TNFSF13;TNFSF13;TNFSF13;TNFSF13;TNFSF13;TNFSF13;TNFSF13;TNFSF13;TNFSF12-TNFSF13	5'UTR;5'UTR;5'UTR;5'UTR;5'UTR;5'UTR;1stExon;1stExon;1stExon;1stExon;1stExon;Body;Body	N_Shelf
		cg18021070	0.0009	0.1	0.126249	17	7461932	+	TNFSF13;TNFSF13;TNFSF13;TNFSF13;TNFSF13;TNFSF13;TNFSF13;TNFSF13;TNFSF13;TNFSF13;TNFSF13;TNFSF13;TNFSF12-TNFSF13	5'UTR;5'UTR;5'UTR;5'UTR;5'UTR;5'UTR;1stExon;1stExon;1stExon;1stExon;1stExon;Body;Body	N_Shelf
		cg08607423	0.0016	0.35	0.040995	17	7462028	+	TNFSF13;TNFSF13;TNFSF13;TNFSF13;TNFSF13;TNFSF13;TNFSF13;TNFSF13;TNFSF13;TNFSF13;TNFSF13;TNFSF13;TNFSF12-TNFSF13	5'UTR;5'UTR;5'UTR;5'UTR;5'UTR;5'UTR;1stExon;1stExon;1stExon;1stExon;1stExon;Body;Body	N_Shelf
		cg25324068	0.0011	0.25	0.021227	17	7462249	-	TNFSF13;TNFSF13;TNFSF13;TNFSF13;TNFSF12-TNFSF13;TNFSF13;TNFSF13	5'UTR;5'UTR;1stExon;1stExon;Body;1stExon;5'UTR	N_Shelf
41	2.1e-10	cg20222376	-0.0015	0.16	0.018041	19	15530606	-	AKAP8L	TSS1500	S_Shore
		cg25533247	-0.0019	0.19	0.002913	19	15530630	+	AKAP8L	TSS1500	S_Shore
		cg26608718	-0.0027	0.28	0.030449	19	15530737	-	AKAP8L	TSS1500	S_Shore
		cg13640414	-0.0016	0.32	0.032264	19	15530870	+	AKAP8L	TSS1500	S_Shore
42	2.54e-10	cg26928682	0.0008	0.12	0.072366	6	41168801	-	TREML2;TREML2	1stExon;5'UTR	OpenSea
		cg08956463	0.0009	0.12	0.022319	6	41168911	+	TREML2;TREML2	1stExon;5'UTR	OpenSea
		cg18297196	0.0032	0.17	0.002061	6	41168941	-	TREML2	TSS200	OpenSea
		cg19005210	0.0025	0.23	0.002105	6	41168960	-	TREML2	TSS200	OpenSea
		cg15658306	0.0024	0.19	0.005904	6	41168972	-	TREML2	TSS200	OpenSea
		cg25473438	0.0014	0.22	0.384308	6	41169049	-	TREML2	TSS200	OpenSea
		cg27193858	0.0013	0.56	0.046256	6	41169120	+	TREML2	TSS200	OpenSea
		cg10333637	0.0015	0.4	0.357632	6	41169391	+	TREML2	TSS1500	OpenSea
43	2.67e-10	cg18414021	0.0026	0.47	0.030059	14	100069535	-	CCDC85C	1stExon	Island
		cg16717713	0.0052	0.47	0.011284	14	100069657	-	CCDC85C	1stExon	Island
		cg05406635	0.0041	0.36	0.004556	14	100069666	-	CCDC85C	1stExon	Island
		cg24673101	0.002	0.28	0.000751	14	100069840	+	CCDC85C	1stExon	Island
		cg04792813	0.0006	0.17	0.325179	14	100070043	+	CCDC85C	1stExon	Island
44	3.09e-10	cg14644871	-0.0007	0.09	0.048247	7	26192756	+	NFE2L3	Body	Island
		cg21699330	-0.0024	0.15	0.004137	7	26193032	-	NFE2L3	Body	S_Shore
		cg10536999	-0.0019	0.14	0.114961	7	26193109	+	NFE2L3	Body	S_Shore
		cg08822075	-0.0043	0.31	0.008551	7	26193607	-	NFE2L3	Body	S_Shore
		cg12510708	-0.0021	0.23	0.014546	7	26193805	-	NFE2L3	Body	S_Shore
45	3.36e-10	cg03721993	0.0009	0.12	0.547428	14	102026722	-	DIO3;MIR1247	TSS1500;Body	Island
		cg00328051	0.0003	0.08	0.378099	14	102026812	-	DIO3;MIR1247	TSS1500;TSS200	Island
		cg22325330	0.0014	0.09	0.251791	14	102026932	+	DIO3;MIR1247	TSS1500;TSS200	Island
		cg10590512	0.0024	0.11	0.116431	14	102026939	+	DIO3;MIR1247	TSS1500;TSS200	Island
		cg01693026	0.0018	0.12	0.095093	14	102026953	+	DIO3;MIR1247	TSS1500;TSS200	Island
		cg18301891	0.0034	0.15	0.033642	14	102027172	-	DIO3;MIR1247	TSS1500;TSS1500	Island
		cg15238382	0.001	0.23	0.009574	14	102027514	+	DIO3;MIR1247	TSS200;TSS1500	Island
		cg02287710	0.0022	0.4	0.194549	14	102027660	+	DIO3;MIR1247	TSS200;TSS1500	Island
		cg22688428	0.0014	0.4	0.058389	14	102027671	+	MIR1247;DIO3	TSS1500;TSS200	Island
		cg01664864	0.002	0.53	0.048871	14	102027677	+	DIO3;MIR1247	TSS200;TSS1500	Island
		cg02840823	0.0024	0.29	0.002061	14	102027681	+	MIR1247;DIO3	TSS1500;TSS200	Island
		cg15341124	0.0013	0.39	0.001858	14	102027734	-	DIO3;DIO3;MIR1247	5'UTR;1stExon;TSS1500	Island
		cg18804615	0.0004	0.29	0.879104	14	102027760	+	DIO3;DIO3;MIR1247	5'UTR;1stExon;TSS1500	Island
		cg00741900	0.001	0.24	0.217137	14	102027797	+	DIO3;DIO3;MIR1247	5'UTR;1stExon;TSS1500	Island
46	3.56e-10	cg11173131	0.0018	0.25	0.014474	20	45179226	-	C20orf123	TSS200	OpenSea
		cg17349544	0.0018	0.23	0.010541	20	45179234	-	OCSTAMP	TSS200	OpenSea
		cg17801864	0.0017	0.27	0.014501	20	45179345	-	C20orf123	TSS200	OpenSea
		cg17775490	0.0014	0.21	0.06349	20	45179354	+	C20orf123	TSS200	OpenSea
		cg01880463	0.0011	0.2	0.038965	20	45179413	-	C20orf123	TSS1500	OpenSea
47	4.24e-10	cg20601137	-0.0003	0.49	0.78144	17	38465217	+	RARA	TSS1500	OpenSea
		cg03085312	0.0016	0.3	0.03596	17	38465281	-	RARA	TSS200	OpenSea
		cg08332908	0.0013	0.35	0.051442	17	38465326	-	RARA	TSS200	OpenSea
		cg09858022	0.0017	0.44	0.006385	17	38465333	-	RARA	TSS200	OpenSea
		cg22935450	0.0019	0.26	0.013944	17	38465393	+	RARA	TSS200	OpenSea
		cg13864660	0.0015	0.12	0.004125	17	38465414	+	RARA	TSS200	OpenSea
		cg03053374	0.0012	0.12	0.020699	17	38465422	-	RARA	TSS200	OpenSea
		cg00236832	0.0007	0.1	0.176164	17	38465489	+	RARA;RARA	5'UTR;1stExon	OpenSea
		cg26654286	0.0012	0.1	0.025415	17	38465510	+	RARA;RARA	5'UTR;1stExon	OpenSea
48	4.91e-10	cg20925383	-0.0005	0.88	0.486998	13	50702410	+			N_Shore
		cg15389749	-0.0009	0.83	0.252408	13	50702675	-			N_Shore
		cg04214430	-0.0006	0.83	0.148338	13	50702707	-			N_Shore
		cg02003272	-0.0012	0.83	0.027818	13	50702719	-			N_Shore
		cg13774342	-0.0014	0.8	0.112368	13	50702795	-			N_Shore
		cg26585452	-0.0025	0.65	0.016751	13	50702914	+			N_Shore
		cg01207974	-0.0017	0.74	0.006018	13	50703026	+			N_Shore
		cg00465247	-0.0037	0.52	0.02897	13	50703477	+			N_Shore
		cg08004525	-0.0013	0.18	0.236904	13	50703549	+			N_Shore
		cg09000832	-0.0014	0.21	0.13563	13	50703589	+			N_Shore
		cg13204699	-0.0013	0.19	0.19188	13	50703841	+			Island
49	5.29e-10	cg17833958	-0.0016	0.6	0.164584	5	118689317	+	TNFAIP8;TNFAIP8;TNFAIP8;TNFAIP8;TNFAIP8	TSS1500;Body;5'UTR;5'UTR;Body	N_Shelf
		cg03665268	-0.0009	0.79	0.439464	5	118689355	+	TNFAIP8;TNFAIP8;TNFAIP8;TNFAIP8;TNFAIP8	TSS1500;Body;5'UTR;5'UTR;Body	N_Shelf
		cg16339042	-0.0016	0.49	0.007645	5	118689638	+	TNFAIP8;TNFAIP8;TNFAIP8;TNFAIP8;TNFAIP8	TSS1500;Body;5'UTR;5'UTR;Body	N_Shore
		cg09594622	-0.0016	0.67	0.107865	5	118689955	-	TNFAIP8;TNFAIP8;TNFAIP8;TNFAIP8;TNFAIP8	TSS1500;Body;5'UTR;5'UTR;Body	N_Shore
		cg03665078	-0.0017	0.6	0.064162	5	118689961	+	TNFAIP8	Body	N_Shore
		cg14153437	-0.0013	0.75	0.310558	5	118689974	-	TNFAIP8;TNFAIP8;TNFAIP8;TNFAIP8;TNFAIP8	TSS1500;Body;5'UTR;5'UTR;Body	N_Shore
		cg07675698	-0.0012	0.71	0.156196	5	118690702	-	TNFAIP8;TNFAIP8;TNFAIP8;TNFAIP8;TNFAIP8;TNFAIP8;TNFAIP8	TSS1500;1stExon;5'UTR;Body;5'UTR;5'UTR;Body	N_Shore
		cg25705216	-0.0014	0.78	0.081262	5	118690856	-	TNFAIP8;TNFAIP8;TNFAIP8;TNFAIP8;TNFAIP8;TNFAIP8;TNFAIP8	TSS1500;1stExon;5'UTR;Body;5'UTR;5'UTR;Body	N_Shore
		cg03055238	-0.0022	0.72	0.126573	5	118690944	-	TNFAIP8;TNFAIP8;TNFAIP8;TNFAIP8;TNFAIP8;TNFAIP8;TNFAIP8	TSS1500;1stExon;5'UTR;Body;5'UTR;5'UTR;Body	N_Shore
		cg03210210	-0.0021	0.75	0.006797	5	118690955	-	TNFAIP8;TNFAIP8	Body;TSS1500	N_Shore
		cg17471836	-0.0015	0.68	0.16434	5	118691007	-	TNFAIP8;TNFAIP8	Body;TSS1500	N_Shore
		cg07086380	-0.0008	0.57	0.469324	5	118691033	-	TNFAIP8;TNFAIP8	Body;TSS1500	N_Shore
		cg23985447	-0.001	0.42	0.423036	5	118691066	-	TNFAIP8;TNFAIP8	Body;TSS1500	N_Shore
		cg02283238	-0.0019	0.56	0.075361	5	118691126	+	TNFAIP8;TNFAIP8	Body;TSS1500	N_Shore
50	7.24e-10	cg25630380	-0.0005	0.53	0.641203	1	156784869	-	SH2D2A;SH2D2A;NTRK1;SH2D2A;SH2D2A;SH2D2A	Body;Body;TSS1500;Body;Body;Body	S_Shore
		cg10811945	-0.0017	0.71	0.009153	1	156784913	-	SH2D2A;SH2D2A;NTRK1;SH2D2A;SH2D2A;SH2D2A	Body;Body;TSS1500;Body;Body;Body	S_Shore
		cg00626119	-0.0008	0.69	0.089988	1	156785288	+	SH2D2A;SH2D2A;NTRK1;SH2D2A;SH2D2A;SH2D2A	Body;Body;TSS1500;Body;Body;Body	S_Shore
		cg02122575	-0.0017	0.6	0.001824	1	156785467	+	NTRK1;SH2D2A;SH2D2A;SH2D2A;SH2D2A;SH2D2A	TSS200;Body;Body;Body;Body;Body	S_Shore
		cg25827666	-0.0013	0.68	0.01921	1	156785558	-	SH2D2A;SH2D2A;NTRK1;NTRK1;SH2D2A;SH2D2A;SH2D2A	Body;Body;1stExon;5'UTR;Body;Body;Body	S_Shore
		cg24892963	-0.0012	0.57	0.02865	1	156785798	+	SH2D2A;SH2D2A;SH2D2A;SH2D2A;SH2D2A;SH2D2A;SH2D2A;SH2D2A;SH2D2A;NTRK1	ExonBnd;ExonBnd;ExonBnd;ExonBnd;1stExon;Body;Body;Body;Body;Body	S_Shore
		cg14455176	-0.0005	0.36	0.372953	1	156785998	+	SH2D2A;SH2D2A;SH2D2A;SH2D2A;SH2D2A;NTRK1	TSS200;Body;Body;Body;Body;Body	S_Shore
		cg09888330	-0.001	0.4	0.206257	1	156786010	+	SH2D2A;NTRK1;SH2D2A;SH2D2A;SH2D2A;SH2D2A	Body;Body;TSS200;Body;Body;Body	S_Shore
51	1.06e-09	cg14136698	0.0017	0.18	0.021127	16	85342729	+			OpenSea
		cg00036976	0.001	0.23	0.102804	16	85343281	+			OpenSea
		cg08297985	0.0023	0.22	0.005564	16	85343488	-			OpenSea
		cg17678297	0.0021	0.2	0.012946	16	85343492	-			OpenSea
		cg07609780	0.0015	0.18	0.02514	16	85343650	+			OpenSea
52	1.31e-09	cg03339537	0.0009	0.29	0.404072	2	157184816	-	NR4A2	Body	N_Shore
		cg00240195	0.0011	0.55	0.398124	2	157184880	+	NR4A2	Body	N_Shore
		cg17654050	0.0022	0.46	0.162913	2	157184978	+	NR4A2	Body	N_Shore
		cg06101180	0.0009	0.34	0.135072	2	157185558	-	NR4A2	Body	Island
		cg11358945	0.004	0.57	0.010504	2	157185891	+	NR4A2	Body	Island
		cg00194126	0.0008	0.16	0.482058	2	157186312	-	NR4A2	Body	Island
		cg14811105	0.0002	0.18	0.907641	2	157186321	-	NR4A2	Body	Island
		cg20398418	0.002	0.46	0.160306	2	157186446	-	NR4A2	Body	S_Shore
		cg21226516	0.0022	0.35	0.010591	2	157186666	+	NR4A2	Body	S_Shore
		cg11209121	0.0025	0.32	0.003778	2	157186681	+	NR4A2;NR4A2	Body;ExonBnd	S_Shore
		cg11399967	0.001	0.56	0.556624	2	157187229	+	NR4A2	5'UTR	N_Shore
		cg14617996	0.0017	0.28	0.015557	2	157187341	+	NR4A2	5'UTR	N_Shore
53	1.38e-09	cg13936986	-0.0013	0.51	0.216507	13	113655370	-	MCF2L;MCF2L	TSS1500;Body	N_Shore
		cg00841725	0.0002	0.24	0.69959	13	113655538	+	MCF2L;MCF2L	Body;Body	N_Shore
		cg03623878	0.0008	0.07	0.002414	13	113655560	+	MCF2L;MCF2L	Body;Body	N_Shore
		cg11668844	0.002	0.19	0.007193	13	113655622	+	MCF2L;MCF2L	Body;Body	N_Shore
		cg18386168	0.0011	0.09	0.017868	13	113655884	-	MCF2L;MCF2L	TSS200;Body	N_Shore
		cg17930099	0.001	0.12	0.029049	13	113655950	-	MCF2L;MCF2L	TSS200;Body	N_Shore
		cg22873464	0.0016	0.19	0.003626	13	113655964	+	MCF2L;MCF2L	TSS200;Body	N_Shore
		cg04132256	0.0012	0.15	0.007532	13	113655973	+	MCF2L;MCF2L	TSS200;Body	N_Shore
		cg26217483	0.001	0.11	0.029366	13	113656010	-	MCF2L;MCF2L	TSS200;Body	N_Shore
		cg22121650	0.0009	0.11	0.110675	13	113656036	-	MCF2L;MCF2L;MCF2L	5'UTR;1stExon;Body	N_Shore
		cg21216522	0.0017	0.18	0.005793	13	113656041	-	MCF2L;MCF2L;MCF2L	5'UTR;1stExon;Body	N_Shore
		cg21094405	0	0.27	0.987818	13	113656117	-	MCF2L;MCF2L	Body;Body	Island
		cg05315334	0.0004	0.42	0.74394	13	113656212	-	MCF2L;MCF2L	Body;Body	Island
54	1.46e-09	cg03699074	-0.002	0.17	0.007052	16	88849875	+	FAM38A	Body	N_Shore
		cg06007201	-0.0013	0.11	0.008606	16	88850218	+	FAM38A	Body	Island
		cg27004870	-0.0014	0.13	0.001758	16	88850384	+	FAM38A	Body	Island
55	1.6e-09	cg10633658	0.0011	0.11	0.098444	6	58147525	+			OpenSea
		cg10488267	0.0008	0.21	0.38355	6	58147625	-			OpenSea
		cg07883457	0.0014	0.24	0.07923	6	58147897	-			OpenSea
		cg04630271	0.001	0.13	0.037482	6	58148485	+			OpenSea
		cg01544851	0.0017	0.23	0.012023	6	58148554	+			OpenSea
		cg16099023	0.0015	0.09	0.037496	6	58148810	-			OpenSea
		cg20889841	0.0008	0.1	0.118463	6	58148898	+			OpenSea
56	1.81e-09	cg05751148	-0.0007	0.14	0.299109	11	67204799	+	PTPRCAP	Body	S_Shore
		cg10542975	-0.001	0.24	0.026029	11	67205096	+	PTPRCAP;PTPRCAP	5'UTR;1stExon	S_Shore
		cg02874908	-0.0005	0.25	0.365616	11	67205113	+	PTPRCAP;PTPRCAP	5'UTR;1stExon	S_Shore
		cg27262415	-0.0005	0.1	0.231808	11	67205166	-	PTPRCAP	TSS200	S_Shore
		cg20792833	-0.0004	0.25	0.40806	11	67205195	-	PTPRCAP	TSS200	S_Shore
		cg12535569	-0.0004	0.13	0.513784	11	67205291	+	PTPRCAP	TSS200	S_Shore
		cg09127129	-0.0005	0.44	0.53571	11	67205642	-	PTPRCAP;CORO1B;CORO1B	TSS1500;3'UTR;3'UTR	S_Shore
		cg20786697	-0.0009	0.5	0.135932	11	67205650	-	PTPRCAP;CORO1B;CORO1B	TSS1500;3'UTR;3'UTR	S_Shore
		cg25256924	-0.0015	0.61	0.012359	11	67205739	-	CORO1B;CORO1B;PTPRCAP	3'UTR;3'UTR;TSS1500	S_Shelf
		cg16408081	-0.0014	0.58	0.041092	11	67205869	+	CORO1B;CORO1B;PTPRCAP	Body;Body;TSS1500	S_Shelf
		cg23468927	-0.0008	0.58	0.355799	11	67206263	+	CORO1B;CORO1B;PTPRCAP	Body;Body;TSS1500	S_Shelf
		cg12044599	-0.0023	0.62	0.004288	11	67206308	+	CORO1B;CORO1B;PTPRCAP	Body;Body;TSS1500	S_Shelf
		cg02740606	-0.0019	0.71	0.00746	11	67206418	-	CORO1B;CORO1B;PTPRCAP	Body;Body;TSS1500	S_Shelf
		cg17690322	-0.0018	0.52	0.003563	11	67206434	-	CORO1B;CORO1B;PTPRCAP	Body;Body;TSS1500	S_Shelf
57	1.85e-09	cg25463470	0.0004	0.1	0.660008	13	112721712	+	SOX1	TSS200	Island
		cg00663972	0.0004	0.09	0.293845	13	112721725	+	SOX1	TSS200	Island
		cg11199713	0.0005	0.17	0.404478	13	112721773	-	SOX1	TSS200	Island
		cg19407095	0.0011	0.19	0.068677	13	112721778	-	SOX1	TSS200	Island
		cg06675478	0.0004	0.21	0.59355	13	112721786	-	SOX1	TSS200	Island
		cg02547394	0.0006	0.28	0.120893	13	112721789	-	SOX1	TSS200	Island
		cg16705627	0.0009	0.37	0.020497	13	112721950	+	SOX1;SOX1	1stExon;5'UTR	Island
		cg11750165	0.0009	0.11	0.03005	13	112722233	-	SOX1	1stExon	Island
		cg15466862	0.0016	0.25	0.00272	13	112722333	+	SOX1	1stExon	Island
		cg19802138	0.0021	0.26	0.001961	13	112722719	+	SOX1	1stExon	Island
		cg15653173	0.0005	0.32	0.64439	13	112723034	-	SOX1	1stExon	Island
		cg14842777	0.0021	0.13	0.133008	13	112723226	+	SOX1;SOX1	1stExon;3'UTR	Island
		cg04865691	0.0004	0.19	0.481952	13	112723421	-	SOX1;SOX1	1stExon;3'UTR	Island
		cg04047221	0.0031	0.2	0.010908	13	112723477	+	SOX1;SOX1	1stExon;3'UTR	Island
58	2.01e-09	cg11153400	-0.0016	0.17	0.366979	22	46449498	-	C22orf26;LOC150381	Body;TSS1500	N_Shore
		cg01080924	-0.0011	0.17	0.456116	22	46449550	-	C22orf26;LOC150381	Body;TSS200	N_Shore
		cg24349631	-0.001	0.35	0.564232	22	46449752	-	C22orf26;LOC150381	1stExon;Body	Island
		cg09693106	-0.0039	0.4	0.262338	22	46449821	-	C22orf26;LOC150381	1stExon;Body	Island
		cg23691090	-0.002	0.23	0.599583	22	46449981	-	C22orf26;C22orf26;LOC150381	1stExon;5'UTR;Body	Island
		cg27140247	-0.0012	0.26	0.609594	22	46450102	+	C22orf26;LOC150381	TSS200;Body	Island
		cg13269407	-0.0014	0.14	0.209104	22	46450107	+	C22orf26;LOC150381	TSS200;Body	Island
		cg27131176	-0.0012	0.2	0.076582	22	46450114	+	C22orf26;LOC150381	TSS200;Body	Island
		cg17959307	-0.0004	0.09	0.653866	22	46450236	+	PRR34-AS1;PRR34	Body;TSS1500	S_Shore
		cg10800572	-0.0009	0.12	0.272141	22	46450251	+	PRR34-AS1;PRR34	Body;TSS1500	S_Shore
		cg06446412	-0.0013	0.08	0.01666	22	46450707	+	PRR34-AS1;PRR34	Body;TSS1500	S_Shore
		cg14425733	-0.0018	0.71	0.052365	22	46451214	-	LOC150381;C22orf26	Body;TSS1500	S_Shore
		cg25855753	-0.0024	0.81	0.018065	22	46451281	-	PRR34-AS1;PRR34	Body;TSS1500	S_Shore
		cg04986324	-0.0041	0.48	0.001184	22	46451319	-	LOC150381;C22orf26	Body;TSS1500	S_Shore
		cg19130511	-0.0029	0.71	0.008135	22	46451361	-	PRR34-AS1;PRR34	Body;TSS1500	S_Shore
		cg12232731	-0.0025	0.73	0.057298	22	46451518	+	LOC150381;C22orf26	Body;TSS1500	S_Shore
59	2.55e-09	cg18598146	-0.0021	0.68	0.022056	20	47896448	-	SNORD12B;C20orf199;MIR1259;C20orf199;SNORD12;C20orf199	TSS1500;Body;TSS1500;Body;TSS1500;Body	S_Shore
		cg16704590	-0.0025	0.53	0.015283	20	47896769	-	C20orf199;C20orf199;SNORD12B;SNORD12;MIR1259;C20orf199	Body;Body;TSS200;TSS1500;TSS200;Body	S_Shore
		cg01644741	-0.0012	0.15	0.068245	20	47896888	-	MIR1259;SNORD12B;C20orf199;C20orf199;SNORD12;C20orf199	Body;Body;Body;Body;TSS1500;Body	S_Shore
		cg01188753	-0.0019	0.72	0.110873	20	47897068	-	C20orf199;C20orf199;SNORD12;C20orf199	Body;Body;TSS200;Body	S_Shore
		cg06893362	-0.0013	0.6	0.118926	20	47897124	+	C20orf199;C20orf199;SNORD12;C20orf199	Body;Body;TSS200;Body	S_Shore
		cg10177030	-0.0012	0.68	0.258479	20	47897207	-	C20orf199;C20orf199;SNORD12;C20orf199	Body;Body;TSS200;Body	S_Shelf
		cg27229100	-0.0025	0.54	0.051798	20	47897260	-	SNORD12;C20orf199;C20orf199;C20orf199	Body;Body;Body;Body	S_Shelf
		cg25531857	-0.0011	0.59	0.218035	20	47897451	+	C20orf199;C20orf199;C20orf199	Body;Body;Body	S_Shelf
60	3.13e-09	cg14479754	-0.0025	0.21	0.00613	21	45286453	-	AGPAT3	5'UTR	OpenSea
		cg02521050	-0.0026	0.6	0.002773	21	45287110	-	AGPAT3	5'UTR	OpenSea
		cg15969263	-0.0019	0.72	0.00838	21	45287137	-	AGPAT3	5'UTR	OpenSea
61	3.36e-09	cg07519236	0.0017	0.17	0.004506	2	64871507	+	SERTAD2	5'UTR	OpenSea
		cg06219086	0.0013	0.27	0.178392	2	64871588	+	SERTAD2	5'UTR	OpenSea
		cg22136354	0.0014	0.11	0.018229	2	64871593	+	SERTAD2	5'UTR	OpenSea
		cg12090114	0.0013	0.12	0.088029	2	64871972	+	SERTAD2	5'UTR	OpenSea
		cg11919558	0.0013	0.12	0.050415	2	64872351	-	SERTAD2	5'UTR	OpenSea
		cg04366104	0.0007	0.11	0.37904	2	64872418	+	SERTAD2	5'UTR	OpenSea
62	3.43e-09	cg19389953	0.001	0.11	0.040717	7	121939827	+			N_Shore
		cg09416664	0.002	0.16	0.002562	7	121939899	-			N_Shore
		cg14428048	0.0005	0.19	0.613026	7	121940344	-			Island
		cg17722002	0.0012	0.2	0.03555	7	121940381	+			Island
		cg22335876	0.0035	0.38	0.051518	7	121940581	+			Island
		cg11260097	0.0012	0.18	0.002396	7	121940647	+			Island
63	3.74e-09	cg07197831	-0.0017	0.44	0.156458	2	27503157	+	DNAJC5G	3'UTR	OpenSea
		cg07346747	-0.0021	0.49	0.014881	2	27503441	-	DNAJC5G;DNAJC5G;DNAJC5G;DNAJC5G	Body;3'UTR;3'UTR;3'UTR	OpenSea
		cg00673084	-0.0011	0.65	0.139901	2	27503813	+	DNAJC5G;DNAJC5G;DNAJC5G;DNAJC5G;TRIM54;TRIM54	Body;3'UTR;3'UTR;3'UTR;TSS1500;TSS1500	OpenSea
		cg04214995	-0.0007	0.8	0.435976	2	27503849	+	DNAJC5G;DNAJC5G;DNAJC5G;DNAJC5G;TRIM54;TRIM54	Body;3'UTR;3'UTR;3'UTR;TSS1500;TSS1500	OpenSea
		cg18262284	-0.0011	0.74	0.054992	2	27504672	+	TRIM54;TRIM54	TSS1500;TSS1500	OpenSea
		cg19101417	-0.0012	0.72	0.187871	2	27504695	-	TRIM54;TRIM54	TSS1500;TSS1500	OpenSea
		cg03253556	-0.0011	0.75	0.097815	2	27505196	-	TRIM54;TRIM54	TSS1500;TSS1500	OpenSea
		cg12926357	-0.0007	0.74	0.302433	2	27505396	+	TRIM54;TRIM54	TSS1500;TSS1500	OpenSea
		cg25218351	-0.0007	0.7	0.418065	2	27505446	+	TRIM54;TRIM54	TSS200;TSS200	OpenSea
64	4.17e-09	cg22635737	0.002	0.3	0.099325	15	58356761	-	ALDH1A2;ALDH1A2;ALDH1A2	5'UTR;Body;Body	N_Shore
		cg09518015	0.0009	0.11	0.083367	15	58357047	-	ALDH1A2;ALDH1A2;ALDH1A2	5'UTR;Body;Body	N_Shore
		cg11094565	0.0014	0.15	0.000632	15	58357165	+	ALDH1A2;ALDH1A2;ALDH1A2	5'UTR;Body;Body	N_Shore
		cg12382153	0.0004	0.12	0.560083	15	58357204	-	ALDH1A2;ALDH1A2	Body;Body	N_Shore
		cg11001844	0.0005	0.1	0.434954	15	58357230	-	ALDH1A2;ALDH1A2;ALDH1A2	5'UTR;Body;Body	N_Shore
		cg24915632	0.0004	0.14	0.49858	15	58357254	-	ALDH1A2;ALDH1A2;ALDH1A2	5'UTR;Body;Body	N_Shore
		cg02900766	0.0005	0.2	0.432287	15	58357319	-	ALDH1A2;ALDH1A2	Body;Body	Island
		cg03365437	0.0007	0.11	0.153012	15	58357874	-	ALDH1A2;ALDH1A2;ALDH1A2;ALDH1A2	5'UTR;1stExon;1stExon;5'UTR	Island
		cg14805347	0.0009	0.12	0.462269	15	58357879	-	ALDH1A2;ALDH1A2;ALDH1A2;ALDH1A2	5'UTR;1stExon;1stExon;5'UTR	Island
		cg13198321	0.001	0.07	0.261656	15	58357891	-	ALDH1A2;ALDH1A2;ALDH1A2;ALDH1A2	5'UTR;1stExon;1stExon;5'UTR	Island
		cg07721203	0.002	0.14	0.024672	15	58357922	+	ALDH1A2;ALDH1A2	TSS200;TSS200	Island
		cg00930873	0.0005	0.12	0.238105	15	58357973	-	ALDH1A2;ALDH1A2	TSS200;TSS200	Island
		cg02888131	0.0006	0.11	0.171285	15	58357987	-	ALDH1A2;ALDH1A2	TSS200;TSS200	Island
		cg09162949	0.0006	0.1	0.306326	15	58357989	-	ALDH1A2;ALDH1A2	TSS200;TSS200	Island
		cg00173623	0.0012	0.1	0.173539	15	58358236	-	ALDH1A2;ALDH1A2;ALDH1A2	TSS200;TSS200;TSS200	Island
		cg26538160	0.0016	0.21	0.12598	15	58358243	-	ALDH1A2;ALDH1A2;ALDH1A2	TSS200;TSS200;TSS200	Island
		cg13328142	0.0001	0.1	0.977971	15	58358264	-	ALDH1A2;ALDH1A2;ALDH1A2	TSS200;TSS200;TSS200	Island
		cg10490877	0.0014	0.12	0.143943	15	58358298	-	ALDH1A2;ALDH1A2;ALDH1A2	TSS200;TSS200;TSS200	Island
		cg04978384	0.0021	0.3	0.014611	15	58358310	-	ALDH1A2;ALDH1A2;ALDH1A2	TSS200;TSS200;TSS200	Island
		cg19890277	0.0003	0.07	0.520085	15	58358384	-	ALDH1A2;ALDH1A2	TSS1500;TSS1500	Island
65	4.21e-09	cg11134430	-0.0014	0.24	0.073072	3	193987426	-			Island
		cg07065220	-0.0021	0.33	0.037425	3	193987540	-			Island
		cg02523270	-0.0008	0.38	0.370232	3	193987651	+			Island
		cg16282892	-0.0017	0.27	0.170855	3	193987757	+			Island
		cg23719650	-0.0028	0.73	0.021581	3	193988507	-			S_Shore
		cg16932827	-0.0021	0.75	0.049922	3	193988639	+			S_Shore
		cg11218872	-0.0025	0.72	0.042827	3	193988737	+			S_Shore
66	4.28e-09	cg06579577	-0.0014	0.33	0.075604	9	136286875	-	ADAMTS13;ADAMTS13;ADAMTS13;ADAMTS13	TSS1500;TSS1500;TSS1500;Body	S_Shelf
		cg14349763	-0.0018	0.49	0.013864	9	136287025	+	ADAMTS13;ADAMTS13;ADAMTS13;ADAMTS13	Body;TSS200;TSS200;TSS200	S_Shelf
		cg06956309	-0.0014	0.63	0.029514	9	136287053	+	ADAMTS13;ADAMTS13;ADAMTS13;ADAMTS13	TSS200;TSS200;TSS200;Body	S_Shelf
		cg11852499	-0.0018	0.75	0.005343	9	136287070	-	ADAMTS13;ADAMTS13;ADAMTS13;ADAMTS13	TSS200;TSS200;TSS200;Body	S_Shelf
		cg04970630	-0.0008	0.81	0.298776	9	136287287	-	ADAMTS13;ADAMTS13;ADAMTS13;ADAMTS13;ADAMTS13;ADAMTS13;ADAMTS13	5'UTR;5'UTR;5'UTR;1stExon;1stExon;1stExon;Body	S_Shelf
		cg13884047	-0.0012	0.69	0.030993	9	136287394	+	ADAMTS13;ADAMTS13;ADAMTS13;ADAMTS13;ADAMTS13;ADAMTS13;ADAMTS13	5'UTR;5'UTR;5'UTR;1stExon;1stExon;1stExon;Body	S_Shelf
		cg14802951	-0.0004	0.63	0.662056	9	136287409	+	ADAMTS13;ADAMTS13;ADAMTS13;ADAMTS13;ADAMTS13;ADAMTS13;ADAMTS13	5'UTR;Body;5'UTR;1stExon;5'UTR;1stExon;1stExon	S_Shelf
67	5.17e-09	cg05870586	-0.0023	0.19	0.018604	2	240196769	-	HDAC4	Body	Island
		cg15058210	-0.0032	0.19	0.003851	2	240196877	+	HDAC4	Body	Island
		cg15978561	-0.0019	0.11	0.012605	2	240196996	+	HDAC4	Body	Island
		cg05903736	-0.0016	0.19	0.07222	2	240197131	-	HDAC4	Body	S_Shore
68	5.29e-09	cg03322173	-0.0022	0.69	0.00592	10	47085806	-	NPY4R;NPY4R;CH17-360D5.1	5'UTR;5'UTR;TSS1500	S_Shelf
		cg20875931	-0.0017	0.77	0.005793	10	47086269	-	NPY4R;NPY4R;CH17-360D5.1	5'UTR;5'UTR;TSS1500	S_Shelf
		cg26070487	-0.0008	0.83	0.16606	10	47086508	+	PPYR1	5'UTR	S_Shelf
		cg14723380	-0.0014	0.46	0.02278	10	47086655	-	NPY4R;NPY4R;CH17-360D5.1	5'UTR;5'UTR;TSS200	S_Shelf
69	5.29e-09	cg17774851	0.0014	0.15	0.111585	5	92929319	-	NR2F1	Body	Island
		cg17170590	0.0003	0.16	0.607976	5	92929341	+	NR2F1;MIR548AO	Body;Body	Island
		cg25449484	0.0017	0.15	0.186755	5	92929372	+	NR2F1	Body	Island
		cg04192879	0.0007	0.08	0.102811	5	92929473	+	NR2F1	Body	Island
		cg08241477	0.0014	0.18	0.14755	5	92929573	+	NR2F1	3'UTR	N_Shore
		cg08969950	0.0003	0.12	0.510639	5	92929679	+	NR2F1	3'UTR	N_Shore
		cg17481903	0.0011	0.29	0.631471	5	92930052	+			N_Shore
		cg11650763	0.0014	0.11	0.07738	5	92930530	-			Island
		cg09560082	0.0006	0.15	0.447487	5	92930634	-			Island
		cg02081019	0.0009	0.09	0.160695	5	92930813	-			Island
		cg18290233	0.0003	0.15	0.839737	5	92931173	-			S_Shore
		cg10583043	0.0003	0.16	0.699298	5	92931401	-			S_Shore
		cg18307783	0.0011	0.21	0.020064	5	92931623	+			S_Shore
		cg11284842	0.0016	0.16	0.196928	5	92931817	-			S_Shore
		cg19429051	0.0021	0.3	0.032616	5	92931994	-			S_Shore
		cg08802053	0.0023	0.24	0.011187	5	92932045	+			S_Shore
70	6.09e-09	cg22217144	0.0011	0.25	0.081051	8	27468166	+	CLU;MIR6843;CLU;CLU	5'UTR;Body;Body;Body	N_Shelf
		cg21111824	0.0009	0.32	0.052308	8	27468171	-	CLU;MIR6843;CLU;CLU	5'UTR;Body;Body;Body	N_Shelf
		cg08594681	0.002	0.22	0.010175	8	27468684	+	CLU;CLU;CLU;CLU	1stExon;Body;Body;5'UTR	N_Shelf
		cg21867571	0.0008	0.22	0.289296	8	27468834	+	CLU;MIR6843;CLU;CLU	5'UTR;TSS1500;Body;Body	N_Shelf
		cg10734892	0.0016	0.2	0.021043	8	27468923	+	CLU;MIR6843;CLU;CLU	5'UTR;TSS1500;Body;Body	N_Shelf
		cg22313574	0.0013	0.22	0.260879	8	27468981	+	CLU;CLU;CLU	TSS200;Body;Body	N_Shelf
		cg14917244	0.001	0.16	0.343407	8	27469001	+	CLU;CLU;CLU	TSS200;Body;Body	N_Shelf
		cg12489601	0.0013	0.21	0.026135	8	27469145	-	CLU;MIR6843;CLU;CLU	5'UTR;TSS1500;TSS200;Body	N_Shelf
		cg12729838	0.0016	0.33	0.135258	8	27469186	-	CLU;CLU;CLU;CLU	1stExon;Body;5'UTR;TSS1500	N_Shelf
		cg11783834	0.0009	0.35	0.186147	8	27469331	+	CLU;CLU;CLU	Body;TSS200;TSS1500	N_Shelf
		cg13488078	0.0019	0.25	0.012946	8	27469338	+	CLU;CLU;CLU	Body;TSS200;TSS1500	N_Shelf
71	7.51e-09	cg11067179	0.0012	0.72	0.248547	11	66083541	+	CD248	1stExon	N_Shore
		cg22213242	0.0025	0.8	0.018689	11	66083573	-	CD248	1stExon	Island
		cg06419846	0.0008	0.83	0.066303	11	66083697	+	CD248	1stExon	Island
		cg05496363	0.0008	0.81	0.200293	11	66083766	+	CD248	1stExon	Island
		cg14027234	0.0008	0.61	0.442233	11	66084163	-	CD248	1stExon	Island
		cg13860849	0.0008	0.61	0.648989	11	66084469	-	CD248	1stExon	Island
		cg07145284	0.0027	0.26	0.005515	11	66084631	-	CD248	TSS200	S_Shore
		cg13383058	0.0012	0.11	0.00859	11	66084660	-	CD248	TSS200	S_Shore
		cg00350296	0.001	0.28	0.330728	11	66084841	-	CD248	TSS1500	S_Shore
		cg18935353	0.001	0.22	0.148133	11	66085250	-	CD248	TSS1500	S_Shore
		cg12782654	0.0011	0.15	0.017985	11	66085299	-	CD248	TSS1500	S_Shore
		cg09884613	0	0.04	0.956385	11	66085453	-	CD248	TSS1500	S_Shore
		cg16182743	0.0003	0.07	0.517817	11	66085846	-	CD248	TSS1500	S_Shore
		cg19090861	0.0015	0.19	0.011055	11	66085958	+	CD248	TSS1500	S_Shore
72	8.28e-09	cg02162897	0.0018	0.75	0.328712	2	38300537	-	CYP1B1	Body	N_Shore
		cg20408276	0.0043	0.53	0.023174	2	38300586	-	CYP1B1	Body	N_Shore
		cg00565882	0.003	0.22	0.008612	2	38300707	-	CYP1B1	Body	N_Shore
		cg06264984	0.0026	0.22	0.003822	2	38300885	+	CYP1B1	Body	N_Shore
		cg01103387	0.0004	0.11	0.50879	2	38301143	+	CYP1B1	Body	N_Shore
73	9.03e-09	cg14032089	-0.0026	0.69	0.020445	17	57917589	-	TMEM49;MIR21	3'UTR;TSS1500	OpenSea
		cg06471491	-0.0033	0.61	0.010359	17	57917974	-	MIR21	TSS1500	OpenSea
		cg27023597	-0.0014	0.56	0.356642	17	57918262	+	MIR21	TSS1500	OpenSea
		cg04276626	-0.0022	0.7	0.007528	17	57918500	+	MIR21	TSS200	OpenSea
		cg02515217	-0.0022	0.72	0.011805	17	57918600	-	MIR21	TSS200	OpenSea
		cg15759721	-0.0026	0.69	0.005933	17	57918630	+	MIR21	Body	OpenSea
		cg07181702	-0.0026	0.7	0.022622	17	57918682	-	MIR21	Body	OpenSea
74	9.59e-09	cg02357714	0.0019	0.24	0.00406	5	176936563	-	DOK3;DOK3;DOK3	Body;5'UTR;5'UTR	OpenSea
		cg08455410	0.0016	0.25	0.021257	5	176936872	+	DOK3;DOK3;DOK3;DOK3;DOK3	5'UTR;5'UTR;5'UTR;TSS200;TSS200	OpenSea
		cg22108563	0.0015	0.17	0.024527	5	176936877	+	DOK3;DOK3;DOK3	TSS200;5'UTR;5'UTR	OpenSea
		cg04131494	0.001	0.13	0.117664	5	176936882	+	DOK3;DOK3;DOK3	TSS200;5'UTR;5'UTR	OpenSea
		cg11463271	0.0015	0.16	0.049193	5	176936892	+	DOK3;DOK3;DOK3	TSS200;5'UTR;5'UTR	OpenSea
75	9.83e-09	cg09606564	0.0009	0.17	0.064284	17	19290353	+	MFAP4	Body	OpenSea
		cg07727884	0.0013	0.19	0.019359	17	19290503	-	MFAP4	TSS200	OpenSea
		cg25216196	0.0015	0.2	0.02833	17	19290520	-	MFAP4	TSS200	OpenSea
		cg10351914	0.0014	0.23	0.013152	17	19290690	+	MFAP4	TSS200	OpenSea
		cg13030582	0.0009	0.3	0.035398	17	19290708	-	MFAP4	TSS1500	OpenSea
		cg15119221	0.0012	0.18	0.06891	17	19290755	+	MFAP4	TSS1500	OpenSea
		cg20431135	0.0009	0.15	0.266209	17	19290762	+	MFAP4	TSS1500	OpenSea
76	9.96e-09	cg06386307	0.0007	0.23	0.41629	6	100895211	+	SIM1	Body	Island
		cg26248075	0.0015	0.16	0.012115	6	100895481	+	SIM1	Body	N_Shore
		cg14717557	0.0006	0.15	0.404836	6	100895618	-	SIM1	Body	N_Shore
		cg23720064	0.0003	0.07	0.320811	6	100895679	+	SIM1	Body	N_Shore
		cg20234976	-0.0007	0.22	0.526005	6	100895907	+	SIM1	Body	Island
		cg08979319	0.0032	0.5	0.029605	6	100896055	-	SIM1	Body	Island
		cg05257719	0.0014	0.27	0.035451	6	100896113	-	SIM1;SIM1	ExonBnd;Body	S_Shore
		cg00087368	0.0012	0.18	0.230645	6	100896392	-	SIM1	Body	N_Shore
		cg16565394	0.0016	0.2	0.214819	6	100896674	-	SIM1	Body	N_Shore
		cg05100070	0.0013	0.25	0.111428	6	100896760	-	SIM1	Body	N_Shore
		cg01978237	0.0012	0.2	0.17499	6	100896803	+	SIM1	Body	N_Shore
		cg03830329	0.0005	0.15	0.283901	6	100897081	-	SIM1	Body	Island
77	1.14e-08	cg02937674	0.0019	0.21	0.012359	11	49579997	+	LOC440040	TSS200	OpenSea
		cg16857801	0.0021	0.26	0.004289	11	49580017	+	LOC440040	TSS200	OpenSea
		cg00606739	0.002	0.25	0.016031	11	49580019	+	LOC440040	TSS200	OpenSea
		cg09176539	0.002	0.33	0.040368	11	49580074	-	LOC440040	TSS200	OpenSea
		cg09469643	0.001	0.16	0.147022	11	49580310	-	LOC440040	Body	OpenSea
78	1.19e-08	cg23183100	0.0011	0.26	0.023365	3	9958443	-	IL17RC;IL17RC;IL17RC;IL17RC;IL17RC;IL17RC;IL17RC	TSS1500;TSS1500;TSS1500;TSS1500;TSS1500;TSS1500;TSS1500	S_Shore
		cg21688248	0.0011	0.18	0.02751	3	9958572	-	IL17RC;IL17RC;IL17RC;IL17RC;IL17RC;IL17RC;IL17RC	TSS1500;TSS200;TSS200;TSS200;TSS200;TSS200;TSS200	S_Shore
		cg26501048	0.0014	0.21	0.008167	3	9958602	-	IL17RC;IL17RC;IL17RC;IL17RC;IL17RC;IL17RC;IL17RC	TSS200;TSS200;TSS200;TSS200;TSS200;TSS200;TSS200	S_Shore
		cg22585927	0.002	0.22	0.001898	3	9958613	-	IL17RC;IL17RC;IL17RC	TSS200;TSS200;TSS200	S_Shore
		cg13363829	0.0006	0.3	0.324605	3	9958869	+	IL17RC;IL17RC;IL17RC;IL17RC;IL17RC;IL17RC;IL17RC;IL17RC;IL17RC;IL17RC;IL17RC;IL17RC;IL17RC	5'UTR;5'UTR;5'UTR;5'UTR;5'UTR;1stExon;1stExon;1stExon;1stExon;1stExon;5'UTR;1stExon;Body	S_Shore
79	1.26e-08	cg21226224	-0.0001	0.68	0.984515	8	55370171	+	SOX17	TSS1500	Island
		cg09626193	0.0005	0.11	0.277532	8	55370192	+	SOX17	TSS1500	Island
		cg15710198	0.0007	0.16	0.277045	8	55370334	-	SOX17	TSS200	Island
		cg24928391	0.003	0.18	0.016495	8	55370336	-	SOX17	TSS200	Island
		cg24891539	0.0002	0.07	0.817218	8	55370407	-	SOX17	TSS200	Island
		cg04672706	0.0008	0.08	0.124548	8	55370423	+	SOX17	TSS200	Island
		cg15186181	0.0016	0.17	0.221629	8	55370434	+	SOX17	TSS200	Island
		cg02919422	0.0014	0.21	0.037163	8	55370544	-	SOX17;SOX17	5'UTR;1stExon	Island
		cg26059468	0.0044	0.42	0.029749	8	55370579	+	SOX17;SOX17	5'UTR;1stExon	Island
		cg00123055	0.0041	0.23	0.00383	8	55370951	+	SOX17	1stExon	Island
		cg08044097	0.0013	0.12	0.021991	8	55371013	-	SOX17	Body	Island
		cg15377283	0.0015	0.13	0.005005	8	55371369	-	SOX17	Body	Island
		cg16830930	0.0018	0.62	0.065193	8	55371392	+	SOX17	Body	Island
80	1.46e-08	cg27029507	0.0017	0.21	0.001254	1	24745924	-	NIPAL3	5'UTR	S_Shelf
		cg08507462	0.0021	0.3	0.002368	1	24745979	+	NIPAL3	5'UTR	S_Shelf
		cg12209494	0.0023	0.44	0.027324	1	24746023	+	NIPAL3	5'UTR	S_Shelf
		cg02961394	0.0015	0.29	0.096957	1	24746043	+	NIPAL3	Body	S_Shelf
81	1.48e-08	cg16931076	0	0.25	0.984351	12	1702001	+	FBXL14	Body	N_Shore
		cg17150898	-0.002	0.64	0.002889	12	1702116	-	FBXL14	1stExon	N_Shore
		cg13513622	-0.0031	0.71	0.000356	12	1702208	+	FBXL14	1stExon	N_Shore
		cg18448782	-0.0018	0.64	0.00227	12	1702235	+	FBXL14	1stExon	N_Shore
		cg19809562	-0.0018	0.57	0.009168	12	1702394	+	FBXL14	1stExon	N_Shore
82	1.53e-08	cg15852516	0.0015	0.13	0.037425	8	17270812	-	MTMR7;MTMR7	5'UTR;1stExon	Island
		cg06763054	0.0026	0.22	0.131611	8	17270834	-	MTMR7;MTMR7	5'UTR;1stExon	Island
		cg12296772	0.0044	0.31	0.143877	8	17271067	+	MTMR7	TSS200	Island
		cg08231493	0.0014	0.22	0.2747	8	17271093	+	MTMR7	TSS200	Island
		cg04792712	0.0019	0.2	0.014777	8	17271105	+	MTMR7	TSS200	Island
		cg15600488	0.0007	0.15	0.096711	8	17271119	+	MTMR7	TSS200	Island
		cg17909464	0.0014	0.13	0.001264	8	17271215	-	MTMR7	TSS200	S_Shore
		cg02490989	0.0007	0.14	0.343742	8	17271322	-	MTMR7	TSS1500	S_Shore
		cg00004996	0.0021	0.57	0.091376	8	17271535	+	MTMR7	TSS1500	S_Shore
83	1.53e-08	cg24701575	0.0002	0.09	0.838538	11	31845389	+			N_Shore
		cg20467957	0.0014	0.17	0.026034	11	31845529	-			N_Shore
		cg03405909	0.0039	0.31	0.03378	11	31845639	-			N_Shore
		cg03692563	0.0005	0.2	0.58171	11	31846414	+			N_Shore
		cg26261502	0.0008	0.12	0.153883	11	31846533	-			N_Shore
		cg10344369	0.0006	0.17	0.426231	11	31846622	-			N_Shore
		cg24935332	0.0012	0.25	0.072672	11	31846819	-			N_Shore
		cg08364561	0.0019	0.28	0.162458	11	31846844	+			N_Shore
		cg07441518	0.0013	0.26	0.382451	11	31846849	+			N_Shore
		cg13336214	0.0015	0.29	0.09574	11	31847101	-	PAUPAR;DKFZp686K1684	TSS1500;Body	N_Shore
		cg17310258	0.0018	0.47	0.114084	11	31847173	+			Island
84	1.75e-08	cg20728514	0.0006	0.3	0.43826	22	44568423	-	PARVG;PARVG	TSS1500;TSS1500	OpenSea
		cg17542751	0.0013	0.14	0.019219	22	44568725	-	PARVG;PARVG	TSS200;TSS200	OpenSea
		cg25353896	0.0016	0.24	0.031035	22	44568753	+	PARVG;PARVG	TSS200;TSS200	OpenSea
		cg02911509	0.0015	0.17	0.011791	22	44568770	+	PARVG;PARVG	TSS200;TSS200	OpenSea
		cg13429423	0.0017	0.26	0.00615	22	44568775	+	PARVG;PARVG	TSS200;TSS200	OpenSea
		cg08271031	0.0014	0.16	0.018322	22	44568812	-	PARVG;PARVG	TSS200;TSS200	OpenSea
85	1.82e-08	cg09596818	0.0012	0.16	0.070641	7	98245716	+	NPTX2	TSS1500	N_Shore
		cg00548268	0.0014	0.29	0.070384	7	98245830	-	NPTX2	TSS1500	Island
		cg13314145	0.0025	0.17	0.128327	7	98246001	-	NPTX2	TSS1500	Island
		cg08315202	0.0028	0.19	0.026494	7	98246006	-	NPTX2	TSS1500	Island
		cg18952796	0.0021	0.07	0.00811	7	98246633	-	NPTX2;NPTX2	5'UTR;1stExon	Island
86	1.82e-08	cg05461259	-0.0001	0.35	0.949058	1	2344699	-	PEX10;PEX10	TSS1500;TSS1500	Island
		cg16355231	-0.0026	0.38	0.009329	1	2344979	-	PEX10;PEX10	TSS1500;TSS1500	N_Shore
		cg23928726	-0.0016	0.25	0.060124	1	2344998	+	PEX10;PEX10	TSS1500;TSS1500	N_Shore
		cg19098932	-0.0037	0.54	0.032968	1	2345152	+	PEX10;PEX10	TSS1500;TSS1500	N_Shore
		cg14373988	-0.0006	0.86	0.174617	1	2345333	+	PEX10;PEX10	TSS1500;TSS1500	N_Shore
		cg23629166	-0.0012	0.74	0.00914	1	2345368	+	PEX10;PEX10	TSS1500;TSS1500	N_Shore
		cg24439334	-0.0008	0.71	0.405469	1	2345374	+	PEX10;PEX10	TSS1500;TSS1500	N_Shore
		cg13306335	-0.0009	0.65	0.310749	1	2345376	+	PEX10;PEX10	TSS1500;TSS1500	N_Shore
		cg23626733	-0.0019	0.57	0.082635	1	2345398	+	PEX10;PEX10	TSS1500;TSS1500	N_Shore
		cg20136951	-0.0008	0.51	0.390969	1	2345400	+	PEX10;PEX10	TSS1500;TSS1500	N_Shore
		cg20823695	-0.0013	0.43	0.071881	1	2345410	+	PEX10;PEX10	TSS1500;TSS1500	N_Shore
		cg20664247	-0.0024	0.68	0.014425	1	2345475	-	PEX10;PEX10	TSS1500;TSS1500	N_Shore
87	1.85e-08	cg03399669	0.0016	0.23	0.007713	16	11723091	+			OpenSea
		cg01348961	0.0013	0.25	0.123896	16	11723154	-			OpenSea
		cg22235264	0.0009	0.28	0.09105	16	11723664	-			OpenSea
		cg11874719	0.0024	0.43	0.001254	16	11723666	-			OpenSea
88	1.92e-08	cg23739910	0.0004	0.42	0.788922	17	42081594	-	NAGS;PYY	TSS1500;5'UTR	N_Shore
		cg18960565	0.0014	0.2	0.075669	17	42081798	-	NAGS;PYY;PYY	TSS1500;1stExon;5'UTR	N_Shore
		cg07739179	0.0016	0.32	0.042951	17	42081810	-	NAGS;PYY;PYY	TSS1500;1stExon;5'UTR	N_Shore
		cg19579216	0.001	0.21	0.334935	17	42081856	-	NAGS;PYY	TSS200;TSS200	N_Shore
		cg07803108	0.0018	0.21	0.051104	17	42081927	+	NAGS;PYY	TSS200;TSS200	N_Shore
		cg03902729	0.0008	0.11	0.042356	17	42081932	+	NAGS;PYY	TSS200;TSS200	N_Shore
		cg03384000	0.0016	0.22	0.084826	17	42081948	+	NAGS;PYY	TSS200;TSS200	N_Shore
		cg00462994	0.0007	0.11	0.151495	17	42081955	+	NAGS;PYY	TSS200;TSS200	N_Shore
		cg21515349	0.0006	0.12	0.196905	17	42082028	-	NAGS;PYY	TSS200;TSS200	Island
		cg10172783	0.001	0.29	0.027309	17	42082036	-	NAGS;PYY	1stExon;TSS200	Island
89	1.98e-08	cg24866418	0.002	0.31	0.00019	3	9594082	-	LHFPL4	Body	Island
		cg12841266	0.0021	0.3	3.04e-05	3	9594093	-	LHFPL4	Body	Island
		cg13347257	-0.0001	0.15	0.962574	3	9594151	-	LHFPL4	Body	Island
		cg11084334	0.0027	0.52	0.001022	3	9594264	-	LHFPL4	Body	Island
		cg19099050	0.0017	0.24	0.07845	3	9594382	-	LHFPL4	5'UTR	N_Shore
		cg04061117	0.0017	0.36	0.130502	3	9594385	-	LHFPL4	5'UTR	N_Shore
90	2.55e-08	cg05969743	0.0032	0.49	0.026751	2	236890318	-	AGAP1;AGAP1	Body;Body	OpenSea
		cg12157614	0.003	0.42	0.001935	2	236890427	-	AGAP1;AGAP1	Body;Body	OpenSea
		cg27634020	0.0029	0.34	0.019015	2	236890542	+	AGAP1;AGAP1	Body;Body	OpenSea
91	2.79e-08	cg19965221	0.0027	0.12	0.036756	15	30114474	+	TJP1;TJP1;TJP1;TJP1	5'UTR;1stExon;1stExon;5'UTR	Island
		cg00204501	0.0021	0.11	0.009333	15	30114651	+	TJP1;TJP1;TJP1;TJP1	5'UTR;1stExon;1stExon;5'UTR	Island
		cg12685846	0.0022	0.25	0.030449	15	30114814	+	TJP1;TJP1	TSS200;TSS200	Island
		cg04969688	0.0015	0.18	0.005584	15	30114816	+	TJP1;TJP1	TSS200;TSS200	Island
		cg05045210	0.0009	0.26	0.040809	15	30114829	+	TJP1;TJP1;TJP1;TJP1	TSS1500;TSS200;TSS200;Body	Island
		cg13698274	0.0029	0.2	0.010903	15	30114867	-	TJP1;TJP1;TJP1;TJP1	TSS1500;TSS200;TSS200;Body	Island
		cg12400336	0.0006	0.11	0.615577	15	30114871	-	TJP1;TJP1	TSS200;TSS200	Island
		cg19781053	0.0007	0.06	0.059236	15	30114912	-	TJP1;TJP1	TSS1500;TSS1500	Island
		cg13412433	0.0004	0.08	0.250372	15	30115098	-	TJP1;TJP1;TJP1;TJP1	TSS1500;TSS1500;TSS1500;Body	Island
		cg25050951	0.0017	0.19	0.19988	15	30115147	-	TJP1;TJP1	TSS1500;TSS1500	Island
		cg02248826	0.0006	0.12	0.081976	15	30115149	+	TJP1;TJP1	TSS1500;TSS1500	Island
		cg12430467	0.0009	0.17	0.360735	15	30115299	-	TJP1;TJP1	TSS1500;TSS1500	S_Shore
92	2.81e-08	cg25326086	0.0015	0.27	0.069249	12	123752628	-	CDK2AP1;CDK2AP1;CDK2AP1;CDK2AP1;CDK2AP1	5'UTR;5'UTR;Body;Body;Body	N_Shore
		cg17158827	0.0008	0.25	0.339521	12	123752644	+	CDK2AP1;CDK2AP1;CDK2AP1;CDK2AP1;CDK2AP1	5'UTR;5'UTR;Body;Body;Body	N_Shore
		cg24203169	0.0009	0.31	0.345777	12	123752662	+	CDK2AP1;CDK2AP1;CDK2AP1;CDK2AP1;CDK2AP1	5'UTR;5'UTR;Body;Body;Body	N_Shore
		cg01247747	0.0015	0.29	0.036843	12	123752727	-	CDK2AP1;CDK2AP1;CDK2AP1;CDK2AP1;CDK2AP1;CDK2AP1	5'UTR;5'UTR;1stExon;Body;Body;Body	N_Shore
		cg01660796	0.002	0.21	0.001345	12	123752805	+	CDK2AP1;CDK2AP1;CDK2AP1;CDK2AP1;CDK2AP1	5'UTR;TSS200;Body;Body;Body	N_Shore
		cg05760918	0.0015	0.21	0.076582	12	123752851	-	CDK2AP1;CDK2AP1;CDK2AP1;CDK2AP1;CDK2AP1	5'UTR;TSS200;Body;Body;Body	N_Shore
		cg10289269	0.0018	0.18	0.04148	12	123752916	+	CDK2AP1;CDK2AP1;CDK2AP1;CDK2AP1;CDK2AP1	5'UTR;TSS200;Body;Body;Body	N_Shore
		cg25630910	0.0021	0.16	0.121946	12	123753186	-	CDK2AP1	Body	N_Shore
		cg20181887	0.0014	0.41	0.459036	12	123753272	-	CDK2AP1	Body	N_Shore
		cg10411075	0.0016	0.32	0.041341	12	123753891	+	CDK2AP1;CDK2AP1;CDK2AP1;CDK2AP1;CDK2AP1	5'UTR;TSS1500;Body;Body;Body	N_Shore
		cg20749750	0.0008	0.26	0.422851	12	123753944	-	CDK2AP1;CDK2AP1;CDK2AP1;CDK2AP1;CDK2AP1	5'UTR;TSS1500;Body;Body;Body	N_Shore
		cg08696931	0.0018	0.41	0.341583	12	123754071	-	CDK2AP1	Body	Island
		cg02017926	0.0046	0.35	0.045859	12	123754328	-	CDK2AP1	Body	Island
93	2.81e-08	cg27209729	-0.0032	0.46	0.005839	11	64428925	+	NRXN2;NRXN2	Body;Body	S_Shore
		cg06674056	-0.0026	0.54	0.018689	11	64428939	+	NRXN2;NRXN2	Body;Body	S_Shore
		cg23076371	-0.0016	0.82	0.039189	11	64429228	+	NRXN2;NRXN2	Body;Body	S_Shore
		cg16453213	-0.0014	0.57	0.062719	11	64429716	+	NRXN2;NRXN2	Body;Body	S_Shore
94	3.36e-08	cg12554857	0.0013	0.25	0.018449	4	95264019	+	HPGDS;HPGDS	5'UTR;1stExon	OpenSea
		cg16567676	0.0017	0.29	0.003834	4	95264074	-	HPGDS	TSS200	OpenSea
		cg27186013	0.0022	0.21	0.008255	4	95264127	-	HPGDS	TSS200	OpenSea
		cg19522940	0.0011	0.11	0.039413	4	95264373	-	HPGDS	TSS1500	OpenSea
95	3.64e-08	cg10921709	0.0015	0.3	0.367646	22	38092643	+	TRIOBP	TSS1500	OpenSea
		cg22706634	0.0013	0.13	0.073472	22	38092651	+	TRIOBP	TSS1500	OpenSea
		cg11679014	0.0021	0.2	0.033838	22	38092719	-	TRIOBP	TSS1500	OpenSea
		cg11540735	0.001	0.21	0.069281	22	38092771	+	TRIOBP	TSS1500	OpenSea
		cg14268632	0.0015	0.18	0.106624	22	38092830	+	TRIOBP	TSS200	OpenSea
		cg12325455	0.0029	0.24	0.058617	22	38092876	-	TRIOBP	TSS200	OpenSea
		cg06644488	0.001	0.11	0.165511	22	38092896	+	TRIOBP	TSS200	OpenSea
		cg06594770	0.0009	0.09	0.155536	22	38092974	-	TRIOBP	TSS200	OpenSea
		cg05691152	0.001	0.1	0.265657	22	38092978	-	TRIOBP	TSS200	OpenSea
		cg12379720	0.0011	0.1	0.333834	22	38092989	-	TRIOBP	TSS200	OpenSea
		cg13897416	0.0014	0.15	0.091906	22	38093079	+	TRIOBP;TRIOBP	5'UTR;1stExon	OpenSea
		cg03360992	0.001	0.24	0.459346	22	38093207	+	TRIOBP	5'UTR	OpenSea
96	4.43e-08	cg02938320	0.0009	0.41	0.311556	2	223168178	+	CCDC140	5'UTR	N_Shore
		cg14688579	0.0022	0.29	0.080968	2	223168453	+	CCDC140	5'UTR	N_Shore
		cg07119829	0.0005	0.19	0.654544	2	223168487	+	CCDC140	5'UTR	N_Shore
		cg14559259	0.0008	0.09	0.070592	2	223168575	-	CCDC140	5'UTR	N_Shore
		cg22764436	0.0005	0.1	0.321851	2	223168727	+	CCDC140	Body	Island
		cg08506931	0.0008	0.24	0.368466	2	223168861	-	CCDC140	Body	Island
		cg00699392	0.002	0.15	0.016276	2	223169352	+	CCDC140	3'UTR	N_Shore
		cg02224980	0.0011	0.17	0.044399	2	223169501	+	CCDC140	3'UTR	N_Shore
		cg15825116	0.0016	0.12	0.070212	2	223169586	+	CCDC140	3'UTR	N_Shore
		cg09486778	0.0013	0.29	0.469114	2	223169609	+	CCDC140	3'UTR	N_Shore
97	4.92e-08	cg15704521	0.0014	0.46	0.335958	7	2773877	+	GNA12	Body	N_Shore
		cg11967765	0.002	0.3	0.002454	7	2774195	+	GNA12	Body	N_Shore
		cg11884933	0.0026	0.28	0.007903	7	2774414	-	GNA12	Body	N_Shore
		cg01492538	0.0023	0.29	0.008615	7	2774543	-	GNA12	Body	Island
		cg16080125	0.0012	0.37	0.057866	7	2774654	-	GNA12	Body	Island
98	5.77e-08	cg07758738	0.0026	0.24	0.002366	18	12911528	+			Island
		cg01713272	0.0024	0.27	0.027879	18	12911711	-			Island
		cg00316875	0.0028	0.56	0.11728	18	12912338	+			Island
		cg17942831	0.0009	0.81	0.216336	18	12912418	-			Island
99	8.67e-08	cg08123463	0.0002	0.82	0.90234	1	1368297	-	LOC102724312;LOC102724312;LOC102724312	Body;Body;Body	N_Shelf
		cg16496742	-0.0004	0.8	0.582212	1	1368387	-	LOC102724312;LOC102724312;LOC102724312	Body;Body;Body	N_Shelf
		cg26394870	-0.0032	0.76	0.005505	1	1368541	-	LOC102724312;LOC102724312;LOC102724312	Body;Body;Body	N_Shelf
		cg19270739	-0.0021	0.34	0.012107	1	1368846	-			N_Shore
		cg21837069	-0.0006	0.13	0.59822	1	1369466	-	VWA1;VWA1	TSS1500;TSS1500	N_Shore
		cg17491622	0.0016	0.12	0.216361	1	1369616	+	VWA1;VWA1	TSS1500;TSS1500	N_Shore
		cg00702126	0.0003	0.1	0.461419	1	1369793	-	VWA1;VWA1	TSS1500;TSS1500	N_Shore
		cg14667273	0.0006	0.1	0.206474	1	1369934	-	VWA1;VWA1	TSS1500;TSS1500	N_Shore
		cg27391934	0.0018	0.13	0.002362	1	1369948	+	VWA1;VWA1	TSS1500;TSS1500	N_Shore
		cg07898743	0.0009	0.11	0.056533	1	1369950	+	LOC102724312;LOC102724312;LOC102724312;VWA1;VWA1	Body;Body;Body;TSS1500;TSS1500	N_Shore
		cg20138749	0.0002	0.08	0.747988	1	1370013	+	VWA1;VWA1;LOC102724312;LOC102724312;LOC102724312	TSS1500;TSS1500;TSS200;TSS200;TSS200	N_Shore
		cg16784215	0.0017	0.23	0.050065	1	1370138	+	VWA1;VWA1;LOC102724312;LOC102724312;LOC102724312	TSS1500;TSS1500;TSS200;TSS200;TSS200	N_Shore
		cg07232890	-0.0006	0.16	0.223897	1	1370228	+	VWA1;VWA1;LOC102724312;LOC102724312;LOC102724312	TSS1500;TSS1500;TSS1500;TSS1500;TSS1500	N_Shore
100	8.68e-08	cg24388985	0.0011	0.1	0.034995	20	51109896	-			OpenSea
		cg20711218	0.0009	0.25	0.100972	20	51110021	+			OpenSea
		cg04302055	0.0012	0.14	0.019443	20	51110040	+			OpenSea
		cg27028045	0.0008	0.09	0.124677	20	51110955	-			OpenSea
		cg01629873	0.0005	0.05	0.080234	20	51111093	-			OpenSea
101	8.73e-08	cg22169990	0.003	0.47	0.005601	7	150786051	+	AGAP3;AGAP3	Body;Body	S_Shore
		cg21887193	0.0037	0.47	0.020463	7	150786082	+	AGAP3;AGAP3	Body;Body	S_Shore
		cg22337913	0.0013	0.15	0.024651	7	150786599	-	AGAP3;AGAP3;AGAP3;AGAP3	5'UTR;Body;Body;Body	S_Shore
		cg11243424	0.0015	0.31	0.013501	7	150786646	+	AGAP3;AGAP3;AGAP3;AGAP3	5'UTR;Body;Body;Body	S_Shore
102	8.93e-08	cg20112311	-0.0009	0.75	0.395507	4	15480407	+	CC2D2A;CC2D2A;CC2D2A	Body;Body;Body	OpenSea
		cg18797590	-0.0034	0.54	0.017547	4	15480643	-	CC2D2A;CC2D2A;CC2D2A	Body;Body;Body	OpenSea
		cg20816447	-0.0033	0.25	0.009443	4	15480781	-	CC2D2A;CC2D2A;CC2D2A	Body;Body;Body	OpenSea
		cg18993949	-0.002	0.52	0.009329	4	15481269	+	CC2D2A;CC2D2A;CC2D2A	Body;Body;Body	OpenSea
103	9.11e-08	cg17857881	-0.0022	0.61	0.043631	19	49993008	-	RPL13A;RPL13A;RPL13AP5;RPL13A;SNORD32A;SNORD33;SNORD34;SNORD35A	5'UTR;Body;Body;Body;TSS1500;TSS1500;TSS1500;TSS1500	S_Shore
		cg24082526	-0.0019	0.58	0.035392	19	49993125	-	RPL13AP5;SNORD33;SNORD35A;SNORD34;RPL13A;SNORD32A	Body;TSS1500;TSS1500;TSS1500;Body;TSS200	S_Shore
		cg10380760	-0.0004	0.54	0.422482	19	49993143	-	RPL13AP5;SNORD33;SNORD35A;SNORD34;RPL13A;SNORD32A	Body;TSS1500;TSS1500;TSS1500;Body;TSS200	S_Shore
		cg23390488	-0.0014	0.77	0.056244	19	49993150	-	RPL13AP5;SNORD33;SNORD35A;SNORD34;RPL13A;SNORD32A	Body;TSS1500;TSS1500;TSS1500;Body;TSS200	S_Shore
		cg15531369	-0.0021	0.56	0.068948	19	49993157	+	RPL13AP5;SNORD33;SNORD35A;SNORD34;RPL13A;SNORD32A	Body;TSS1500;TSS1500;TSS1500;Body;TSS200	S_Shore
		cg06538345	-0.0018	0.65	0.110262	19	49993186	-	RPL13AP5;SNORD33;SNORD35A;SNORD34;RPL13A;SNORD32A	Body;TSS1500;TSS1500;TSS1500;Body;TSS200	S_Shore
		cg27321942	-0.0018	0.59	0.024313	19	49993217	+	RPL13AP5;SNORD33;SNORD35A;SNORD34;RPL13A;SNORD32A	Body;TSS1500;TSS1500;TSS1500;Body;TSS200	S_Shore
		cg02707552	-0.001	0.71	0.227881	19	49993758	+	RPL13AP5;SNORD35A;SNORD33;SNORD34;RPL13A	Body;TSS1500;TSS200;TSS1500;Body	S_Shelf
		cg11252555	-0.0012	0.77	0.089183	19	49993865	-	RPL13AP5;SNORD35A;SNORD33;SNORD34;RPL13A	Body;TSS1500;TSS200;TSS1500;Body	S_Shelf
		cg08570691	-0.0016	0.75	0.019409	19	49993873	-	RPL13AP5;SNORD35A;SNORD33;SNORD34;RPL13A	Body;TSS1500;Body;TSS1500;Body	S_Shelf
		cg18728862	-0.0016	0.66	0.086626	19	49993915	+	RPL13A;RPL13AP5;RPL13A;SNORD34;SNORD35A;RPL13A;SNORD33	Body;Body;Body;TSS1500;TSS1500;Body;Body	S_Shelf
		cg21293902	-0.0006	0.83	0.494096	19	49994097	+	SNORD34;RPL13AP5;SNORD35A;RPL13A	TSS200;Body;TSS1500;Body	S_Shelf
		cg05864763	0	0.78	0.993575	19	49994115	+	RPL13A;RPL13AP5;RPL13A;SNORD35A;RPL13A;SNORD34;RPL13A;RPL13A;RPL13AP5;RPL13A	Body;Body;Body;TSS1500;Body;TSS200;ExonBnd;ExonBnd;ExonBnd;ExonBnd	S_Shelf
		cg00821444	0	0.85	0.973288	19	49994149	+	SNORD34;RPL13AP5;SNORD35A;RPL13A	TSS200;Body;TSS1500;Body	S_Shelf
104	9.55e-08	cg15902038	0.0015	0.27	0.032784	15	42693448	+	CAPN3;CAPN3;CAPN3;CAPN3;CAPN3;CAPN3;CAPN3	Body;TSS1500;Body;Body;Body;Body;Body	OpenSea
		cg20309061	0.0009	0.18	0.251013	15	42693555	+	CAPN3;CAPN3;CAPN3;CAPN3;CAPN3;CAPN3;CAPN3	Body;TSS1500;Body;Body;Body;Body;Body	OpenSea
		cg06760004	0.0023	0.53	0.024979	15	42693865	-	CAPN3;CAPN3;CAPN3;CAPN3	TSS1500;Body;Body;Body	OpenSea
		cg24833706	0.0022	0.6	0.076775	15	42694005	+	CAPN3;CAPN3;CAPN3;CAPN3;CAPN3;CAPN3;CAPN3	TSS1500;ExonBnd;ExonBnd;ExonBnd;Body;Body;Body	OpenSea
		cg24801154	0.0008	0.81	0.296152	15	42694231	-	CAPN3;CAPN3;CAPN3;CAPN3	TSS1500;Body;Body;Body	OpenSea
		cg07576135	0.0007	0.21	0.214837	15	42694403	-	CAPN3;CAPN3;CAPN3;CAPN3;CAPN3;CAPN3;CAPN3	Body;Body;TSS200;Body;Body;Body;Body	OpenSea
		cg23198793	0.0009	0.23	0.10614	15	42694406	-	CAPN3;CAPN3;CAPN3;CAPN3;CAPN3;CAPN3;CAPN3	Body;Body;TSS200;Body;Body;Body;Body	OpenSea
105	9.78e-08	cg26685941	-0.0034	0.37	0.001	13	95952902	-	ABCC4;ABCC4	Body;Body	N_Shore
		cg05412028	-0.0044	0.39	0.000922	13	95952937	-	ABCC4;ABCC4	Body;Body	N_Shore
		cg25868675	0.0003	0.05	0.643016	13	95953229	+	ABCC4;ABCC4	Body;Body	N_Shore
106	1.02e-07	cg08594592	-0.0015	0.62	0.068427	1	94528729	-	ABCA4	Body	OpenSea
		cg23238308	-0.0008	0.6	0.284366	1	94528818	+	ABCA4	Body	OpenSea
		cg06349168	-0.0005	0.3	0.714113	1	94529063	+	ABCA4	Body	OpenSea
		cg27010079	-0.0016	0.73	0.001623	1	94529263	-	ABCA4	Body	OpenSea
		cg06175101	-0.0024	0.35	0.010153	1	94529767	-	ABCA4	Body	OpenSea
107	1.03e-07	cg25885282	0.0013	0.25	0.009376	7	1545522	-			S_Shore
		cg19697351	0.0016	0.24	0.00337	7	1545526	-			S_Shore
		cg04145624	0.0011	0.4	0.14925	7	1545534	+			S_Shore
		cg25541528	0.0014	0.34	0.045033	7	1545819	-			S_Shore
		cg19037310	0.0014	0.16	0.016717	7	1546068	+			S_Shore
108	1.08e-07	cg05385453	0.001	0.16	0.018316	8	35092683	-	UNC5D	TSS1500	Island
		cg13561879	0.0031	0.28	0.008255	8	35092687	-	UNC5D	TSS1500	Island
		cg08000065	0.0012	0.16	0.351703	8	35092823	+	UNC5D	TSS200	Island
		cg26872137	0.0045	0.22	0.018114	8	35092870	+	UNC5D	TSS200	Island
		cg06010588	0.0024	0.25	0.05517	8	35092876	+	UNC5D	TSS200	Island
		cg13867963	0.0042	0.32	0.007713	8	35092878	+	UNC5D	TSS200	Island
		cg17889086	0.0009	0.14	0.097061	8	35093161	+	UNC5D;UNC5D	5'UTR;1stExon	Island
		cg06638129	0.0012	0.15	0.037375	8	35093176	+	UNC5D;UNC5D	5'UTR;1stExon	Island
		cg04629898	0.0004	0.09	0.434679	8	35093210	-	UNC5D;UNC5D	5'UTR;1stExon	Island
		cg17486097	0.0039	0.28	0.01903	8	35093411	-	UNC5D	Body	Island
109	1.09e-07	cg14226755	0.0027	0.48	0.079297	2	236923322	-	AGAP1;AGAP1	Body;Body	OpenSea
		cg11007962	0.0039	0.34	0.098393	2	236923454	+	AGAP1;AGAP1	Body;Body	OpenSea
		cg20128773	0.0027	0.65	0.142045	2	236923534	-	AGAP1;AGAP1	Body;Body	OpenSea
		cg16878889	0.0022	0.36	0.05346	2	236923759	-	AGAP1;AGAP1	Body;Body	OpenSea
		cg26641996	0.0021	0.79	0.082337	2	236924310	+	AGAP1;AGAP1	Body;Body	OpenSea
110	1.18e-07	cg27256074	0.0023	0.34	0.0666	12	46780872	-	LOC100288798;LOC100288798;LOC100288798;LOC100288798;LOC100288798	Body;Body;Body;Body;Body	S_Shelf
		cg16842634	0.003	0.36	0.045693	12	46780880	-	LOC100288798;LOC100288798;LOC100288798;LOC100288798;LOC100288798	Body;Body;Body;Body;Body	S_Shelf
		cg27182548	0.0033	0.24	0.001958	12	46780974	-	LOC100288798;LOC100288798;LOC100288798;LOC100288798;LOC100288798	Body;Body;Body;Body;Body	S_Shelf
		cg16227731	0.0015	0.33	0.139592	12	46781190	-	LOC100288798;LOC100288798;LOC100288798;LOC100288798;LOC100288798	Body;Body;Body;Body;Body	S_Shelf
		cg11522044	0.0023	0.54	0.077709	12	46781487	-			S_Shelf
111	1.29e-07	cg12245956	0.0015	0.77	0.030251	2	47205784	+	TTC7A;TTC7A;TTC7A;TTC7A	Body;5'UTR;Body;Body	OpenSea
		cg05178958	0.0014	0.14	0.016419	2	47205947	+	TTC7A;TTC7A;TTC7A;TTC7A;TTC7A;TTC7A;TTC7A;TTC7A	ExonBnd;ExonBnd;ExonBnd;ExonBnd;Body;5'UTR;Body;Body	OpenSea
		cg04283041	0.001	0.29	0.221052	2	47206681	-	TTC7A;TTC7A;TTC7A;TTC7A	Body;5'UTR;Body;Body	OpenSea
		cg12292810	0.0022	0.27	0.005187	2	47206965	+	TTC7A;TTC7A;TTC7A;TTC7A	Body;5'UTR;Body;Body	OpenSea
112	1.39e-07	cg11637076	-0.0002	0.15	0.879961	19	49575188	+	KCNA7	Body	Island
		cg26923490	0.0024	0.29	0.001758	19	49575475	-	KCNA7	1stExon	Island
		cg05962092	0.0021	0.42	0.00334	19	49575664	-	KCNA7	1stExon	Island
		cg06713632	0.0037	0.29	0.011581	19	49576056	-	KCNA7;KCNA7	1stExon;5'UTR	Island
		cg01501819	0.0009	0.2	0.091099	19	49576200	+	KCNA7	TSS200	S_Shore
		cg26450866	0.0009	0.15	0.189228	19	49576241	-	KCNA7	TSS200	S_Shore
113	1.45e-07	cg17740322	0.0017	0.24	0.021317	10	104535521	-	C10orf26;C10orf26	TSS1500;Body	OpenSea
		cg03161190	0.0019	0.17	0.013207	10	104535792	-	C10orf26;C10orf26	TSS200;Body	OpenSea
		cg17894755	0.0019	0.22	0.014777	10	104535794	-	C10orf26;C10orf26	TSS200;Body	OpenSea
		cg15227982	0.0019	0.24	0.006478	10	104535854	-	C10orf26;C10orf26	TSS200;Body	OpenSea
		cg25104397	0.0022	0.24	0.003086	10	104535920	-	C10orf26;C10orf26;C10orf26	5'UTR;Body;1stExon	OpenSea
		cg23247968	0.0018	0.24	0.003895	10	104535961	+	C10orf26;C10orf26;C10orf26	5'UTR;Body;1stExon	OpenSea
		cg14939082	0.0016	0.22	0.035144	10	104535990	+	C10orf26;C10orf26;C10orf26	5'UTR;Body;1stExon	OpenSea
		cg26640901	0.0003	0.37	0.798648	10	104536035	+	C10orf26;C10orf26;C10orf26	5'UTR;Body;1stExon	OpenSea
		cg27517345	0.0003	0.39	0.850702	10	104536052	-	C10orf26;C10orf26;C10orf26	5'UTR;Body;1stExon	OpenSea
		cg09405083	0.0004	0.15	0.694641	10	104536121	-	C10orf26;C10orf26;C10orf26	5'UTR;Body;1stExon	OpenSea
114	1.55e-07	cg19420817	-0.0015	0.69	0.012171	11	35992808	+	LDLRAD3;LDLRAD3;LDLRAD3	5'UTR;Body;Body	OpenSea
		cg11489192	-0.0038	0.64	0.059962	11	35993771	+	LDLRAD3;LDLRAD3;LDLRAD3	5'UTR;Body;Body	OpenSea
		cg14595291	-0.0023	0.68	0.003704	11	35993855	+	LDLRAD3;LDLRAD3;LDLRAD3	5'UTR;Body;Body	OpenSea
		cg10114358	-0.0013	0.75	0.190282	11	35993896	+	LDLRAD3;LDLRAD3;LDLRAD3	5'UTR;Body;Body	OpenSea
115	1.65e-07	cg11112161	0.0021	0.18	0.002444	17	33823004	+	SLFN12L	Body	OpenSea
		cg00444151	0.0016	0.51	0.076922	17	33823619	+	SLFN12L	Body	OpenSea
		cg23933241	0.002	0.3	0.006995	17	33823690	-	SLFN12L	Body	OpenSea
116	1.65e-07	cg15089077	0.0023	0.66	0.081886	1	55246867	-	TTC22	3'UTR	Island
		cg24550149	0.0014	0.83	0.100985	1	55246954	+	TTC22	Body	Island
		cg19022697	0.003	0.75	0.190192	1	55247140	+	TTC22	Body	Island
		cg15645660	0.001	0.85	0.048591	1	55247356	+	TTC22	Body	Island
		cg11949335	0.0013	0.86	0.091291	1	55247408	+	TTC22	Body	Island
		cg02584939	0.0014	0.73	0.046299	1	55248099	-	TTC22	Body	S_Shore
117	1.67e-07	cg00039147	0.0023	0.62	0.007628	17	35194628	-			OpenSea
		cg04537173	0.0026	0.39	0.103605	17	35195007	+			OpenSea
		cg03180777	0.0025	0.71	0.02775	17	35195140	-			OpenSea
118	1.7e-07	cg15001615	0.0016	0.19	0.007403	19	35819775	+	CD22	TSS1500	OpenSea
		cg15743985	0.0019	0.28	0.004912	19	35819809	-	CD22	TSS1500	OpenSea
		cg24750752	0.0019	0.23	0.149485	19	35819889	+	CD22	TSS200	OpenSea
		cg25360761	0.0013	0.28	0.067987	19	35819943	-	CD22	TSS200	OpenSea
		cg19977428	0.0012	0.18	0.106013	19	35819985	+	CD22	TSS200	OpenSea
		cg03574571	0.0011	0.32	0.134304	19	35820181	+	CD22	5'UTR	OpenSea
119	1.75e-07	cg04510282	0.0021	0.53	0.298278	5	77253378	-			N_Shore
		cg20959460	0.0027	0.21	0.007449	5	77253544	+			N_Shore
		cg26446499	0.003	0.35	0.029079	5	77253555	+			N_Shore
		cg25051331	0.0012	0.14	0.023071	5	77253833	-			Island
		cg09048251	0.0028	0.29	0.030251	5	77253974	-			Island
		cg07595776	0.0034	0.35	0.163888	5	77253990	+			Island
120	1.78e-07	cg03195665	0.0006	0.61	0.302206	19	52265748	+	FPR2;FPR2	5'UTR;TSS1500	OpenSea
		cg04949934	0.0006	0.89	0.098205	19	52266043	+	FPR2;FPR2	TSS1500;5'UTR	OpenSea
		cg12306057	-0.0003	0.74	0.611725	19	52266295	+	FPR2;FPR2	5'UTR;TSS1500	OpenSea
		cg20868724	-0.0011	0.8	0.027839	19	52266546	+	FPR2;FPR2	TSS200;5'UTR	OpenSea
		cg07754558	-0.0019	0.46	0.01575	19	52266621	+	FPR2;FPR2	TSS200;5'UTR	OpenSea
		cg14203721	-0.0017	0.83	0.003751	19	52266642	+	FPR2;FPR2;FPR2	5'UTR;1stExon;5'UTR	OpenSea
121	2.01e-07	cg00319052	0.001	0.78	0.110418	2	74196376	+	DGUOK-AS1;DGUOK-AS1	Body;Body	OpenSea
		cg15071067	0.0024	0.68	0.004906	2	74196550	-	DGUOK-AS1;DGUOK-AS1	Body;Body	OpenSea
		cg01964004	0.0025	0.61	0.005789	2	74196572	+	DGUOK-AS1;DGUOK-AS1	Body;Body	OpenSea
122	2.01e-07	cg23704892	-0.0003	0.07	0.292919	10	102046610	-	BLOC1S2;BLOC1S2;BLOC1S2;BLOC1S2;BLOC1S2;BLOC1S2	TSS1500;TSS1500;TSS200;TSS200;TSS200;TSS200	Island
		cg26610808	-0.0011	0.14	0.052339	10	102046685	+	BLOC1S2;BLOC1S2	TSS1500;TSS1500	S_Shore
		cg15298486	-0.0013	0.13	0.023489	10	102046690	+	BLOC1S2;BLOC1S2	TSS1500;TSS1500	S_Shore
		cg01832997	-0.0011	0.1	0.010606	10	102046743	-	BLOC1S2;BLOC1S2;BLOC1S2;BLOC1S2;BLOC1S2;BLOC1S2	TSS1500;TSS1500;TSS1500;TSS1500;TSS1500;TSS1500	S_Shore
		cg23341182	-0.0028	0.28	0.002366	10	102046768	+	BLOC1S2;BLOC1S2	TSS1500;TSS1500	S_Shore
123	2.02e-07	cg02961707	0.0025	0.23	0.213309	19	7927974	-	EVI5L;EVI5L	Body;Body	Island
		cg19981796	0.0017	0.21	0.083594	19	7928066	+	EVI5L;EVI5L	Body;Body	Island
		cg03509094	0.0027	0.37	0.004099	19	7928546	+	EVI5L;EVI5L	Body;Body	Island
		cg24014869	0.0029	0.52	0.08737	19	7928751	+	EVI5L;EVI5L	3'UTR;3'UTR	Island
		cg22501922	0.0021	0.49	0.404005	19	7928773	+	EVI5L;EVI5L	3'UTR;3'UTR	S_Shore
124	2.03e-07	cg11205534	0.0013	0.25	0.00871	8	22547419	-	EGR3;EGR3;EGR3	3'UTR;3'UTR;3'UTR	N_Shore
		cg07082452	0.001	0.44	0.093577	8	22547688	+	EGR3	3'UTR	Island
		cg03127416	0.0015	0.2	0.055484	8	22548006	-	EGR3	Body	Island
		cg14394550	0.0017	0.34	0.372531	8	22548400	-	EGR3	Body	Island
		cg08810842	0.0007	0.2	0.493119	8	22548546	-	EGR3	Body	Island
		cg23253448	0.0016	0.27	0.002997	8	22548828	+	EGR3	Body	Island
		cg11460727	0.0005	0.3	0.190491	8	22548952	+	EGR3	Body	Island
		cg05361559	0.002	0.21	0.041858	8	22549103	-	EGR3	Body	Island
125	2.21e-07	cg07014891	-0.0017	0.21	0.064938	10	81964234	+	ANXA11;ANXA11;ANXA11;ANXA11;ANXA11;ANXA11;ANXA11	1stExon;5'UTR;5'UTR;5'UTR;5'UTR;5'UTR;5'UTR	N_Shore
		cg16745444	-0.0015	0.13	0.034854	10	81964268	+	ANXA11;ANXA11;ANXA11;ANXA11;ANXA11;ANXA11	TSS200;5'UTR;5'UTR;5'UTR;5'UTR;5'UTR	N_Shore
		cg03483709	-0.001	0.13	0.076621	10	81964318	+	ANXA11;ANXA11;ANXA11;ANXA11;ANXA11;ANXA11	TSS200;5'UTR;5'UTR;5'UTR;5'UTR;5'UTR	N_Shore
		cg16466154	-0.0019	0.23	0.035392	10	81964395	-	ANXA11;ANXA11;ANXA11;ANXA11;ANXA11;ANXA11	TSS200;5'UTR;5'UTR;5'UTR;5'UTR;5'UTR	N_Shore
		cg03876258	-0.0019	0.18	0.013092	10	81964397	-	ANXA11;ANXA11;ANXA11;ANXA11;ANXA11;ANXA11	TSS200;5'UTR;5'UTR;5'UTR;5'UTR;5'UTR	N_Shore
126	2.43e-07	cg05470166	-0.0014	0.54	0.077377	9	35905608	-	HRCT1	TSS1500	OpenSea
		cg07395140	-0.0005	0.31	0.55529	9	35905816	+	HRCT1	TSS1500	OpenSea
		cg22315619	-0.0012	0.31	0.087198	9	35905911	-	HRCT1	TSS1500	OpenSea
		cg20868633	-0.0033	0.51	0.010814	9	35906101	+	HRCT1	TSS200	OpenSea
		cg02258201	-0.0034	0.66	0.007903	9	35906148	-	HRCT1	TSS200	OpenSea
127	2.44e-07	cg25647583	0.001	0.34	0.128604	15	91427184	+	FES;FES;FES;FES	TSS1500;TSS1500;TSS1500;TSS1500	N_Shore
		cg09397246	0.0015	0.26	0.019376	15	91427361	+	FES;FES;FES;FES	TSS1500;TSS1500;TSS1500;TSS1500	N_Shore
		cg26405020	0.0024	0.26	0.000659	15	91427363	+	FES;FES;FES;FES	TSS1500;TSS1500;TSS1500;TSS1500	N_Shore
		cg03209642	0.0028	0.15	0.033314	15	91427605	-	FES;FES;FES;FES	TSS200;TSS1500;TSS1500;TSS200	Island
		cg22556683	0.0034	0.22	0.004203	15	91427738	-	FES;FES;FES;FES;FES;FES	TSS1500;TSS1500;1stExon;5'UTR;1stExon;5'UTR	Island
		cg05211768	0.0013	0.21	0.327635	15	91427848	-	FES;FES;FES;FES	5'UTR;TSS1500;5'UTR;TSS1500	Island
		cg04510874	0.0004	0.16	0.713777	15	91427884	-	FES;FES;FES;FES	5'UTR;TSS1500;5'UTR;TSS1500	Island
		cg18661868	0.0004	0.17	0.558188	15	91427965	-	FES;FES;FES;FES	5'UTR;TSS1500;5'UTR;TSS1500	S_Shore
		cg05180856	0.0006	0.33	0.353289	15	91428056	+	FES;FES;FES;FES	5'UTR;TSS1500;5'UTR;TSS1500	S_Shore
		cg18783296	0.0011	0.25	0.060202	15	91428131	-	FES;FES;FES;FES	5'UTR;5'UTR;TSS200;TSS200	S_Shore
		cg24350568	0.001	0.31	0.067276	15	91428139	-	FES;FES;FES;FES	5'UTR;5'UTR;TSS200;TSS200	S_Shore
		cg18047530	0.0006	0.3	0.317697	15	91428203	+	FES;FES;FES;FES	5'UTR;5'UTR;TSS200;TSS200	S_Shore
		cg06330618	0.0014	0.32	0.01687	15	91428456	+	FES;FES;FES;FES	1stExon;1stExon;Body;Body	S_Shore
128	2.57e-07	cg18973878	-0.0029	0.5	0.037875	18	77905119	-	LOC100130522;LOC100130522	TSS1500;TSS1500	N_Shore
		cg13704680	-0.004	0.26	0.132556	18	77905298	-	LOC100130522;LOC100130522	TSS1500;TSS1500	Island
		cg05251669	-0.0055	0.46	0.084359	18	77905391	-	LOC100130522;LOC100130522	TSS1500;TSS1500	Island
		cg19774868	-0.0033	0.36	0.030251	18	77905408	-	LOC100130522;LOC100130522	TSS1500;TSS1500	Island
		cg16244155	-0.0016	0.46	0.417479	18	77905565	+	LOC100130522;LOC100130522	TSS1500;TSS1500	Island
		cg20191338	-0.0029	0.24	0.148211	18	77905663	+	LOC100130522;LOC100130522	TSS200;TSS200	S_Shore
		cg06092953	-0.0033	0.2	0.063922	18	77905699	-	LOC100130522;LOC100130522	TSS200;TSS200	S_Shore
		cg12061113	-0.003	0.38	0.170133	18	77905747	+	LOC100130522;LOC100130522	TSS200;TSS200	S_Shore
		cg13287964	-0.0035	0.29	0.149883	18	77905751	+	LOC100130522;LOC100130522	TSS200;TSS200	S_Shore
		cg18687533	-0.0006	0.34	0.753396	18	77905947	-	LOC100130522;LOC100130522	Body;Body	S_Shore
129	2.58e-07	cg17017591	0.0024	0.39	0.174593	6	28557765	+			S_Shelf
		cg24698655	0.0025	0.19	0.011107	6	28557774	+			S_Shelf
		cg18383538	0.0005	0.19	0.430713	6	28557823	+			S_Shelf
		cg13338798	0.0016	0.11	0.06267	6	28557846	+			S_Shelf
		cg11118422	0.0014	0.15	0.090548	6	28557883	+			S_Shelf
		cg05301470	0.0021	0.39	0.020244	6	28558006	+			S_Shelf
		cg26977936	0.0006	0.44	0.619677	6	28558022	+			S_Shelf
		cg12934884	0.0018	0.23	0.087166	6	28558070	+			S_Shelf
		cg25679766	0.0015	0.27	0.311343	6	28558113	+			S_Shelf
130	2.61e-07	cg09481121	0.0009	0.76	0.724855	5	78985425	-	CMYA5	TSS1500	OpenSea
		cg11438310	0.0033	0.51	0.11569	5	78985434	+	CMYA5	TSS1500	OpenSea
		cg10257870	0.0031	0.69	0.163298	5	78985484	-	CMYA5	TSS200	OpenSea
		cg03546977	0.0026	0.45	0.175706	5	78985489	-	CMYA5	TSS200	OpenSea
		cg09655403	0.0026	0.72	0.160817	5	78985495	-	CMYA5	TSS200	OpenSea
		cg15197065	0.0023	0.63	0.114942	5	78985562	-	CMYA5	TSS200	OpenSea
		cg04154027	0.0029	0.74	0.169517	5	78985588	-	CMYA5	TSS200	OpenSea
		cg23279355	0.0034	0.68	0.188632	5	78985592	-	CMYA5	TSS200	OpenSea
		cg21606036	0.002	0.7	0.325999	5	78985900	+	CMYA5	Body	OpenSea
131	2.63e-07	cg25260426	0.0016	0.26	0.04558	10	126222996	+	LHPP;LHPP	Body;Body	OpenSea
		cg04726013	0.002	0.25	0.004594	10	126223236	-	LHPP;LHPP	Body;Body	OpenSea
		cg24759108	0.0017	0.21	0.001254	10	126223401	+	LHPP;LHPP	Body;Body	OpenSea
132	2.63e-07	cg14139227	-0.0005	0.6	0.878104	8	24770129	+	NEFM	TSS1500	N_Shore
		cg26174464	0.0015	0.25	0.10875	8	24770189	-	NEFM	TSS1500	N_Shore
		cg26330518	0.0007	0.1	0.502228	8	24770342	+	NEFM	TSS1500	N_Shore
		cg18898125	0.0034	0.26	0.048033	8	24770381	+	NEFM	TSS1500	N_Shore
		cg20040969	0.0027	0.15	0.013207	8	24770401	+	NEFM	TSS1500	N_Shore
		cg09234518	0.0008	0.14	0.483001	8	24771114	-	NEFM;NEFM	TSS200;TSS1500	Island
		cg16459364	0.0009	0.09	0.337567	8	24771125	-	NEFM;NEFM	TSS200;TSS1500	Island
		cg06210197	0.0041	0.22	0.003015	8	24771256	+	NEFM;NEFM	TSS1500;TSS200	Island
		cg07502389	0.0015	0.13	0.007628	8	24771259	+	NEFM;NEFM	TSS200;TSS1500	Island
		cg24214068	0.0013	0.14	0.008246	8	24771265	+	NEFM;NEFM	TSS1500;TSS200	Island
		cg18267374	0.001	0.09	0.004086	8	24771273	+	NEFM;NEFM;NEFM	TSS1500;5'UTR;1stExon	Island
		cg07552803	0.0013	0.15	0.147138	8	24771326	-	NEFM;NEFM	TSS1500;1stExon	Island
		cg23290344	0.0026	0.14	0.046318	8	24771466	+	NEFM;NEFM	TSS1500;1stExon	Island
		cg02761376	0.0001	0.1	0.927247	8	24771645	+	NEFM;NEFM	TSS1500;1stExon	Island
		cg02106941	0.0007	0.08	0.038956	8	24772137	+	NEFM;NEFM	TSS1500;1stExon	Island
133	2.77e-07	cg21929183	0.0031	0.64	0.016779	5	140807225	+	PCDHGA4;PCDHGA11;PCDHGA11;PCDHGA9;PCDHGA1;PCDHGB1;PCDHGB8P;PCDHGB6;PCDHGB3;PCDHGB7;PCDHGA6;PCDHGA8;PCDHGA10;PCDHGA5;PCDHGB4;PCDHGA3;PCDHGA2;PCDHGB2;PCDHGA7;PCDHGB5	Body;Body;Body;Body;Body;Body;Body;Body;Body;Body;Body;Body;Body;Body;Body;Body;Body;Body;Body;Body	N_Shore
		cg18439861	0.0005	0.8	0.38761	5	140807423	+	PCDHGA4;PCDHGA11;PCDHGA11;PCDHGA9;PCDHGA1;PCDHGB1;PCDHGB8P;PCDHGB6;PCDHGB3;PCDHGB7;PCDHGA6;PCDHGA8;PCDHGA10;PCDHGA5;PCDHGB4;PCDHGA3;PCDHGA2;PCDHGB2;PCDHGA7;PCDHGB5	Body;Body;Body;Body;Body;Body;Body;Body;Body;Body;Body;Body;Body;Body;Body;Body;Body;Body;Body;Body	Island
		cg12972081	0.0011	0.73	0.239372	5	140807490	+	PCDHGA4;PCDHGA11;PCDHGA11;PCDHGA9;PCDHGA1;PCDHGB1;PCDHGB8P;PCDHGB6;PCDHGB3;PCDHGB7;PCDHGA6;PCDHGA8;PCDHGA10;PCDHGA5;PCDHGB4;PCDHGA3;PCDHGA2;PCDHGB2;PCDHGA7;PCDHGB5	Body;Body;Body;Body;Body;Body;Body;Body;Body;Body;Body;Body;Body;Body;Body;Body;Body;Body;Body;Body	Island
		cg08200869	0.001	0.4	0.147321	5	140807666	-	PCDHGA4;PCDHGA11;PCDHGA11;PCDHGA9;PCDHGA1;PCDHGB1;PCDHGB8P;PCDHGB6;PCDHGB3;PCDHGB7;PCDHGA6;PCDHGA8;PCDHGA10;PCDHGA5;PCDHGB4;PCDHGA3;PCDHGA2;PCDHGB2;PCDHGA7;PCDHGB5	Body;Body;Body;Body;Body;Body;Body;Body;Body;Body;Body;Body;Body;Body;Body;Body;Body;Body;Body;Body	Island
		cg05934406	0.0024	0.72	0.068298	5	140807771	+	PCDHGB8P;PCDHGA8;PCDHGB5;PCDHGA9;PCDHGB6;PCDHGA10;PCDHGB7;PCDHGA11;PCDHGA11;PCDHGA1;PCDHGA2;PCDHGA3;PCDHGB1;PCDHGA4;PCDHGB2;PCDHGA5;PCDHGB3;PCDHGA6;PCDHGA7;PCDHGB4	Body;Body;Body;Body;Body;Body;Body;Body;Body;Body;Body;Body;Body;Body;Body;Body;Body;Body;Body;Body	Island
		cg00808170	0.0029	0.48	0.023366	5	140807787	+	PCDHGA4;PCDHGA11;PCDHGA11;PCDHGA9;PCDHGA1;PCDHGB1;PCDHGB8P;PCDHGB6;PCDHGB3;PCDHGB7;PCDHGA6;PCDHGA8;PCDHGA10;PCDHGA5;PCDHGB4;PCDHGA3;PCDHGA2;PCDHGB2;PCDHGA7;PCDHGB5	Body;Body;Body;Body;Body;Body;Body;Body;Body;Body;Body;Body;Body;Body;Body;Body;Body;Body;Body;Body	Island
		cg17303540	0.0034	0.49	0.108449	5	140808068	-	PCDHGA4;PCDHGA11;PCDHGA11;PCDHGA9;PCDHGA1;PCDHGB1;PCDHGB6;PCDHGB3;PCDHGB7;PCDHGA6;PCDHGA8;PCDHGA10;PCDHGA5;PCDHGB4;PCDHGA3;PCDHGA2;PCDHGB2;PCDHGA7;PCDHGB5	Body;Body;Body;Body;Body;Body;Body;Body;Body;Body;Body;Body;Body;Body;Body;Body;Body;Body;Body	S_Shore
134	2.91e-07	cg14694191	0.0012	0.27	0.020729	6	31582340	-	AIF1;AIF1;AIF1	TSS1500;TSS1500;TSS1500	OpenSea
		cg24211388	0.0008	0.34	0.314769	6	31582837	+	AIF1;AIF1;AIF1	TSS1500;TSS200;TSS200	OpenSea
		cg01674119	0.0021	0.26	0.044416	6	31583231	-	AIF1;AIF1;AIF1	TSS1500;5'UTR;Body	OpenSea
		cg21440587	0.0004	0.08	0.520002	6	31583458	+	AIF1;AIF1;AIF1	TSS1500;5'UTR;Body	OpenSea
		cg19563932	0.0014	0.12	0.171787	6	31583915	-	AIF1;AIF1;AIF1	Body;1stExon;Body	N_Shelf
		cg18113826	0.0021	0.2	0.233998	6	31583942	+	AIF1;AIF1;AIF1	Body;Body;Body	N_Shelf
		cg25403205	0.0024	0.17	0.141854	6	31584215	+	AIF1;AIF1;AIF1	Body;Body;Body	N_Shelf
		cg04812347	0.0018	0.17	0.379648	6	31584223	+	AIF1;AIF1;AIF1	Body;Body;Body	N_Shelf
135	2.94e-07	cg09422614	0.003	0.65	0.017596	19	54484823	-	CACNG8;MIR935	Body;TSS1500	N_Shore
		cg07785717	0.0026	0.54	0.264851	19	54485321	+	CACNG8;MIR935	Body;TSS1500	Island
		cg18055623	0.0029	0.62	0.370136	19	54485327	+	CACNG8;MIR935	Body;TSS1500	Island
		cg03593550	0.0012	0.3	0.027816	19	54485404	+	CACNG8;MIR935	Body;TSS200	Island
		cg01666793	0.0011	0.16	0.047111	19	54485460	+	CACNG8;MIR935	Body;TSS200	Island
		cg25235766	0.0014	0.07	0.014175	19	54485494	-	CACNG8;MIR935	Body;TSS200	Island
		cg02694017	0.0018	0.24	0.079776	19	54485509	-	CACNG8;MIR935	Body;TSS200	Island
		cg25253677	0.0004	0.09	0.580737	19	54485730	+	CACNG8	Body	Island
136	3.2e-07	cg00034101	0.0011	0.74	0.184835	1	40098595	-	HEYL	Body	OpenSea
		cg23776628	0.0027	0.68	0.038876	1	40098781	-	HEYL	Body	OpenSea
		cg12634306	0.0039	0.64	0.012029	1	40098811	-	HEYL	Body	OpenSea
		cg08355042	0.0025	0.56	0.035228	1	40098898	+	HEYL	Body	OpenSea
		cg12130560	0.0004	0.86	0.406026	1	40099010	+	HEYL	Body	OpenSea
		cg11242602	0.0013	0.79	0.101591	1	40099015	+	HEYL	Body	OpenSea
137	3.21e-07	cg26277754	0.002	0.25	0.180476	5	50673033	-			OpenSea
		cg10536898	0.0019	0.42	0.084878	5	50673227	+			OpenSea
		cg04022561	0.0014	0.14	0.05891	5	50673245	+			OpenSea
		cg22115076	0.001	0.13	0.211572	5	50673588	-			OpenSea
		cg05501996	0.0018	0.2	0.039737	5	50673730	-			OpenSea
		cg25339054	0.0008	0.11	0.456252	5	50673808	-			OpenSea
		cg14879760	0.0004	0.13	0.695185	5	50673965	-			OpenSea
		cg09868598	0.001	0.16	0.335288	5	50674015	-			OpenSea
		cg04068980	0.0004	0.11	0.651057	5	50674203	+			OpenSea
		cg11290860	0.0002	0.09	0.642729	5	50674642	+			N_Shelf
		cg15120333	0.0007	0.09	0.153007	5	50674729	-			N_Shelf
		cg00325750	0.0004	0.05	0.242562	5	50675041	+			N_Shelf
138	3.5e-07	cg19437917	0.0025	0.71	0.085159	17	80865872	-	TBCD	Body	S_Shelf
		cg16755833	0.002	0.77	0.003725	17	80866063	-	TBCD	Body	S_Shelf
		cg15787636	0.0015	0.61	0.196957	17	80866113	-	TBCD	Body	S_Shelf
		cg00663986	0.0013	0.71	0.011984	17	80866232	+	TBCD	Body	S_Shelf
139	3.51e-07	cg22136363	0.0023	0.3	0.031567	11	1911511	-	LSP1;LSP1;LSP1;LSP1	3'UTR;3'UTR;3'UTR;3'UTR	OpenSea
		cg18723409	0.0017	0.26	0.075468	11	1911547	-	LSP1;LSP1;LSP1;LSP1	3'UTR;3'UTR;3'UTR;3'UTR	OpenSea
		cg22316418	0.0018	0.4	0.045338	11	1912178	-	LSP1;LSP1;LSP1;LSP1;LSP1;LSP1	3'UTR;3'UTR;3'UTR;3'UTR;3'UTR;3'UTR	OpenSea
		cg06452190	0.0016	0.26	0.007762	11	1912184	+	LSP1;LSP1;LSP1;LSP1;LSP1;LSP1	3'UTR;3'UTR;3'UTR;3'UTR;3'UTR;3'UTR	OpenSea
		cg21727701	0.0013	0.29	0.072116	11	1912186	+	LSP1;LSP1;LSP1;LSP1;LSP1;LSP1	3'UTR;3'UTR;3'UTR;3'UTR;3'UTR;3'UTR	OpenSea
		cg19179556	0.0015	0.19	0.013083	11	1912495	+	LSP1;LSP1;LSP1;LSP1;LSP1;LSP1	3'UTR;3'UTR;3'UTR;3'UTR;3'UTR;3'UTR	OpenSea
140	3.8e-07	cg18297736	0.0004	0.07	0.253523	4	85416865	+	NKX6-1	Body	N_Shore
		cg22256677	0.0008	0.09	0.080242	4	85416951	-	NKX6-1	Body	N_Shore
		cg25830182	0.0005	0.07	0.340872	4	85417077	+	NKX6-1	Body	N_Shore
		cg24275315	0.0014	0.16	0.035527	4	85417312	-	NKX6-1	Body	N_Shore
		cg02489958	0.0007	0.12	0.102079	4	85417416	+	NKX6-1	Body	N_Shore
		cg27406678	0.0004	0.08	0.234254	4	85417612	+	NKX6-1	Body	N_Shore
		cg22598426	0.0001	0.14	0.959051	4	85417755	+	NKX6-1	Body	Island
		cg07688460	0.001	0.12	0.018513	4	85417910	-	NKX6-1	Body	Island
		cg17444738	0.0007	0.16	0.129482	4	85417969	-	NKX6-1	Body	Island
		cg12076463	0.001	0.39	0.246985	4	85418265	-	NKX6-1	Body	Island
		cg10417567	0.0013	0.15	0.134455	4	85418371	+	NKX6-1	Body	Island
		cg10457539	0.0006	0.14	0.370187	4	85418584	-	NKX6-1	Body	Island
141	4.01e-07	cg14246568	0.0017	0.82	0.474114	6	105388153	-			N_Shore
		cg04744409	0.0008	0.56	0.77928	6	105388191	-			Island
		cg05513455	0.0009	0.41	0.22731	6	105388269	+			Island
		cg09727935	0.0014	0.43	0.020684	6	105388471	-	LINC00577	TSS200	Island
		cg23746497	0.0036	0.49	0.054184	6	105388668	+			Island
		cg03738025	0.003	0.33	0.003578	6	105388694	+			Island
		cg17885226	0.003	0.22	0.000688	6	105388731	+			Island
142	4.01e-07	cg03802696	0.0013	0.2	0.044918	11	128773751	+	KCNJ5;C11orf45	5'UTR;Body	OpenSea
		cg05378523	0.0024	0.55	0.135403	11	128774371	-	C11orf45;C11orf45;C11orf45;KCNJ5	Body;Body;Body;5'UTR	OpenSea
		cg10333023	0.0018	0.71	0.190507	11	128774411	+	KCNJ5;C11orf45	5'UTR;Body	OpenSea
		cg26510550	0.0053	0.6	0.015521	11	128774453	+	C11orf45;C11orf45;C11orf45;KCNJ5	Body;Body;Body;5'UTR	OpenSea
		cg05566455	0.0038	0.46	0.013808	11	128774523	+	C11orf45;KCNJ5	5'UTR;5'UTR	OpenSea
		cg20128672	0.0059	0.38	0.015072	11	128774649	-	C11orf45;KCNJ5	5'UTR;5'UTR	OpenSea
143	4.13e-07	cg03527802	-0.0014	0.58	0.094435	16	29819931	-	MAZ;MAZ	Body;Body	S_Shore
		cg02586198	-0.0012	0.72	0.021113	16	29820119	-	MAZ;MAZ	Body;Body	S_Shore
		cg27220660	-0.0011	0.62	0.186981	16	29820429	-	MAZ;MAZ	Body;Body	S_Shore
		cg03523538	-0.0017	0.57	0.022734	16	29820460	+	MAZ;MAZ	Body;Body	S_Shore
		cg27338089	-0.0005	0.83	0.606949	16	29820515	-	MAZ;MAZ	Body;Body	S_Shore
		cg08877257	-0.0011	0.71	0.117868	16	29820592	-	MAZ;MAZ	Body;Body	S_Shore
		cg09264084	-0.0011	0.42	0.126836	16	29821029	+	MAZ;MAZ;MAZ;MAZ;MAZ	Body;Body;Body;Body;Body	S_Shore
		cg27093054	-0.001	0.55	0.14723	16	29821036	+	MAZ;MAZ;MAZ;MAZ;MAZ	Body;Body;Body;Body;Body	S_Shore
		cg05694459	-0.0012	0.64	0.043581	16	29821173	+	MAZ;MAZ;MAZ;MAZ;MAZ	3'UTR;Body;Body;Body;Body	N_Shore
144	4.3e-07	cg14274989	0.001	0.15	0.290235	2	119606302	-	EN1	TSS1500	Island
		cg06946452	-0.0017	0.22	0.054124	2	119606631	-	EN1	TSS1500	Island
		cg24001710	0.0004	0.11	0.708372	2	119606695	-	EN1	TSS1500	Island
		cg26990102	0.0018	0.12	0.160884	2	119606746	-	EN1	TSS1500	Island
		cg12305200	0.0007	0.19	0.741606	2	119607097	-	EN1	TSS1500	N_Shore
		cg12418535	0.0018	0.1	0.066029	2	119607192	+	EN1	TSS1500	N_Shore
		cg03726556	0.0018	0.17	0.073514	2	119607379	-			Island
		cg14228146	0.002	0.18	0.019975	2	119607395	-			Island
		cg17030233	0.0007	0.14	0.108116	2	119607573	-			Island
		cg18093372	0.0038	0.33	0.100628	2	119607603	-			Island
		cg22548438	0.0011	0.09	0.012793	2	119607636	+			Island
		cg09385093	-0.0001	0.09	0.886671	2	119607885	+			Island
145	4.35e-07	cg11453058	-0.0006	0.14	0.325631	19	14064176	-	PODNL1;PODNL1;DCAF15;PODNL1;PODNL1	5'UTR;1stExon;Body;1stExon;5'UTR	S_Shore
		cg26969888	-0.0025	0.46	0.001254	19	14064254	-	PODNL1;DCAF15;PODNL1	TSS200;Body;TSS200	S_Shore
		cg11172565	-0.0015	0.47	0.020433	19	14064294	-	DCAF15;PODNL1;PODNL1	Body;TSS200;TSS200	S_Shore
		cg07336299	-0.0011	0.28	0.057735	19	14064341	-	DCAF15;PODNL1;PODNL1	Body;TSS200;TSS200	S_Shore
		cg25264101	-0.0011	0.67	0.070098	19	14064374	+	PODNL1;DCAF15;PODNL1	TSS200;Body;TSS200	S_Shore
		cg10760452	0	0.88	0.998951	19	14064588	-	DCAF15;PODNL1;PODNL1	Body;TSS1500;TSS1500	S_Shore
146	5.07e-07	cg03610280	-0.004	0.64	0.011722	10	97592418	+	ENTPD1;ENTPD1;ENTPD1;ENTPD1;ENTPD1;ENTPD1;ENTPD1	Body;Body;Body;5'UTR;5'UTR;5'UTR;Body	OpenSea
		cg05813265	-0.0023	0.68	0.00694	10	97592493	-	ENTPD1;ENTPD1-AS1;ENTPD1;ENTPD1;ENTPD1;ENTPD1;ENTPD1;ENTPD1	Body;Body;5'UTR;Body;5'UTR;5'UTR;Body;Body	OpenSea
		cg15718325	-0.0015	0.83	0.112938	10	97592620	+	ENTPD1;ENTPD1-AS1;ENTPD1;ENTPD1;ENTPD1;ENTPD1;ENTPD1;ENTPD1	Body;Body;5'UTR;Body;5'UTR;5'UTR;Body;Body	OpenSea
147	5.09e-07	cg22963705	-0.0004	0.34	0.839623	19	42070671	-	CEACAM21	5'UTR	OpenSea
		cg06710577	0.0005	0.35	0.658183	19	42070742	+	CEACAM21	5'UTR	OpenSea
		cg04209573	0.0013	0.24	0.084433	19	42070764	-	CEACAM21	5'UTR	OpenSea
		cg01265982	0.0008	0.08	0.199852	19	42070875	+	CEACAM21	5'UTR	OpenSea
		cg10545142	0.0017	0.21	0.045174	19	42070902	+	CEACAM21	5'UTR	OpenSea
		cg06729803	0.0018	0.2	0.017043	19	42070931	-	CEACAM21	5'UTR	OpenSea
		cg24442609	0.0017	0.16	0.005385	19	42071114	+			OpenSea
		cg11700806	0.002	0.21	0.005969	19	42071240	-	CEACAM21	5'UTR	OpenSea
148	5.23e-07	cg02163846	-0.0011	0.61	0.243129	9	139776005	-			OpenSea
		cg05303503	-0.0009	0.1	0.123102	9	139776336	+			OpenSea
		cg13823169	-0.0025	0.44	0.005987	9	139776893	-			N_Shelf
		cg14620941	-0.0029	0.3	0.010815	9	139776929	+			N_Shelf
149	5.35e-07	cg23989110	-0.003	0.64	0.072863	1	27683139	-	MAP3K6	Body	N_Shore
		cg11592082	-0.0028	0.6	0.034728	1	27683345	-	MAP3K6	Body	Island
		cg09230763	-0.0042	0.74	0.019101	1	27683351	-	MAP3K6	Body	Island
		cg11705208	-0.0044	0.68	0.029059	1	27683386	+	MAP3K6	Body	Island
		cg26038649	-0.0041	0.58	0.056989	1	27683501	+	MAP3K6	Body	Island
		cg18257031	-0.0018	0.2	0.145717	1	27683809	+	MAP3K6;MAP3K6	Body;Body	S_Shore
150	5.45e-07	cg20757369	0.0013	0.23	0.02233	2	64863301	-	SERTAD2	Body	OpenSea
		cg10834213	0.0008	0.31	0.354178	2	64863307	-	SERTAD2	Body	OpenSea
		cg10276404	0.0003	0.61	0.724864	2	64863442	+	SERTAD2	Body	OpenSea
		cg12734023	0.0017	0.11	0.004898	2	64863580	-	SERTAD2	Body	OpenSea
		cg15742737	0.0016	0.15	0.002997	2	64863651	-	SERTAD2	Body	OpenSea
		cg04726150	0.0022	0.27	0.036987	2	64864645	-	SERTAD2	5'UTR	OpenSea
151	5.59e-07	cg17968668	0.0007	0.75	0.279469	6	30038859	+	RNF39;RNF39	3'UTR;3'UTR	N_Shore
		cg09093485	0.0008	0.75	0.40052	6	30038882	-	RNF39;RNF39	3'UTR;3'UTR	Island
		cg09533428	-0.0001	0.86	0.935031	6	30038897	-	RNF39;RNF39	Body;Body	Island
		cg21175940	0	0.85	0.973396	6	30038910	-	RNF39;RNF39	Body;Body	Island
		cg05827186	0.0002	0.85	0.890286	6	30038915	-	RNF39;RNF39	Body;Body	Island
		cg19046933	0.0002	0.88	0.719798	6	30038922	-	RNF39;RNF39	Body;Body	Island
		cg27363141	0.0008	0.88	0.167609	6	30038929	-	RNF39;RNF39	Body;Body	Island
		cg24330456	0.0006	0.85	0.621252	6	30038955	-	RNF39;RNF39	Body;Body	Island
		cg03293507	0.0004	0.8	0.430616	6	30038975	-	RNF39;RNF39	Body;Body	Island
		cg16582419	0.001	0.75	0.544174	6	30038998	-	RNF39;RNF39	Body;Body	Island
		cg12736877	0.0008	0.81	0.17163	6	30039010	-	RNF39;RNF39	Body;Body	Island
		cg01286685	0.0011	0.75	0.188737	6	30039025	-	RNF39;RNF39	Body;Body	Island
		cg23712018	0.0053	0.21	0.189536	6	30039132	+	RNF39;RNF39	Body;Body	Island
		cg00947782	0.0036	0.24	0.115092	6	30039142	+	RNF39;RNF39	Body;Body	Island
		cg03343571	0.0037	0.32	0.071953	6	30039175	+	RNF39;RNF39	Body;Body	Island
		cg13185413	0.0051	0.26	0.056722	6	30039202	+	RNF39;RNF39	Body;Body	Island
		cg06249604	0.0073	0.42	0.1289	6	30039206	+	RNF39;RNF39	Body;Body	Island
		cg20249327	0.0049	0.18	0.064898	6	30039374	-	RNF39;RNF39	Body;Body	Island
		cg15877520	0.0067	0.22	0.087127	6	30039376	-	RNF39;RNF39	Body;Body	Island
		cg13918754	0.0035	0.13	0.460108	6	30039380	-	RNF39;RNF39	Body;Body	Island
		cg09279736	0.0069	0.43	0.021403	6	30039403	-	RNF39;RNF39	Body;Body	Island
		cg07382347	0.0061	0.23	0.044127	6	30039408	-	RNF39;RNF39	Body;Body	Island
		cg13401893	0.0081	0.43	0.034862	6	30039432	-	RNF39;RNF39	Body;Body	Island
		cg12633154	0.0076	0.44	0.053848	6	30039435	-	RNF39;RNF39	Body;Body	Island
		cg16078649	0.0057	0.36	0.10504	6	30039466	-	RNF39;RNF39	Body;Body	Island
		cg10930308	0.0075	0.36	0.100482	6	30039476	-	RNF39;RNF39	Body;Body	Island
		cg02188185	0.0026	0.44	0.270082	6	30039524	+	RNF39;RNF39	Body;Body	S_Shore
		cg26730543	0.0019	0.45	0.433573	6	30039600	+	RNF39;RNF39	Body;Body	S_Shore
		cg24103044	0.0013	0.39	0.715006	6	30039801	+	RNF39;RNF39	Body;Body	S_Shore
152	5.89e-07	cg18051035	0.0008	0.09	0.562282	3	48471300	+	PLXNB1;PLXNB1	5'UTR;TSS1500	Island
		cg09264411	0.0016	0.18	0.005953	3	48471522	+	PLXNB1;PLXNB1	TSS1500;TSS200	S_Shore
		cg02979520	0.0016	0.28	0.006677	3	48471575	-	PLXNB1;PLXNB1	TSS1500;TSS200	S_Shore
		cg12030667	0.0018	0.22	0.004494	3	48471659	-	PLXNB1;PLXNB1	TSS1500;TSS200	S_Shore
		cg01313363	0.0015	0.28	0.006053	3	48471695	-	PLXNB1;PLXNB1	TSS1500;TSS1500	S_Shore
		cg08534147	0.0017	0.26	0.003215	3	48471771	+	PLXNB1;PLXNB1	TSS1500;TSS1500	S_Shore
		cg01189606	0.0007	0.52	0.649177	3	48471901	+	PLXNB1;PLXNB1	TSS1500;TSS1500	S_Shore
		cg25062519	0.0008	0.36	0.297372	3	48471995	+	PLXNB1;PLXNB1	TSS1500;TSS1500	S_Shore
153	6.05e-07	cg11749828	0.0006	0.09	0.131101	19	35531150	-	SCN1B;HPN;HPN	3'UTR;TSS1500;TSS1500	N_Shore
		cg08772127	0.0003	0.04	0.330133	19	35531302	+	SCN1B;HPN;HPN	3'UTR;TSS200;TSS200	N_Shore
		cg20584801	0.0007	0.22	0.220579	19	35531377	-	HPN;HPN	TSS200;TSS200	N_Shore
		cg05701235	0.0017	0.21	0.008348	19	35531397	+	HPN;HPN	TSS200;TSS200	N_Shore
		cg24715735	0.0011	0.14	0.046446	19	35531403	+	HPN;HPN	TSS200;TSS200	N_Shore
		cg15234271	0.0009	0.13	0.167295	19	35531411	+	HPN;HPN;HPN;HPN	1stExon;5'UTR;1stExon;5'UTR	N_Shore
		cg06151964	0.0009	0.2	0.154926	19	35531417	+	HPN;HPN;HPN;HPN	1stExon;5'UTR;1stExon;5'UTR	N_Shore
		cg02060639	0.0012	0.13	0.140714	19	35531639	-	HPN;HPN	5'UTR;5'UTR	N_Shore
154	6.13e-07	cg03198733	-0.0009	0.86	0.126421	12	7167584	+	C1S;C1S	TSS1500;TSS1500	OpenSea
		cg05538432	-0.0016	0.81	0.04662	12	7167751	-	C1S;C1S	TSS1500;TSS1500	OpenSea
		cg15626285	-0.0026	0.69	0.044227	12	7167781	+	C1S;C1S	TSS200;TSS200	OpenSea
		cg04083416	-0.0013	0.79	0.321638	12	7167857	-	C1S;C1S	TSS200;TSS200	OpenSea
		cg24535475	-0.0016	0.72	0.055568	12	7167900	+	C1S;C1S	TSS200;TSS200	OpenSea
		cg13120986	-0.0017	0.21	0.034773	12	7168012	-	C1S;C1S;C1S;C1S	1stExon;1stExon;5'UTR;5'UTR	OpenSea
		cg22402467	-0.0012	0.68	0.115074	12	7168056	-	C1S;C1S;C1S;C1S	1stExon;1stExon;5'UTR;5'UTR	OpenSea
155	6.2e-07	cg08256939	0.0014	0.28	0.079137	1	112058236	+	ADORA3	Body	Island
		cg11574975	0.001	0.31	0.153135	1	112058304	-	ADORA3	Body	Island
		cg07314829	0.0012	0.12	0.041665	1	112058397	+	ADORA3	Body	Island
		cg14669379	0.0046	0.52	0.024581	1	112058559	+	ADORA3	Body	Island
		cg00543976	0.0016	0.16	0.071428	1	112058750	+	ADORA3	Body	S_Shore
		cg05764155	0.0023	0.19	0.005385	1	112058975	+	TMIGD3;TMIGD3	Body;Body	S_Shore
156	6.42e-07	cg20971158	-0.0019	0.49	0.180928	11	35159382	-	CD44;CD44;CD44;CD44;CD44	TSS1500;TSS1500;TSS1500;TSS1500;TSS1500	N_Shore
		cg08356130	-0.0014	0.57	0.009696	11	35159591	+	LOC100507144;CD44;CD44;CD44;CD44;CD44;CD44;CD44;CD44	TSS200;TSS1500;TSS1500;TSS1500;TSS1500;TSS1500;TSS1500;TSS1500;TSS1500	N_Shore
		cg13284921	-0.0008	0.14	0.018837	11	35160311	+	CD44;CD44;CD44;CD44;CD44;CD44;CD44;CD44;LOC100507144	TSS200;TSS200;TSS200;TSS200;TSS200;TSS200;TSS200;TSS200;TSS1500	N_Shore
		cg20143092	-0.0004	0.07	0.20137	11	35160330	-	CD44;CD44;CD44;CD44;CD44	TSS200;TSS200;TSS200;TSS200;TSS200	N_Shore
157	6.72e-07	cg13707560	0.0012	0.26	0.448679	5	137474700	+	NME5	5'UTR	OpenSea
		cg16354091	0.0008	0.15	0.67041	5	137474830	-	NME5	5'UTR	OpenSea
		cg09047573	0.0018	0.22	0.147256	5	137474905	-	NME5	5'UTR	OpenSea
		cg04233770	0.0013	0.1	0.179947	5	137475002	+	NME5	5'UTR	OpenSea
		cg14416451	0.0009	0.08	0.036305	5	137475065	+	NME5;NME5	5'UTR;1stExon	OpenSea
		cg22656956	0.0005	0.07	0.324605	5	137475177	-	NME5	TSS200	OpenSea
		cg25507001	0.0011	0.14	0.023378	5	137475288	-	NME5	TSS200	OpenSea
		cg20452230	0.0008	0.1	0.096357	5	137475379	+	NME5	TSS1500	OpenSea
		cg17954695	0.0009	0.1	0.042942	5	137475532	+	NME5;BRD8	TSS1500;3'UTR	OpenSea
158	6.79e-07	cg16457842	0.0024	0.49	0.045385	6	84417445	-	SNAP91;SNAP91	Body;Body	N_Shore
		cg09389460	0.0025	0.46	0.081206	6	84417452	-	SNAP91;SNAP91;SNAP91;SNAP91;SNAP91;SNAP91	Body;Body;Body;Body;5'UTR;5'UTR	N_Shore
		cg26133272	0.0003	0.1	0.773164	6	84417697	+	SNAP91;SNAP91;SNAP91;SNAP91;SNAP91;SNAP91	5'UTR;5'UTR;5'UTR;5'UTR;5'UTR;5'UTR	Island
		cg07335294	-0.0004	0.1	0.716499	6	84417933	+	SNAP91;SNAP91	Body;5'UTR	Island
		cg05602531	0.0018	0.24	0.004084	6	84418222	-	SNAP91;SNAP91;SNAP91;SNAP91;SNAP91;SNAP91	5'UTR;5'UTR;5'UTR;5'UTR;5'UTR;5'UTR	Island
		cg24190603	0.0008	0.14	0.387436	6	84418433	-	SNAP91;SNAP91	Body;5'UTR	Island
		cg01965307	0.002	0.15	0.186907	6	84418454	+	SNAP91;SNAP91;SNAP91;SNAP91;SNAP91;SNAP91;SNAP91	5'UTR;5'UTR;5'UTR;5'UTR;1stExon;5'UTR;5'UTR	Island
		cg15950068	0.0002	0.29	0.805569	6	84418659	+	SNAP91;SNAP91	Body;5'UTR	Island
		cg15810756	0.0017	0.1	0.015946	6	84418672	+	SNAP91;SNAP91;SNAP91;SNAP91;SNAP91;SNAP91;SNAP91	5'UTR;5'UTR;5'UTR;5'UTR;TSS200;1stExon;5'UTR	Island
		cg25044026	0	0.26	0.99911	6	84418700	+	SNAP91;SNAP91;SNAP91;SNAP91;SNAP91;SNAP91;SNAP91	5'UTR;5'UTR;5'UTR;5'UTR;TSS200;1stExon;5'UTR	Island
		cg04728678	-0.0002	0.32	0.869912	6	84418713	+	SNAP91;SNAP91;SNAP91;SNAP91;SNAP91;SNAP91;SNAP91	5'UTR;5'UTR;5'UTR;5'UTR;TSS200;1stExon;5'UTR	Island
		cg01828334	0.0005	0.1	0.274267	6	84418715	+	SNAP91;SNAP91;SNAP91;SNAP91;SNAP91;SNAP91;SNAP91	5'UTR;5'UTR;5'UTR;5'UTR;TSS200;1stExon;5'UTR	Island
		cg21688264	0.0013	0.16	0.297326	6	84418724	+	SNAP91;SNAP91	Body;5'UTR	Island
		cg18213472	0.0013	0.08	0.20089	6	84419189	-	SNAP91;SNAP91	TSS200;TSS200	Island
		cg17767285	0.0007	0.07	0.441542	6	84419202	-	SNAP91;SNAP91	TSS200;TSS200	Island
		cg19671533	0.0009	0.1	0.025683	6	84419234	-	SNAP91;SNAP91	TSS200;TSS200	Island
		cg24842733	0.0013	0.14	0.022351	6	84419237	-	SNAP91;SNAP91	TSS200;TSS200	Island
		cg20631014	0.0026	0.13	0.068948	6	84419242	-	SNAP91;SNAP91	TSS200;TSS200	Island
		cg09227138	0.0019	0.08	0.071066	6	84419244	-	SNAP91;SNAP91	TSS200;TSS200	Island
		cg24638849	0.0008	0.21	0.238302	6	84419360	-	SNAP91;SNAP91	TSS1500;TSS1500	Island
		cg06793672	0.0012	0.14	0.129016	6	84419465	+	SNAP91;SNAP91;SNAP91;SNAP91;SNAP91;SNAP91	TSS1500;TSS1500;TSS1500;TSS1500;TSS1500;TSS1500	S_Shore
		cg22782283	0.0024	0.45	0.342153	6	84419506	+	SNAP91;SNAP91;SNAP91;SNAP91;SNAP91;SNAP91	TSS1500;TSS1500;TSS1500;TSS1500;TSS1500;TSS1500	S_Shore
		cg21704750	0.0005	0.28	0.86828	6	84419547	-	SNAP91;SNAP91;SNAP91;SNAP91;SNAP91;SNAP91	TSS1500;TSS1500;TSS1500;TSS1500;TSS1500;TSS1500	S_Shore
159	6.81e-07	cg08574993	-0.0002	0.06	0.462023	16	30485296	-	ITGAL;ITGAL	Body;Body	N_Shore
		cg24033122	-0.0021	0.19	0.115256	16	30485383	-	ITGAL;ITGAL	Body;Body	Island
		cg09099830	-0.0021	0.49	0.104424	16	30485485	-	ITGAL;ITGAL	Body;Body	Island
		cg16391678	-0.0034	0.69	0.065673	16	30485597	+	ITGAL;ITGAL	Body;Body	Island
		cg04716530	-0.0013	0.77	0.35544	16	30485684	+	ITGAL;ITGAL	Body;Body	Island
		cg16519923	-0.0028	0.66	0.007766	16	30485810	+	ITGAL;ITGAL	Body;Body	S_Shore
		cg06235438	-0.003	0.71	0.004485	16	30485966	+	ITGAL;ITGAL	Body;Body	S_Shore
160	6.97e-07	cg16954577	-0.0024	0.73	0.066232	18	60051870	-	TNFRSF11A	Body	Island
		cg19524723	-0.0022	0.72	0.046737	18	60052048	-	TNFRSF11A	Body	Island
		cg22205276	-0.0012	0.84	0.088421	18	60052372	+	TNFRSF11A	3'UTR	Island
		cg17804850	-0.0029	0.72	0.040733	18	60052386	+	TNFRSF11A	3'UTR	Island
		cg25740602	-0.0027	0.73	0.021227	18	60052464	+	TNFRSF11A	3'UTR	S_Shore
161	8.01e-07	cg12700074	0.0019	0.16	0.093538	6	131571435	-	AKAP7;AKAP7;AKAP7	TSS200;TSS200;Body	OpenSea
		cg05712302	0.0024	0.18	0.013864	6	131571441	-	AKAP7;AKAP7;AKAP7;AKAP7;AKAP7	5'UTR;5'UTR;1stExon;1stExon;Body	OpenSea
		cg17760295	0.0021	0.22	0.027803	6	131571563	+	AKAP7;AKAP7;AKAP7;AKAP7;AKAP7	5'UTR;5'UTR;1stExon;1stExon;Body	OpenSea
		cg05915981	0.0016	0.2	0.013463	6	131571669	+	AKAP7;AKAP7;AKAP7;AKAP7;AKAP7	1stExon;Body;5'UTR;1stExon;5'UTR	OpenSea
162	8.2e-07	cg21816132	0.0029	0.57	0.130286	16	89185182	-	ACSF3;ACSF3;ACSF3;ACSF3;ACSF3	Body;Body;Body;Body;Body	N_Shore
		cg07944420	0.004	0.65	0.072491	16	89185293	-	ACSF3;ACSF3;ACSF3	Body;Body;Body	N_Shore
		cg07192734	0.0013	0.31	0.027066	16	89185789	-	ACSF3;ACSF3;ACSF3	Body;Body;Body	N_Shore
		cg07474797	0.0022	0.35	0.012787	16	89185916	+	ACSF3;ACSF3;ACSF3	Body;Body;Body	N_Shore
163	8.52e-07	cg13635007	0.0017	0.19	0.083185	8	29210154	-			N_Shore
		cg11642681	0.0019	0.19	0.018491	8	29210373	-			N_Shore
		cg21073748	0.0031	0.19	0.019401	8	29210580	-			Island
		cg18908258	0.0008	0.13	0.133947	8	29210721	-			Island
		cg15944766	0.0029	0.19	0.07903	8	29210790	+			Island
		cg00510870	0.0015	0.18	0.055176	8	29210800	+			Island
		cg23435671	0.0024	0.23	0.030527	8	29211078	+			S_Shore
164	8.56e-07	cg07861448	0.0031	0.3	0.008054	8	72757787	-	MSC	TSS1500	S_Shore
		cg01048107	0.0014	0.16	0.007637	8	72757924	-	MSC	TSS1500	S_Shore
		cg06700209	0.0016	0.22	0.005673	8	72758095	+	MSC	TSS1500	S_Shore
165	8.7e-07	cg06485603	0.0006	0.11	0.263022	11	2847258	+	KCNQ1;KCNQ1	Body;Body	OpenSea
		cg05472575	0.0009	0.15	0.062285	11	2847410	+	KCNQ1;KCNQ1	Body;Body	OpenSea
		cg12141659	0.001	0.22	0.058254	11	2847462	+	KCNQ1;KCNQ1	Body;Body	OpenSea
		cg10151367	0.0018	0.26	0.006286	11	2847642	-	KCNQ1;KCNQ1	Body;Body	OpenSea
		cg11700071	0.0015	0.17	0.022902	11	2847778	+	KCNQ1;KCNQ1	Body;Body	OpenSea
166	8.96e-07	cg01927745	0.0027	0.28	0.175784	5	72677723	-			Island
		cg09142313	0.0023	0.22	0.068095	5	72677859	-			Island
		cg00177388	0.0008	0.14	0.182838	5	72677886	-			Island
		cg15382538	0.0023	0.22	0.056555	5	72678193	+			Island
		cg00102033	0.0008	0.16	0.249767	5	72678199	+			Island
		cg06978769	0.0016	0.21	0.017933	5	72678202	+			Island
		cg18159860	0.0017	0.16	0.017561	5	72678420	+			Island
		cg26922546	0.0013	0.34	0.264207	5	72678459	+			S_Shore
167	9.13e-07	cg21751684	0.0027	0.31	0.136374	15	89920887	-	LOC254559	TSS1500	Island
		cg03766449	0.0006	0.26	0.290998	15	89920918	+	LOC254559	TSS1500	Island
		cg20738500	0.0018	0.29	0.060286	15	89921156	+	LOC254559	TSS200	Island
		cg00481644	0.0015	0.45	0.049952	15	89921158	+	LOC254559	TSS200	Island
		cg12598235	-0.0002	0.21	0.937154	15	89921182	-	LOC254559	TSS200	Island
		cg11710334	0.0001	0.32	0.958959	15	89921222	+	LOC254559	TSS200	Island
		cg01317586	-0.0009	0.25	0.806614	15	89921236	+	LOC254559	TSS200	Island
		cg21029612	0.0013	0.17	0.391954	15	89921258	-	LOC254559	TSS200	Island
		cg09169617	0.001	0.2	0.16262	15	89921672	-	LOC254559	Body	Island
		cg20105548	0.0011	0.26	0.292953	15	89921675	-	LINC00925	Body	Island
		cg12826119	0.0015	0.5	0.131552	15	89921693	-	LINC00925	Body	Island
		cg25716623	0.0008	0.14	0.14458	15	89921845	+	LOC254559	Body	Island
		cg00848167	0.0009	0.23	0.316198	15	89921898	+	LOC254559	Body	Island
		cg12850078	0.0009	0.09	0.301538	15	89922071	-	LOC254559	Body	Island
		cg09969277	0.0008	0.09	0.245276	15	89922328	+	LOC254559	Body	Island
		cg09086835	0.0004	0.24	0.475825	15	89922345	+	LOC254559	Body	Island
		cg04600027	0.0012	0.28	0.06464	15	89922602	+	LOC254559	Body	Island
		cg12364131	0.0013	0.31	0.177361	15	89922792	-	LOC254559	Body	S_Shore
		cg07038187	0.0004	0.85	0.68869	15	89922989	-	LOC254559	Body	S_Shore
168	9.63e-07	cg16744186	0.0003	0.63	0.726729	7	2138722	-	MAD1L1;MAD1L1;MAD1L1	Body;Body;Body	OpenSea
		cg14159036	0.0007	0.87	0.210008	7	2138813	+	MAD1L1;MAD1L1;MAD1L1	Body;Body;Body	OpenSea
		cg08972190	0.0012	0.74	0.110139	7	2138995	-	MAD1L1;MAD1L1;MAD1L1	Body;Body;Body	OpenSea
		cg18265118	0.0026	0.46	0.091683	7	2139243	+	MAD1L1;MAD1L1;MAD1L1	Body;Body;Body	OpenSea
		cg05095590	0.0021	0.46	0.168549	7	2139259	-	MAD1L1;MAD1L1;MAD1L1	Body;Body;Body	OpenSea
		cg25817701	0.002	0.64	0.013078	7	2140143	+	MAD1L1;MAD1L1;MAD1L1	Body;Body;Body	OpenSea
		cg12964697	0.0017	0.68	0.039413	7	2140231	-	MAD1L1;MAD1L1;MAD1L1	Body;Body;Body	OpenSea
169	9.84e-07	cg09099868	0.003	0.34	0.020868	10	22622793	-			N_Shore
		cg03760191	0.0007	0.84	0.217454	10	22623047	-			N_Shore
		cg18537454	0.0008	0.59	0.689998	10	22623213	+			N_Shore
		cg10804656	0.0013	0.41	0.210883	10	22623460	+			Island
		cg13327545	0.0018	0.43	0.033876	10	22623548	-			Island
		cg12490835	0.0008	0.4	0.468509	10	22623821	+			Island
		cg07351143	0.001	0.33	0.158214	10	22623910	+			Island
		cg21383487	0.0034	0.25	0.092056	10	22624094	-			Island
		cg09432590	0.0027	0.14	0.046834	10	22624205	+			Island
170	1.04e-06	cg26551697	-0.002	0.54	0.000219	5	176816539	-	SLC34A1;SLC34A1	Body;Body	OpenSea
		cg14737016	-0.0011	0.36	0.011839	5	176816581	-	SLC34A1;SLC34A1	Body;Body	OpenSea
		cg21145248	-0.0018	0.67	0.024767	5	176816679	+	SLC34A1;SLC34A1	Body;Body	OpenSea
		cg06470558	-0.0012	0.58	0.154764	5	176816828	-	SLC34A1;SLC34A1	Body;3'UTR	OpenSea
171	1.11e-06	cg03783410	0.0007	0.1	0.031177	3	181443800	-	SOX2OT	Body	N_Shore
		cg22256631	0.0002	0.11	0.725672	3	181443971	-	SOX2OT	Body	N_Shore
		cg00195796	0.0012	0.16	0.098597	3	181444131	-	SOX2OT	Body	N_Shore
		cg08085357	0.0014	0.15	0.016298	3	181444368	+	SOX2OT	Body	N_Shore
		cg05513983	0.0007	0.1	0.420579	3	181444512	-	SOX2OT	Body	Island
		cg04859466	0.0027	0.23	0.067209	3	181444563	-	SOX2OT	Body	Island
		cg18366455	0.0007	0.14	0.483094	3	181444757	-	SOX2OT	Body	Island
		cg14317285	0.0011	0.05	0.003546	3	181444870	+	SOX2OT	Body	Island
		cg17202313	0.0014	0.08	0.285243	3	181444989	+	SOX2OT	Body	Island
		cg14311670	0.0006	0.1	0.386123	3	181444999	+	SOX2OT	Body	Island
		cg20177650	0.0003	0.08	0.757956	3	181445156	+	SOX2OT	Body	S_Shore
172	1.13e-06	cg00010445	0.0011	0.19	0.031218	19	14089630	-	RFX1	Body	Island
		cg18642503	0.0008	0.1	0.125104	19	14089711	-	RFX1	Body	Island
		cg03624195	0.0013	0.34	0.009749	19	14090310	-	RFX1	Body	S_Shore
		cg26457564	0.0011	0.21	0.057971	19	14090393	+	RFX1	Body	S_Shore
173	1.14e-06	cg18303397	-0.0019	0.43	0.016457	3	129160135	-	IFT122;IFT122;MBD4;IFT122;IFT122	Body;Body;TSS1500;Body;Body	S_Shore
		cg19235307	-0.0017	0.38	0.003887	3	129160154	+	IFT122;IFT122;MBD4;IFT122;IFT122	Body;Body;TSS1500;Body;Body	S_Shore
		cg22415463	-0.002	0.47	0.039494	3	129160472	+	MBD4;MBD4;MBD4;MBD4;MBD4;IFT122;IFT122;IFT122;IFT122;IFT122;IFT122;IFT122	TSS1500;TSS1500;TSS1500;TSS1500;TSS1500;5'UTR;5'UTR;Body;Body;Body;Body;Body	S_Shore
		cg27193080	-0.0011	0.69	0.315775	3	129160612	-	IFT122;IFT122;IFT122;IFT122	Body;Body;Body;Body	S_Shore
174	1.17e-06	cg12711754	0.001	0.27	0.097902	14	71247286	-	MAP3K9;MAP3K9;MAP3K9;MAP3K9	Body;Body;5'UTR;5'UTR	OpenSea
		cg08607272	0.0017	0.21	0.005014	14	71247375	+	MAP3K9;MAP3K9;MAP3K9;MAP3K9	Body;Body;5'UTR;5'UTR	OpenSea
		cg25730208	0.0022	0.28	0.002362	14	71247652	-	MAP3K9;MAP3K9;MAP3K9;MAP3K9	Body;Body;5'UTR;5'UTR	OpenSea
175	1.21e-06	cg07816637	0.0013	0.31	0.180733	5	140782755	-	PCDHGA4;PCDHGA6;PCDHGA1;PCDHGA8;PCDHGA5;PCDHGB1;PCDHGB4;PCDHGA3;PCDHGA2;PCDHGA9;PCDHGA7;PCDHGB2;PCDHGB5;PCDHGA9;PCDHGB3	Body;Body;Body;Body;Body;Body;Body;Body;Body;1stExon;Body;Body;Body;1stExon;Body	S_Shelf
		cg11100804	0.0033	0.49	0.008821	5	140783173	+	PCDHGA4;PCDHGA6;PCDHGA1;PCDHGA8;PCDHGA5;PCDHGB1;PCDHGB4;PCDHGA3;PCDHGA2;PCDHGA9;PCDHGA7;PCDHGB2;PCDHGB5;PCDHGA9;PCDHGB3	Body;Body;Body;Body;Body;Body;Body;Body;Body;1stExon;Body;Body;Body;1stExon;Body	S_Shelf
		cg06776159	0.0025	0.67	0.178392	5	140783647	+	PCDHGA4;PCDHGA6;PCDHGA1;PCDHGA8;PCDHGA5;PCDHGB1;PCDHGB4;PCDHGA3;PCDHGA2;PCDHGA9;PCDHGA7;PCDHGB2;PCDHGB5;PCDHGA9;PCDHGB3	Body;Body;Body;Body;Body;Body;Body;Body;Body;1stExon;Body;Body;Body;1stExon;Body	N_Shelf
		cg00524247	0.0026	0.62	0.130462	5	140784398	-	PCDHGA9;PCDHGA9;PCDHGA8;PCDHGB5;PCDHGA1;PCDHGA2;PCDHGA3;PCDHGB1;PCDHGA4;PCDHGB2;PCDHGA5;PCDHGB3;PCDHGA6;PCDHGA7;PCDHGB4	1stExon;1stExon;Body;Body;Body;Body;Body;Body;Body;Body;Body;Body;Body;Body;Body	N_Shelf
		cg27190650	0.0011	0.56	0.48413	5	140784429	+	PCDHGA9;PCDHGA9;PCDHGA8;PCDHGB5;PCDHGA1;PCDHGA2;PCDHGA3;PCDHGB1;PCDHGA4;PCDHGB2;PCDHGA5;PCDHGB3;PCDHGA6;PCDHGA7;PCDHGB4	1stExon;1stExon;Body;Body;Body;Body;Body;Body;Body;Body;Body;Body;Body;Body;Body	N_Shelf
176	1.25e-06	cg25103417	0.002	0.24	0.058242	3	157812018	-			N_Shore
		cg12453631	0.0016	0.22	0.21679	3	157812226	+			Island
		cg06570224	0.0021	0.26	0.002121	3	157812475	+			Island
		cg18143296	0.0009	0.13	0.036278	3	157812763	+			Island
		cg27361370	0.001	0.16	0.162615	3	157813327	+			S_Shore
		cg10526277	0.0006	0.12	0.413239	3	157813363	+			S_Shore
		cg08654915	0.0013	0.2	0.554125	3	157813417	-			S_Shore
		cg05091238	0.0009	0.19	0.474388	3	157813609	+			N_Shore
177	1.29e-06	cg23929194	-0.002	0.74	0.012458	7	44662296	+	OGDH;OGDH;OGDH	5'UTR;5'UTR;5'UTR	OpenSea
		cg02311733	-0.0014	0.69	0.027939	7	44662765	-	OGDH;OGDH;OGDH	5'UTR;5'UTR;5'UTR	OpenSea
		cg08277521	-0.002	0.74	0.002762	7	44662793	-	OGDH;OGDH;OGDH	5'UTR;5'UTR;5'UTR	OpenSea
178	1.36e-06	cg20132590	0.0014	0.31	0.180708	3	73673893	+	PDZRN3	1stExon	Island
		cg11148130	0.0015	0.16	0.05849	3	73674068	+	PDZRN3;PDZRN3	5'UTR;1stExon	Island
		cg26055770	0.0009	0.12	0.049922	3	73674070	+	PDZRN3;PDZRN3	5'UTR;1stExon	Island
		cg25486757	0.0007	0.14	0.069848	3	73674074	+	PDZRN3	TSS200	Island
		cg08141424	0.0013	0.13	0.009613	3	73674087	+	PDZRN3	TSS200	Island
		cg10111115	0.0013	0.19	0.035559	3	73674146	-	PDZRN3	TSS200	Island
		cg05502701	0.003	0.16	0.040036	3	73674160	+	PDZRN3	TSS200	Island
		cg24353443	0.0048	0.29	0.023426	3	73674166	+	PDZRN3	TSS200	Island
		cg14473924	0.0015	0.23	0.087166	3	73674170	+	PDZRN3	TSS200	Island
		cg23489627	0.0002	0.3	0.846693	3	73674339	-	PDZRN3	TSS1500	Island
		cg13688769	0.0007	0.15	0.317414	3	73674363	-	PDZRN3	TSS1500	Island
179	1.42e-06	cg13938120	0.0006	0.12	0.404196	2	199179517	+	LOC101927619	Body	OpenSea
		cg24512321	0.0009	0.11	0.525569	2	199179548	+	LOC101927619	Body	OpenSea
		cg00746233	-0.0036	0.38	0.019273	2	199179829	+	LOC101927619	Body	OpenSea
		cg02057657	-0.0019	0.47	0.141048	2	199180702	-	LOC101927619	Body	OpenSea
		cg23367919	-0.0032	0.5	0.005887	2	199180751	-	LOC101927619	Body	OpenSea
180	1.51e-06	cg13792427	0.0016	0.25	0.003303	17	17660561	+	RAI1	5'UTR	OpenSea
		cg23601905	0.0009	0.1	0.184636	17	17661060	+	RAI1	5'UTR	OpenSea
		cg03254137	0.0019	0.19	0.004848	17	17661258	+	RAI1	5'UTR	OpenSea
181	1.53e-06	cg00075507	0.003	0.59	0.062042	17	26708226	-	SARM1	Body	Island
		cg14854355	0.0024	0.32	0.00676	17	26708366	-	SARM1	Body	Island
		cg13895343	0.0029	0.62	0.031933	17	26708773	+	SARM1	Body	Island
182	1.62e-06	cg05337137	0.0012	0.15	0.005836	4	6223463	+			N_Shore
		cg08053686	0.0009	0.13	0.170743	4	6223581	+			Island
		cg10966580	0.0033	0.31	0.076935	4	6223973	-			Island
		cg01142635	0.0016	0.35	0.041317	4	6224117	+			Island
183	1.66e-06	cg23061027	0.0013	0.2	0.238209	6	32116207	-	PRRT1	3'UTR	N_Shore
		cg26849331	0.0001	0.31	0.934504	6	32116216	-	PRRT1	3'UTR	N_Shore
		cg07241479	0.0002	0.34	0.889908	6	32116225	-	PRRT1	3'UTR	N_Shore
		cg14027333	0.0008	0.11	0.201248	6	32116317	+	PRRT1	3'UTR	N_Shore
		cg25955180	0.0011	0.14	0.15041	6	32116538	+	PRRT1	3'UTR	N_Shore
		cg14644001	0.0011	0.23	0.590842	6	32116653	-	PRRT1	3'UTR	Island
		cg21570988	0.0038	0.44	0.221173	6	32116841	-	PRRT1	3'UTR	Island
		cg27067781	0.0013	0.2	0.157235	6	32116853	-	PRRT1	3'UTR	Island
		cg14757228	0.0014	0.17	0.530455	6	32116858	-	PRRT1	3'UTR	Island
		cg13782301	0.0014	0.35	0.090742	6	32116875	+	PRRT1	3'UTR	Island
		cg19192280	0.0019	0.19	0.231489	6	32116893	-	PRRT1	3'UTR	Island
		cg02925367	0.0007	0.1	0.723158	6	32116905	-	PRRT1	3'UTR	Island
		cg17626960	0.0009	0.09	0.246386	6	32116918	-	PRRT1	3'UTR	Island
		cg14531663	0.0005	0.06	0.435263	6	32116933	-	PRRT1	3'UTR	Island
		cg11945824	0.0019	0.35	0.325514	6	32116963	-	PRRT1	3'UTR	Island
		cg04630292	0.0015	0.17	0.424472	6	32116994	-	PRRT1	3'UTR	Island
		cg24125828	0.0024	0.66	0.247543	6	32117049	-	PRRT1	Body	Island
		cg22897615	0.0036	0.36	0.371638	6	32117079	-	PRRT1	Body	Island
		cg17955729	0.0017	0.17	0.030727	6	32117088	-	PRRT1	Body	Island
		cg05767720	0.0015	0.49	0.410651	6	32117281	+	PRRT1	Body	N_Shore
		cg08424749	0.001	0.28	0.087161	6	32117292	+	PRRT1	Body	N_Shore
		cg18501647	0.0022	0.6	0.007976	6	32117379	-	PRRT1	Body	N_Shore
		cg11515873	-0.0003	0.95	0.613416	6	32117401	-	PRRT1	Body	N_Shore
184	1.79e-06	cg18435674	0.0007	0.56	0.847372	17	38821155	-	KRT222	Body	OpenSea
		cg01289103	0.0005	0.19	0.758031	17	38821277	-	KRT222	1stExon	OpenSea
		cg12029804	0.002	0.15	0.003807	17	38821390	-	KRT222;KRT222	5'UTR;1stExon	OpenSea
		cg23776012	0.0014	0.16	0.209762	17	38821403	-	KRT222;KRT222	5'UTR;1stExon	OpenSea
		cg10050661	0.0025	0.22	0.022228	17	38821420	-	KRT222	TSS200	OpenSea
		cg27036730	0.0015	0.32	0.061359	17	38821427	-	KRT222	TSS200	OpenSea
		cg11641791	0.002	0.31	0.050126	17	38821429	-	KRT222	TSS200	OpenSea
		cg15056128	0.0008	0.22	0.65934	17	38821487	-	KRT222	TSS200	OpenSea
		cg25543975	-0.001	0.87	0.234205	17	38822177	-	KRT222	TSS1500	OpenSea
		cg04091180	0.001	0.88	0.014181	17	38822199	-	KRT222	TSS1500	OpenSea
		cg20732955	0.0007	0.87	0.188363	17	38822215	-	KRT222	TSS1500	OpenSea
		cg13069385	0.0005	0.85	0.387341	17	38822397	-	KRT222	TSS1500	OpenSea
		cg24222083	-0.0002	0.75	0.858803	17	38822469	+	KRT222	TSS1500	OpenSea
185	1.79e-06	cg16565409	-0.0013	0.59	0.439002	17	27048223	-	RPL23A;SNORD4A	Body;TSS1500	S_Shore
		cg07098854	-0.0018	0.22	0.097157	17	27048437	+	SNORD4A;RPL23A	TSS1500;Body	S_Shore
		cg07286733	-0.0011	0.56	0.295603	17	27048536	+	SNORD4A;RPL23A	TSS1500;Body	S_Shore
		cg15036326	-0.002	0.65	0.053848	17	27048708	+	RPL23A;SNORD4A	Body;TSS1500	S_Shore
		cg02650512	-0.0021	0.67	0.052418	17	27048975	-	RPL23A;SNORD4A;SNORD42A	Body;TSS1500;TSS1500	S_Shore
		cg17408380	-0.0013	0.72	0.185431	17	27049137	+	RPL23A;SNORD4A;SNORD42A	Body;TSS1500;TSS1500	S_Shore
		cg14173815	-0.0011	0.55	0.218975	17	27049557	+	RPL23A;SNORD42A;SNORD4B;SNORD4A	Body;TSS1500;TSS1500;TSS200	N_Shelf
		cg20927567	-0.0013	0.61	0.124436	17	27049656	-	RPL23A;SNORD42A;SNORD4B;SNORD4A	Body;TSS1500;TSS1500;Body	N_Shelf
186	1.81e-06	cg14601416	-0.0019	0.72	0.007233	1	36565181	-	COL8A2	Body	OpenSea
		cg18931815	-0.0022	0.47	0.087292	1	36565772	+	COL8A2	1stExon	OpenSea
		cg15501865	-0.0009	0.14	0.088531	1	36565850	+	COL8A2;COL8A2;COL8A2;COL8A2	ExonBnd;ExonBnd;5'UTR;5'UTR	OpenSea
		cg20454443	-0.0023	0.37	0.082628	1	36565918	+	COL8A2;COL8A2	5'UTR;5'UTR	OpenSea
		cg10997069	-0.0038	0.55	0.002567	1	36565988	+	COL8A2;COL8A2	5'UTR;5'UTR	OpenSea
		cg04545015	-0.0006	0.8	0.376557	1	36566026	-	COL8A2;COL8A2	5'UTR;5'UTR	OpenSea
		cg22380322	0.0003	0.78	0.795158	1	36566160	+	COL8A2	TSS1500	OpenSea
187	1.83e-06	cg00305629	-0.0011	0.72	0.067706	9	117265998	-	DFNB31;DFNB31	Body;TSS1500	N_Shore
		cg13657200	-0.0018	0.51	0.009256	9	117266029	-	DFNB31;DFNB31	Body;TSS1500	N_Shore
		cg03481131	0.0026	0.41	0.031637	9	117266783	-	DFNB31;DFNB31;DFNB31	TSS1500;1stExon;1stExon	Island
		cg24488810	0.0018	0.54	0.40577	9	117266816	-	DFNB31;DFNB31;DFNB31	TSS1500;1stExon;1stExon	Island
188	2.15e-06	cg14042143	-0.0025	0.6	0.03962	7	2646782	-	IQCE;IQCE	Body;Body	S_Shore
		cg18338984	-0.0023	0.5	0.092701	7	2646955	-	IQCE;IQCE	Body;Body	S_Shore
		cg16313758	-0.002	0.58	0.088178	7	2647039	+	IQCE;IQCE	Body;Body	S_Shore
		cg03179542	-0.0007	0.51	0.473217	7	2647333	+	IQCE;IQCE	Body;Body	S_Shore
		cg04955333	-0.0006	0.68	0.738485	7	2647414	+	IQCE;IQCE	Body;Body	S_Shore
		cg22051853	0.0003	0.32	0.770275	7	2647589	+	IQCE;IQCE	Body;Body	S_Shore
		cg05223392	-0.0008	0.59	0.574377	7	2647927	-	IQCE;IQCE	Body;Body	S_Shelf
		cg05765647	-0.0005	0.55	0.758614	7	2648017	+	IQCE;IQCE	Body;Body	S_Shelf
		cg13978175	0	0.59	0.989871	7	2648222	-	IQCE;IQCE	Body;Body	S_Shelf
		cg21607965	0.0012	0.3	0.076362	7	2648289	+	IQCE;IQCE	Body;Body	S_Shelf
		cg02470008	0.0016	0.25	0.031393	7	2648343	-	IQCE;IQCE	Body;Body	S_Shelf
		cg25388162	0.0014	0.28	0.06376	7	2648372	+	IQCE;IQCE	Body;Body	S_Shelf
		cg18985994	0.0008	0.08	0.045464	7	2648785	+	IQCE;IQCE	Body;Body	S_Shelf
189	2.21e-06	cg04231905	0.001	0.1	0.089411	15	94840793	+	MCTP2;MCTP2	TSS1500;TSS1500	OpenSea
		cg08791382	0.0021	0.17	0.006338	15	94840930	-	MCTP2;MCTP2	TSS1500;TSS1500	OpenSea
		cg12299554	0.0023	0.2	0.02937	15	94840953	-	MCTP2;MCTP2	TSS1500;TSS1500	OpenSea
		cg02700491	0.0024	0.27	0.030007	15	94841112	-	MCTP2;MCTP2	TSS1500;TSS1500	OpenSea
190	2.31e-06	cg11104313	-0.0001	0.27	0.962704	3	111717534	+	TAGLN3;TAGLN3;TAGLN3	TSS200;TSS200;TSS1500	OpenSea
		cg25183613	0	0.23	0.986909	3	111717557	+	TAGLN3;TAGLN3;TAGLN3	TSS200;TSS200;TSS1500	OpenSea
		cg19299034	0.0012	0.2	0.012906	3	111717602	+	TAGLN3;TAGLN3;TAGLN3;TAGLN3;TAGLN3	TSS1500;1stExon;1stExon;5'UTR;5'UTR	OpenSea
		cg04671541	0.001	0.28	0.481407	3	111717682	+	TAGLN3;TAGLN3;TAGLN3;TAGLN3;TAGLN3	1stExon;5'UTR;TSS1500;1stExon;5'UTR	OpenSea
		cg14770958	0.0014	0.15	0.04589	3	111717793	-	TAGLN3;TAGLN3;TAGLN3;TAGLN3;TAGLN3	1stExon;5'UTR;TSS1500;1stExon;5'UTR	OpenSea
		cg20925462	0.0018	0.17	0.016074	3	111717806	-	TAGLN3;TAGLN3;TAGLN3;TAGLN3;TAGLN3	TSS200;1stExon;5'UTR;1stExon;5'UTR	OpenSea
		cg08570199	0.0014	0.13	0.031767	3	111717865	+	TAGLN3;TAGLN3;TAGLN3;TAGLN3;TAGLN3	1stExon;1stExon;5'UTR;5'UTR;TSS200	OpenSea
		cg14098532	0.0004	0.12	0.524644	3	111717874	+	TAGLN3;TAGLN3;TAGLN3;TAGLN3;TAGLN3	TSS200;1stExon;5'UTR;1stExon;5'UTR	OpenSea
		cg13441378	0.001	0.15	0.29773	3	111717969	-	TAGLN3;TAGLN3;TAGLN3	TSS200;5'UTR;5'UTR	OpenSea
		cg10053169	0.0009	0.12	0.157004	3	111717999	-	TAGLN3;TAGLN3;TAGLN3	5'UTR;5'UTR;TSS200	OpenSea
		cg19778003	0.0018	0.2	0.080208	3	111718062	-	TAGLN3;TAGLN3;TAGLN3;TAGLN3	1stExon;5'UTR;5'UTR;5'UTR	OpenSea
		cg20126106	0.0007	0.1	0.198946	3	111718135	-	TAGLN3;TAGLN3;TAGLN3;TAGLN3	1stExon;5'UTR;5'UTR;5'UTR	OpenSea
		cg18998911	0.0022	0.33	0.025061	3	111718245	-	TAGLN3;TAGLN3;TAGLN3;TAGLN3	1stExon;5'UTR;5'UTR;5'UTR	OpenSea
		cg20941855	0.0015	0.36	0.402797	3	111718457	-	TAGLN3;TAGLN3;TAGLN3	Body;Body;Body	OpenSea
191	2.34e-06	cg09825309	0.0012	0.37	0.060926	12	124990897	+	NCOR2;NCOR2	5'UTR;5'UTR	OpenSea
		cg22700848	0.0021	0.31	0.011552	12	124990942	-	NCOR2;NCOR2	5'UTR;5'UTR	OpenSea
		cg04403415	0.0012	0.14	0.018432	12	124991087	+	NCOR2;NCOR2	5'UTR;5'UTR	OpenSea
		cg27179101	0.0018	0.31	0.025126	12	124991139	+	NCOR2;NCOR2	5'UTR;5'UTR	OpenSea
192	2.35e-06	cg08298351	-0.0002	0.32	0.960311	6	100916916	-			N_Shore
		cg14065115	0.0011	0.21	0.027268	6	100916959	+			N_Shore
		cg22303045	0.0007	0.08	0.030544	6	100917022	+			N_Shore
		cg16042259	0.0005	0.12	0.57333	6	100917206	-			Island
		cg11563680	0.001	0.35	0.030755	6	100917397	+			Island
		cg18471993	0.0044	0.51	0.016866	6	100917416	+			Island
		cg25351606	0.002	0.39	0.002913	6	100917427	+			Island
193	2.36e-06	cg04827692	0.0017	0.23	0.014425	12	63543831	-	AVPR1A	1stExon	Island
		cg16668728	0.0009	0.14	0.11788	12	63544013	-	AVPR1A	1stExon	Island
		cg16352140	0.0004	0.11	0.599583	12	63544015	+	AVPR1A	1stExon	Island
		cg24501701	0.001	0.16	0.094672	12	63544040	-	AVPR1A	1stExon	Island
		cg26727693	0.0002	0.13	0.838774	12	63544175	+	AVPR1A	1stExon	Island
		cg09208611	0.0004	0.1	0.533059	12	63544319	-	AVPR1A	1stExon	Island
		cg10906284	0.0023	0.29	0.009044	12	63544430	+	AVPR1A	1stExon	Island
		cg19987210	0.0034	0.17	0.029066	12	63544752	+	AVPR1A;AVPR1A	1stExon;5'UTR	Island
		cg09040797	0.0008	0.13	0.569653	12	63544768	+	AVPR1A;AVPR1A	1stExon;5'UTR	Island
		cg10862431	0.0009	0.09	0.061753	12	63544783	+	AVPR1A;AVPR1A	1stExon;5'UTR	Island
		cg27032502	0.0002	0.05	0.626057	12	63544881	+	AVPR1A;AVPR1A	1stExon;5'UTR	Island
		cg21164131	0.0012	0.14	0.040084	12	63544923	-	AVPR1A;AVPR1A	1stExon;5'UTR	Island
		cg13631391	0.0012	0.11	0.024825	12	63544945	-	AVPR1A;AVPR1A	1stExon;5'UTR	Island
194	2.42e-06	cg13146674	0.0012	0.38	0.095683	11	68095623	-	LRP5	Body	OpenSea
		cg02793948	0.0011	0.22	0.073858	11	68095662	+	LRP5	Body	OpenSea
		cg07992044	-0.0001	0.07	0.933439	11	68096049	+	LRP5	Body	OpenSea
		cg24051242	0.0023	0.22	0.002587	11	68096138	-	LRP5	Body	OpenSea
		cg27624141	0.002	0.25	0.004528	11	68096153	-	LRP5;LRP5	5'UTR;Body	OpenSea
		cg12832726	0.002	0.26	0.00871	11	68096165	+	LRP5	Body	OpenSea
195	2.51e-06	cg21184074	-0.0025	0.59	0.005555	15	76473995	+	LOC101929439;C15orf27	TSS200;Body	OpenSea
		cg06371135	-0.0026	0.68	0.001701	15	76474023	-	LOC101929439;C15orf27	TSS200;Body	OpenSea
		cg04000684	-0.0013	0.72	0.132883	15	76474132	-	LOC101929439;C15orf27	TSS1500;Body	OpenSea
		cg10103121	-0.0023	0.48	0.012349	15	76474309	-	LOC101929439;C15orf27	TSS1500;Body	OpenSea
196	2.71e-06	cg21234506	-0.0027	0.54	0.039315	15	80263132	+	BCL2A1;BCL2A1	1stExon;1stExon	OpenSea
		cg03275306	-0.0035	0.47	0.038571	15	80263218	-	BCL2A1;BCL2A1	1stExon;1stExon	OpenSea
		cg06300823	-0.0009	0.07	0.005461	15	80263339	+	BCL2A1;BCL2A1	1stExon;1stExon	OpenSea
197	2.8e-06	cg03321020	0.0017	0.29	0.206603	1	11958326	+			OpenSea
		cg11111200	0.0016	0.2	0.225201	1	11958596	-			OpenSea
		cg09872491	0.001	0.13	0.022866	1	11959141	+			OpenSea
		cg09722057	0.0029	0.55	0.023174	1	11959312	-			OpenSea
198	2.95e-06	cg05516295	-0.0017	0.73	0.154076	5	134526124	-			N_Shore
		cg09510752	-0.0022	0.6	0.034448	5	134526173	+			N_Shore
		cg11291003	-0.0014	0.8	0.062548	5	134526241	+			N_Shore
		cg12363903	-0.0015	0.72	0.323163	5	134526269	+			N_Shore
		cg09011891	-0.0006	0.23	0.528436	5	134526752	-			N_Shore
		cg26129417	0.0006	0.08	0.116163	5	134527034	-			Island
199	2.98e-06	cg19505546	0.0015	0.12	0.046792	5	139017263	+			Island
		cg11006267	0.0059	0.25	0.004735	5	139017424	-			Island
		cg10495047	0.0008	0.12	0.03276	5	139017667	+			Island
		cg14117392	0.0016	0.29	0.013637	5	139017942	-			S_Shore
200	3.03e-06	cg14886059	0.0012	0.2	0.131042	19	58545001	+	ZSCAN1	TSS1500	N_Shore
		cg11312896	0.0009	0.1	0.115703	19	58545122	-	ZSCAN1	TSS1500	Island
		cg21331821	0.0009	0.16	0.522583	19	58545149	-	ZSCAN1	TSS1500	Island
		cg24368848	0.0048	0.29	0.041216	19	58545160	+	ZSCAN1	TSS1500	Island
		cg25537993	0.0038	0.32	0.048549	19	58545182	+	ZSCAN1	TSS1500	Island
		cg02344833	0.0024	0.19	0.037774	19	58545285	-	ZSCAN1	TSS200	Island
		cg19819285	0.0006	0.21	0.770741	19	58545290	+	ZSCAN1	TSS200	Island
		cg27391267	0.0025	0.24	0.15861	19	58545333	+	ZSCAN1	TSS200	Island
		cg10132208	0.0053	0.32	0.016737	19	58545542	+	ZSCAN1	5'UTR	Island
		cg20449685	0.0047	0.26	0.031968	19	58545728	-	ZSCAN1	5'UTR	Island
		cg05983315	0.001	0.14	0.200893	19	58545837	+	ZSCAN1	5'UTR	Island
201	3.08e-06	cg13659970	-0.0017	0.72	0.008366	14	106054129	-			OpenSea
		cg03465179	-0.001	0.59	0.206933	14	106054474	-			OpenSea
		cg24701725	-0.0017	0.61	0.012477	14	106054535	-			OpenSea
202	3.12e-06	cg10380328	0.0015	0.16	0.043796	4	188953126	-			OpenSea
		cg13610014	0.0011	0.18	0.0796	4	188953178	-			OpenSea
		cg04562589	0.0014	0.19	0.121444	4	188953527	-			OpenSea
		cg07005778	0.0018	0.12	0.018319	4	188953586	-			OpenSea
		cg00469814	0.0026	0.21	0.176679	4	188953677	+			OpenSea
		cg02571636	0.0008	0.17	0.106781	4	188953906	-			OpenSea
203	3.35e-06	cg19108747	0.0022	0.28	0.022225	2	225266263	-	FAM124B;FAM124B	1stExon;1stExon	OpenSea
		cg23013850	0.0023	0.25	0.049234	2	225266304	+	FAM124B;FAM124B	1stExon;1stExon	OpenSea
		cg26154999	0.0007	0.22	0.276374	2	225266346	-	FAM124B;FAM124B	1stExon;1stExon	OpenSea
		cg18890556	0.0014	0.14	0.013772	2	225266580	+	FAM124B;FAM124B;FAM124B;FAM124B	5'UTR;1stExon;1stExon;5'UTR	OpenSea
		cg00698413	0.0005	0.07	0.543541	2	225266656	+	FAM124B;FAM124B;FAM124B;FAM124B	5'UTR;1stExon;1stExon;5'UTR	OpenSea
		cg10114725	0.0008	0.09	0.239481	2	225266733	+	FAM124B;FAM124B	TSS200;TSS200	OpenSea
		cg25313930	0.0006	0.08	0.177346	2	225266783	-	FAM124B;FAM124B	TSS200;TSS200	OpenSea
		cg24516901	0.0008	0.08	0.053784	2	225266801	-	FAM124B;FAM124B	TSS200;TSS200	OpenSea
		cg01244015	0.0005	0.07	0.45304	2	225266843	+	FAM124B;FAM124B	TSS200;TSS200	OpenSea
		cg01833675	0.0002	0.06	0.339689	2	225266876	-	FAM124B;FAM124B	TSS200;TSS200	OpenSea
		cg24385348	0.0003	0.06	0.576303	2	225266960	-	FAM124B;FAM124B	TSS1500;TSS1500	OpenSea
204	3.57e-06	cg20250397	-0.0021	0.69	0.007628	14	92807379	-	SLC24A4;SLC24A4;SLC24A4	Body;Body;Body	OpenSea
		cg02427939	-0.0013	0.67	0.114838	14	92807630	-	SLC24A4;SLC24A4;SLC24A4	Body;Body;Body	OpenSea
		cg01499816	-0.0009	0.76	0.153866	14	92807984	-	SLC24A4;SLC24A4;SLC24A4	Body;Body;Body	OpenSea
		cg20334128	-0.0023	0.69	0.021	14	92808310	-	SLC24A4;SLC24A4;SLC24A4	Body;Body;Body	OpenSea
205	3.69e-06	cg15506477	0.001	0.08	0.01689	2	133426129	+	LYPD1;LYPD1	5'UTR;Body	N_Shore
		cg13016408	0.0009	0.13	0.0217	2	133426298	+	LYPD1;LYPD1	5'UTR;Body	N_Shore
		cg17674725	0.0012	0.16	0.020511	2	133426418	+	LYPD1;LYPD1	5'UTR;Body	N_Shore
		cg23724641	0.0006	0.11	0.33982	2	133426653	-	LYPD1;LYPD1	5'UTR;Body	Island
		cg17112958	0.0009	0.17	0.187638	2	133426934	+	LYPD1;LYPD1	5'UTR;Body	Island
		cg06016439	0.0003	0.09	0.234193	2	133427427	+	LYPD1;LYPD1	5'UTR;Body	Island
206	3.7e-06	cg13272108	-0.0016	0.34	0.216077	20	2634697	-	NOP56;SNORD110;NOP56;SNORA51	Body;TSS200;Body;TSS1500	S_Shore
		cg08832418	-0.002	0.54	0.07648	20	2634766	+	SNORA51;SNORD110;NOP56;NOP56	TSS1500;TSS200;Body;Body	S_Shore
		cg05205351	-0.0014	0.32	0.16106	20	2634775	+	NOP56;SNORD110;NOP56;SNORA51	Body;TSS200;Body;TSS1500	S_Shore
		cg11389889	-0.0009	0.77	0.490514	20	2634874	-	NOP56;NOP56;SNORD110;SNORA51	Body;Body;Body;TSS1500	S_Shore
		cg20063640	-0.0017	0.66	0.10461	20	2635105	-	NOP56;NOP56;SNORA51	Body;Body;TSS1500	S_Shore
		cg00703557	-0.0012	0.55	0.044016	20	2635400	+	SNORA51;SNORD86;NOP56;NOP56;NOP56;NOP56	TSS1500;TSS1500;ExonBnd;ExonBnd;Body;Body	S_Shore
		cg10610342	-0.001	0.76	0.206709	20	2635484	-	SNORA51;SNORD86;NOP56;NOP56	TSS1500;TSS1500;Body;Body	S_Shore
		cg21028182	-0.0004	0.84	0.489753	20	2635586	-	NOP56;SNORD86;NOP56;SNORA51	Body;TSS1500;Body;TSS200	S_Shore
207	4e-06	cg08396974	0.0005	0.41	0.424001	20	55840416	-	BMP7	Body	Island
		cg15529692	0.0021	0.26	0.001812	20	55840433	+	BMP7	Body	Island
		cg24208023	0.0002	0.09	0.613689	20	55840633	-	BMP7	Body	Island
		cg26516759	-0.0006	0.17	0.252269	20	55840973	-	BMP7	1stExon	Island
		cg20340302	0.003	0.24	0.065898	20	55841149	-	BMP7	1stExon	Island
		cg20292547	-0.0002	0.19	0.927936	20	55841342	+	BMP7;BMP7	1stExon;5'UTR	Island
		cg11670519	0	0.1	0.991547	20	55841506	-	BMP7;BMP7	1stExon;5'UTR	Island
		cg23482891	0.0022	0.23	0.222027	20	55841841	+	BMP7	TSS200	S_Shore
		cg14839404	0.0005	0.11	0.295285	20	55841869	-	BMP7	TSS200	S_Shore
		cg15069906	0.0003	0.23	0.705493	20	55841888	-	BMP7	TSS200	S_Shore
		cg03573446	0.0013	0.17	0.077487	20	55841893	-	BMP7	TSS200	S_Shore
		cg22047703	0.0013	0.18	0.103267	20	55841896	-	BMP7	TSS200	S_Shore
		cg10941747	0.0005	0.19	0.435498	20	55841898	-	BMP7	TSS200	S_Shore
		cg12518442	0.0012	0.19	0.11601	20	55841906	-	BMP7	TSS200	S_Shore
		cg00309582	0.0009	0.09	0.1862	20	55841925	-	BMP7	TSS1500	S_Shore
		cg18759209	0.0009	0.19	0.101471	20	55842071	-	BMP7	TSS1500	S_Shore
208	4.01e-06	cg02675394	0.001	0.14	0.065267	1	23888963	-			S_Shelf
		cg08540100	0.0016	0.22	0.030992	1	23888986	-			S_Shelf
		cg24445316	0.0022	0.17	0.00232	1	23889092	+			S_Shelf
209	4.09e-06	cg15802091	0.0004	0.08	0.110896	14	65009101	-	HSPA2	1stExon	Island
		cg24642523	0.001	0.19	0.13007	14	65009265	+	HSPA2	1stExon	S_Shore
		cg18486590	0.0016	0.39	0.131618	14	65009505	-	HSPA2;HSPA2	3'UTR;1stExon	S_Shore
		cg25581090	0.0027	0.66	0.004084	14	65009707	+	HSPA2;HSPA2	3'UTR;1stExon	S_Shore
210	4.18e-06	cg10621809	0.0015	0.55	0.346705	12	95840313	-			OpenSea
		cg06159896	0.0027	0.35	0.012551	12	95840443	+			OpenSea
		cg27614751	0.0023	0.36	0.018202	12	95840596	-			OpenSea
		cg23960442	0.0016	0.19	0.073404	12	95840659	-			OpenSea
		cg27655214	0.0024	0.37	0.188821	12	95840848	-			OpenSea
		cg13878646	0.0022	0.25	0.25455	12	95840895	+			OpenSea
211	4.2e-06	cg21319458	0.0021	0.17	0.009388	2	160472940	-	BAZ2B;BAZ2B	1stExon;5'UTR	S_Shore
		cg15883329	0.0011	0.12	0.030231	2	160473039	-	LOC643072;LOC643072;BAZ2B;BAZ2B;BAZ2B;BAZ2B	Body;Body;1stExon;1stExon;5'UTR;5'UTR	S_Shore
		cg19903071	0.0023	0.23	0.01328	2	160473251	-	BAZ2B	TSS200	S_Shore
		cg08001909	0.0025	0.27	0.007731	2	160473325	+	LOC643072;LOC643072;BAZ2B;BAZ2B	Body;Body;TSS1500;TSS1500	S_Shore
		cg17503977	0.0015	0.37	0.196051	2	160473461	+	LOC643072;LOC643072;BAZ2B;BAZ2B	Body;Body;TSS1500;TSS1500	S_Shore
		cg27501190	0.0006	0.37	0.74539	2	160473496	+	LOC643072;LOC643072;BAZ2B;BAZ2B	Body;Body;TSS1500;TSS1500	S_Shore
212	4.23e-06	cg18138498	0.0013	0.65	0.189814	20	42574175	+	TOX2;TOX2;TOX2;TOX2	TSS1500;Body;5'UTR;5'UTR	OpenSea
		cg26126740	0.0017	0.71	0.025101	20	42574332	+	TOX2;TOX2;TOX2;TOX2	5'UTR;TSS1500;Body;5'UTR	OpenSea
		cg02004723	0.001	0.84	0.069921	20	42574341	+	TOX2;TOX2;TOX2;TOX2	5'UTR;Body;TSS200;5'UTR	OpenSea
		cg02040836	0.001	0.76	0.283172	20	42574356	+	TOX2;TOX2;TOX2;TOX2	5'UTR;Body;TSS200;5'UTR	OpenSea
		cg24403644	0.0016	0.71	0.033928	20	42574624	+	TOX2;TOX2;TOX2;TOX2	5'UTR;Body;1stExon;5'UTR	OpenSea
213	4.31e-06	cg08602190	0.0016	0.08	0.019264	10	128076260	-	ADAM12;ADAM12	Body;Body	Island
		cg25922637	0.0002	0.08	0.544122	10	128076308	+	ADAM12;ADAM12	Body;Body	Island
		cg04892170	0.0027	0.41	0.473063	10	128076910	-	ADAM12;ADAM12;ADAM12;ADAM12	1stExon;5'UTR;5'UTR;1stExon	Island
		cg11668923	0.0017	0.15	0.047124	10	128076936	+	ADAM12;ADAM12;ADAM12;ADAM12	1stExon;5'UTR;5'UTR;1stExon	Island
		cg05181041	0.001	0.12	0.143474	10	128076941	+	ADAM12;ADAM12;ADAM12;ADAM12	1stExon;5'UTR;5'UTR;1stExon	Island
		cg00922781	0.0004	0.1	0.548956	10	128077080	-	ADAM12;ADAM12;ADAM12;ADAM12	1stExon;5'UTR;5'UTR;1stExon	Island
		cg01904414	0.0009	0.12	0.654036	10	128077082	-	ADAM12;ADAM12;ADAM12;ADAM12;ADAM12;ADAM12;ADAM12;ADAM12;ADAM12;ADAM12	1stExon;1stExon;1stExon;1stExon;1stExon;5'UTR;5'UTR;5'UTR;5'UTR;5'UTR	Island
		cg05237641	0.0033	0.23	0.020988	10	128077307	+	ADAM12;ADAM12	TSS200;TSS200	Island
		cg14621053	0.0039	0.26	0.004772	10	128077315	+	ADAM12;ADAM12	TSS200;TSS200	Island
		cg02327997	0.0016	0.19	0.003842	10	128077318	+	ADAM12;ADAM12	TSS200;TSS200	Island
		cg13488201	0.0013	0.17	0.049436	10	128077323	+	ADAM12;ADAM12	TSS200;TSS200	Island
		cg16257029	0.0006	0.19	0.298995	10	128077369	-	ADAM12;ADAM12	TSS1500;TSS1500	Island
		cg16297537	-0.0002	0.17	0.914743	10	128077570	+	ADAM12;ADAM12;ADAM12;ADAM12;ADAM12	TSS1500;TSS1500;TSS1500;TSS1500;TSS1500	S_Shore
214	4.87e-06	cg17856981	0.0018	0.2	0.006677	10	98744464	+	C10orf12	1stExon	OpenSea
		cg08177293	0.0013	0.19	0.062569	10	98744566	+	C10orf12	1stExon	OpenSea
		cg13383814	0.001	0.17	0.101552	10	98745012	+	C10orf12;C10orf12	1stExon;3'UTR	OpenSea
215	4.88e-06	cg10657823	-0.0005	0.44	0.777131	9	140197553	-	NRARP	TSS1500	S_Shore
		cg07187827	-0.0027	0.68	0.007657	9	140197798	-	NRARP	TSS1500	S_Shore
		cg25331593	-0.0025	0.53	0.007628	9	140197800	-	NRARP	TSS1500	S_Shore
		cg01594949	-0.0026	0.53	0.003834	9	140197890	+	NRARP	TSS1500	S_Shore
216	4.9e-06	cg18404374	0.002	0.24	0.009497	3	26663551	-	LRRC3B	TSS1500	N_Shore
		cg04954680	0.0009	0.11	0.120102	3	26663593	+	LRRC3B	TSS1500	N_Shore
		cg10768206	0.0009	0.11	0.008135	3	26663626	+	LRRC3B	TSS1500	N_Shore
		cg13689261	0.0003	0.16	0.829614	3	26663740	-	LRRC3B	TSS1500	N_Shore
		cg10332616	-0.0005	0.1	0.412373	3	26663805	-	LRRC3B	TSS1500	N_Shore
		cg13964105	0.0006	0.1	0.176928	3	26663885	-	LRRC3B	TSS1500	N_Shore
		cg13787438	0.0003	0.09	0.247283	3	26664115	-	LRRC3B	TSS200	Island
		cg00412425	0.0009	0.06	0.04262	3	26664209	-	LRRC3B	TSS200	Island
		cg08646125	0.0001	0.07	0.799525	3	26664243	-	LRRC3B	TSS200	Island
		cg24216220	0.001	0.13	0.474057	3	26664285	+	LRRC3B	TSS200	Island
		cg18679410	0.0009	0.11	0.023528	3	26664308	-	LRRC3B;LRRC3B	1stExon;5'UTR	Island
		cg03496122	0.0022	0.18	0.276121	3	26664404	-	LRRC3B;LRRC3B	1stExon;5'UTR	Island
		cg26035366	0.0002	0.1	0.599251	3	26664621	+	LRRC3B;LRRC3B	1stExon;5'UTR	Island
		cg12987984	0.0001	0.1	0.816477	3	26665093	-	LRRC3B	5'UTR	S_Shore
		cg18507138	0.0009	0.1	0.052351	3	26665242	+	LRRC3B	5'UTR	N_Shore
		cg19115492	0.0006	0.14	0.241663	3	26665477	+	LRRC3B	5'UTR	N_Shore
217	4.95e-06	cg02292342	0.0008	0.39	0.662186	18	13611190	+	LDLRAD4;LDLRAD4;LDLRAD4;MIR4526;LDLRAD4;LDLRAD4	TSS1500;TSS1500;TSS1500;Body;Body;Body	OpenSea
		cg19122723	-0.0002	0.37	0.926771	18	13611211	-	LDLRAD4;LDLRAD4;LDLRAD4;LDLRAD4;LDLRAD4	TSS1500;TSS1500;TSS1500;Body;Body	OpenSea
		cg14825976	0.002	0.25	0.066396	18	13611370	-	C18orf1;C18orf1;C18orf1;C18orf1	TSS1500;Body;Body;TSS1500	OpenSea
		cg25374649	0.0017	0.21	0.049175	18	13611400	+	C18orf1;C18orf1;C18orf1;C18orf1	TSS1500;Body;Body;TSS1500	OpenSea
		cg12329720	0.0019	0.3	0.036604	18	13611409	+	LDLRAD4;LDLRAD4;LDLRAD4;LDLRAD4;LDLRAD4	TSS1500;TSS200;TSS200;Body;Body	OpenSea
		cg04131829	0.0024	0.3	0.029762	18	13611430	+	LDLRAD4;LDLRAD4;LDLRAD4;LDLRAD4;LDLRAD4	TSS1500;TSS200;TSS200;Body;Body	OpenSea
		cg22454011	0.0019	0.28	0.03937	18	13611439	+	C18orf1;C18orf1;C18orf1;C18orf1	TSS1500;Body;Body;TSS1500	OpenSea
		cg14846965	0.0012	0.27	0.154208	18	13611481	-	C18orf1;C18orf1;C18orf1;C18orf1	TSS200;Body;Body;TSS200	OpenSea
		cg15056105	0.0013	0.18	0.1246	18	13611489	-	C18orf1;C18orf1;C18orf1;C18orf1	TSS200;Body;Body;TSS200	OpenSea
		cg22640305	0.0012	0.22	0.404376	18	13611576	+	LDLRAD4;LDLRAD4;LDLRAD4;LDLRAD4;LDLRAD4;LDLRAD4;LDLRAD4	5'UTR;5'UTR;1stExon;1stExon;TSS200;Body;Body	OpenSea
		cg00737978	0.0019	0.22	0.026085	18	13611807	+	C18orf1;C18orf1;C18orf1;C18orf1;C18orf1;C18orf1	5'UTR;Body;Body;5'UTR;1stExon;1stExon	OpenSea
		cg24404630	0.0014	0.24	0.130031	18	13611824	+	C18orf1;C18orf1;C18orf1;C18orf1;C18orf1;C18orf1	5'UTR;Body;Body;5'UTR;1stExon;1stExon	OpenSea
218	5.02e-06	cg13975503	0.0003	0.09	0.303294	1	91182215	-	BARHL2	1stExon	Island
		cg13486820	0.0004	0.18	0.53134	1	91182288	+	BARHL2	1stExon	Island
		cg01921432	0.0025	0.15	0.027246	1	91182534	-	BARHL2	1stExon	Island
		cg06384463	0.0005	0.06	0.072798	1	91182708	-	BARHL2	1stExon	Island
		cg06959142	0.0001	0.12	0.868426	1	91182731	-	BARHL2	1stExon	Island
		cg18322569	0.0055	0.4	0.04924	1	91182777	+	BARHL2;BARHL2	5'UTR;1stExon	Island
		cg13146465	0.001	0.18	0.172015	1	91182853	-	BARHL2	TSS200	Island
		cg17241310	0.0017	0.24	0.036714	1	91182856	-	BARHL2	TSS200	Island
		cg00010742	0.0012	0.2	0.086543	1	91182989	+	BARHL2	TSS200	N_Shore
		cg25026529	0.0021	0.14	0.099134	1	91183051	-	BARHL2	TSS1500	N_Shore
219	5.03e-06	cg00097357	0.0018	0.25	0.083696	12	33591336	-	SYT10	Body	N_Shore
		cg18232816	0.0011	0.2	0.53497	12	33591505	-	SYT10	Body	N_Shore
		cg20472643	0.0017	0.12	0.066287	12	33591899	+	SYT10	Body	Island
		cg11154829	0.0011	0.14	0.05327	12	33592078	+	SYT10	Body	Island
		cg18158990	0.0013	0.15	0.069863	12	33592285	+	SYT10	Body	Island
		cg00902195	0.0004	0.1	0.338768	12	33592500	-	SYT10;SYT10	1stExon;5'UTR	Island
		cg20964559	0.0014	0.1	0.119798	12	33592615	-	SYT10;SYT10	1stExon;5'UTR	Island
220	5.11e-06	cg00266009	0.0002	0.05	0.483426	8	85095275	-	RALYL;RALYL;RALYL	TSS200;TSS200;TSS1500	N_Shore
		cg26408426	0.0016	0.53	0.141991	8	85095362	-	RALYL;RALYL;RALYL;RALYL	TSS1500;TSS1500;TSS200;TSS200	N_Shore
		cg16020747	0.0044	0.32	0.06783	8	85095394	-	RALYL;RALYL;RALYL	TSS200;TSS200;TSS200	N_Shore
		cg05716166	0.0011	0.09	0.245652	8	85095498	-	RALYL;RALYL;RALYL;RALYL;RALYL	1stExon;TSS200;5'UTR;1stExon;5'UTR	N_Shore
		cg19688250	0.001	0.18	0.264402	8	85095513	-	RALYL;RALYL;RALYL;RALYL;RALYL;RALYL	TSS200;TSS200;1stExon;1stExon;5'UTR;5'UTR	N_Shore
		cg17233763	0.0031	0.17	0.004887	8	85095525	-	RALYL;RALYL;RALYL;RALYL;RALYL;RALYL	TSS200;TSS200;1stExon;1stExon;5'UTR;5'UTR	N_Shore
		cg23777958	-0.0006	0.29	0.775288	8	85095654	+	RALYL;RALYL;RALYL;RALYL;RALYL;RALYL;RALYL	1stExon;5'UTR;TSS1500;5'UTR;1stExon;5'UTR;1stExon	N_Shore
		cg26669044	0.0003	0.1	0.602984	8	85095697	+	RALYL;RALYL;RALYL;RALYL;RALYL;RALYL;RALYL	1stExon;5'UTR;TSS1500;5'UTR;1stExon;5'UTR;1stExon	N_Shore
		cg11234361	0.0005	0.1	0.254896	8	85095723	-	RALYL;RALYL;RALYL;RALYL;RALYL;RALYL;RALYL;RALYL;RALYL	1stExon;1stExon;1stExon;1stExon;TSS1500;5'UTR;5'UTR;5'UTR;5'UTR	N_Shore
		cg22403811	0.0008	0.18	0.561126	8	85096015	-	RALYL;RALYL;RALYL;RALYL;RALYL	5'UTR;TSS1500;5'UTR;5'UTR;1stExon	N_Shore
		cg00034076	0.0026	0.21	0.056799	8	85096037	+	RALYL;RALYL;RALYL;RALYL;RALYL	5'UTR;TSS1500;5'UTR;5'UTR;1stExon	N_Shore
		cg01538821	0.0008	0.22	0.515929	8	85096835	+	RALYL;RALYL;RALYL;RALYL	5'UTR;TSS1500;5'UTR;5'UTR	Island
		cg23458558	0.0006	0.09	0.147353	8	85096868	-	RALYL;RALYL;RALYL;RALYL	5'UTR;TSS1500;5'UTR;5'UTR	Island
		cg21671806	-0.0003	0.28	0.879118	8	85097031	-	RALYL;RALYL;RALYL;RALYL	TSS200;5'UTR;5'UTR;5'UTR	Island
		cg23649708	0.0029	0.23	0.032944	8	85097049	-	RALYL;RALYL;RALYL;RALYL	TSS200;5'UTR;5'UTR;5'UTR	Island
		cg04842146	0.0014	0.09	0.027312	8	85097056	-	RALYL;RALYL;RALYL;RALYL	TSS200;5'UTR;5'UTR;5'UTR	Island
		cg18016194	0.0006	0.35	0.153424	8	85097157	+	RALYL;RALYL;RALYL;RALYL;RALYL	5'UTR;5'UTR;1stExon;5'UTR;5'UTR	Island
		cg25757598	0.0005	0.31	0.823614	8	85097195	-	RALYL;RALYL;RALYL;RALYL;RALYL	5'UTR;5'UTR;1stExon;5'UTR;5'UTR	Island
221	5.36e-06	cg08478621	0.0023	0.26	0.02278	3	183723836	+	ABCC5-AS1;ABCC5;ABCC5	TSS1500;Body;Body	OpenSea
		cg27658518	0.0019	0.18	0.030923	3	183723888	+	ABCC5-AS1;ABCC5;ABCC5	TSS1500;Body;Body	OpenSea
		cg24056885	0.0025	0.21	0.035017	3	183723963	+	ABCC5-AS1;ABCC5;ABCC5	TSS200;Body;Body	OpenSea
		cg13582966	0.0024	0.25	0.017827	3	183724015	+	ABCC5-AS1;ABCC5;ABCC5	TSS200;Body;Body	OpenSea
222	5.59e-06	cg03244181	-0.0016	0.57	0.008092	11	72948797	-	P2RY2;P2RY2;P2RY2	3'UTR;3'UTR;3'UTR	S_Shelf
		cg01439892	-0.0008	0.42	0.293883	11	72949060	+	P2RY2;P2RY2;P2RY2	3'UTR;3'UTR;3'UTR	S_Shelf
		cg12257178	-0.002	0.63	0.020445	11	72949851	+	P2RY2;P2RY2;P2RY2	3'UTR;3'UTR;3'UTR	S_Shelf
223	6.64e-06	cg00604840	0.0013	0.21	0.040427	5	154230173	-	C5orf4;C5orf4	5'UTR;1stExon	OpenSea
		cg23566333	0.0016	0.23	0.02532	5	154230213	-	FAXDC2	TSS200	OpenSea
		cg18188717	0.0013	0.2	0.134117	5	154230223	-	C5orf4	TSS200	OpenSea
		cg10257049	0.0015	0.33	0.047577	5	154230308	+	C5orf4	TSS200	OpenSea
		cg18260397	0.0012	0.16	0.048881	5	154230438	-	C5orf4	TSS1500	OpenSea
224	6.81e-06	cg21890667	0.0015	0.5	0.413005	22	30476089	+	HORMAD2	TSS1500	Island
		cg16686158	0.0014	0.5	0.456905	22	30476098	+	HORMAD2	TSS1500	Island
		cg08321518	0.0019	0.27	0.018089	22	30476204	-	HORMAD2;HORMAD2-AS1	TSS1500;Body	Island
		cg04046669	0.0014	0.39	0.094672	22	30476206	-	HORMAD2	TSS1500	Island
		cg15209808	0.0014	0.41	0.072008	22	30476254	-	HORMAD2	TSS200	Island
		cg10195901	0.0017	0.56	0.206238	22	30476278	-	HORMAD2	TSS200	Island
		cg14509403	0.001	0.36	0.074994	22	30476281	+	HORMAD2	TSS200	Island
		cg21843594	0.0008	0.41	0.153513	22	30476285	+	HORMAD2	TSS200	Island
		cg17632937	0.0015	0.33	0.04291	22	30476326	+	HORMAD2	TSS200	Island
		cg23268208	0.0012	0.32	0.204381	22	30476345	+	HORMAD2	TSS200	Island
		cg01141459	0.0008	0.39	0.674059	22	30476452	-	HORMAD2;HORMAD2	1stExon;5'UTR	Island
		cg13245431	0.0006	0.45	0.725945	22	30476525	-	HORMAD2	5'UTR	Island
225	7.01e-06	cg13799941	0.0007	0.35	0.613199	7	96632294	+	DLX6AS	Body	S_Shore
		cg25678088	0.0013	0.26	0.005662	7	96632460	-	DLX6AS	Body	S_Shore
		cg06581175	0.0009	0.13	0.200243	7	96632635	-	DLX6AS	Body	N_Shore
		cg17199800	0.0011	0.13	0.066563	7	96632777	-	DLX6AS	Body	N_Shore
		cg04832767	0.0015	0.16	0.222727	7	96632841	+	DLX6AS	Body	N_Shore
		cg13019143	0.0009	0.16	0.205443	7	96633060	-	DLX6AS	Body	N_Shore
226	7.09e-06	cg18094277	0.0009	0.26	0.126384	1	161184870	+	FCER1G	TSS1500	OpenSea
		cg26394055	0.0021	0.23	0.00899	1	161184921	-	FCER1G	TSS200	OpenSea
		cg10046726	0.0012	0.32	0.094777	1	161184971	-	FCER1G	TSS200	OpenSea
		cg24465943	0.002	0.15	0.005312	1	161185061	+	FCER1G	TSS200	OpenSea
		cg13853198	0.0014	0.11	0.033314	1	161185092	-	FCER1G;FCER1G	1stExon;5'UTR	OpenSea
227	7.4e-06	cg01843034	0.0019	0.17	0.13017	6	37503916	-			Island
		cg08126542	0.0021	0.21	0.054201	6	37504118	-			Island
		cg00360474	0.0025	0.26	0.002225	6	37504404	+			S_Shore
		cg24807547	0.0021	0.28	0.005078	6	37504484	-			S_Shore
		cg26579986	0.0011	0.41	0.402366	6	37504610	-			S_Shore
228	7.89e-06	cg25292550	0.0011	0.1	0.029051	14	38724646	-	CLEC14A	1stExon	Island
		cg16404157	0.0012	0.11	0.04937	14	38724648	-	CLEC14A	1stExon	Island
		cg05057720	0.0029	0.14	0.052298	14	38724675	-	CLEC14A	1stExon	Island
		cg23288059	0.0003	0.07	0.377899	14	38724945	+	CLEC14A	1stExon	Island
		cg08139247	0.0034	0.2	0.086592	14	38725312	-	CLEC14A;CLEC14A	1stExon;5'UTR	Island
		cg04681600	0.0002	0.08	0.632407	14	38725536	+	CLEC14A;CLEC14A	1stExon;5'UTR	Island
		cg24800728	0.0015	0.11	0.010093	14	38725634	+	CLEC14A	TSS200	S_Shore
		cg13643452	0.0003	0.08	0.714256	14	38725650	-	CLEC14A	TSS200	S_Shore
		cg14473145	0.0012	0.11	0.0657	14	38725656	+	CLEC14A	TSS200	S_Shore
		cg10285466	0.0007	0.09	0.469497	14	38725710	+	CLEC14A	TSS200	S_Shore
		cg18403361	0.0008	0.08	0.13334	14	38725750	-	CLEC14A	TSS200	S_Shore
229	7.91e-06	cg26103512	-0.0018	0.31	0.101393	17	80231812	-	CSNK1D;CSNK1D	TSS1500;TSS1500	Island
		cg19761273	-0.0017	0.24	0.001022	17	80232096	+	CSNK1D;CSNK1D	TSS1500;TSS1500	S_Shore
		cg13003786	0.0005	0.77	0.474348	17	80232334	+	CSNK1D;CSNK1D	TSS1500;TSS1500	S_Shore
		cg08223837	-0.0011	0.31	0.05915	17	80232440	-	CSNK1D;CSNK1D	TSS1500;TSS1500	S_Shore
230	8.17e-06	cg15856626	0.0006	0.16	0.393506	3	140796013	-	SPSB4	Body	OpenSea
		cg22235821	0.0014	0.14	0.316288	3	140796104	-	SPSB4	Body	OpenSea
		cg15603949	0.0011	0.18	0.083925	3	140796176	-	SPSB4	Body	OpenSea
		cg09433738	0.0019	0.26	0.066796	3	140796183	-	SPSB4	Body	OpenSea
		cg16206354	-0.0009	0.72	0.042152	3	140797150	+	SPSB4	Body	OpenSea
231	8.41e-06	cg01618938	0.0017	0.21	0.054795	3	72870430	+	SHQ1	Body	OpenSea
		cg04991758	0.0009	0.1	0.049926	3	72870453	+	SHQ1	Body	OpenSea
		cg18720486	0.0021	0.19	0.023037	3	72870838	+	SHQ1	Body	OpenSea
232	8.54e-06	cg14034968	0.0001	0.08	0.907847	3	147140754	+			N_Shore
		cg12993715	0.0018	0.25	0.286472	3	147140847	-			N_Shore
		cg15504461	0.0028	0.22	0.004671	3	147140880	-			N_Shore
		cg01689438	0.0005	0.09	0.229374	3	147140930	-			N_Shore
		cg17884843	0.0006	0.16	0.349741	3	147141132	+			N_Shore
		cg07152216	0.0014	0.2	0.267306	3	147141219	-			N_Shore
		cg14563954	0.0006	0.23	0.391561	3	147141286	+			N_Shore
		cg17448336	0.0017	0.3	0.020094	3	147141588	-			N_Shore
		cg26123605	0.0007	0.09	0.135588	3	147141614	+			N_Shore
		cg16215422	0.0008	0.08	0.162137	3	147141664	-			N_Shore
233	9.02e-06	cg10806639	0.0008	0.1	0.202776	13	33780078	-	STARD13;STARD13;STARD13	1stExon;5'UTR;Body	OpenSea
		cg04857245	0.0012	0.13	0.043643	13	33780093	-	STARD13;STARD13;STARD13;STARD13;STARD13;STARD13	1stExon;1stExon;5'UTR;5'UTR;Body;Body	OpenSea
		cg24129390	0.0007	0.19	0.415712	13	33780205	-	STARD13;STARD13	TSS200;Body	OpenSea
		cg04895345	0.0013	0.18	0.018471	13	33780283	-	STARD13;STARD13	TSS200;Body	OpenSea
		cg11563844	0.001	0.14	0.090193	13	33780307	-	STARD13;STARD13	TSS200;Body	OpenSea
		cg16795307	0.0009	0.11	0.142921	13	33780362	-	STARD13;STARD13	TSS200;Body	OpenSea
234	9.22e-06	cg13667638	0.0012	0.09	0.001254	2	5831147	-			N_Shore
		cg07065111	0.0027	0.16	0.03684	2	5831213	-			Island
		cg25194918	0.0007	0.12	0.171556	2	5831370	-	LINC01248;SOX11	TSS200;TSS1500	Island
		cg04225243	0.0006	0.1	0.178817	2	5831374	-	LINC01248;SOX11	TSS200;TSS1500	Island
		cg08526991	0.0012	0.41	0.311642	2	5831394	-	SOX11	TSS1500	Island
		cg07025511	0.003	0.15	0.057612	2	5831700	+	SOX11;LINC01248	TSS1500;TSS1500	S_Shore
		cg08432727	0.0007	0.1	0.20962	2	5831722	+	SOX11	TSS1500	N_Shore
		cg16717065	0.0012	0.12	0.035957	2	5831755	+	SOX11;LINC01248	TSS1500;TSS1500	S_Shore
235	9.33e-06	cg15227548	0.0003	0.12	0.77025	14	23775663	-	BCL2L2-PABPN1;BCL2L2;BCL2L2	TSS1500;TSS1500;TSS1500	S_Shelf
		cg04542489	0.0007	0.09	0.208621	14	23775746	+	BCL2L2	TSS1500	S_Shelf
		cg25149155	0.0016	0.18	0.007675	14	23775777	-	BCL2L2	TSS1500	S_Shelf
		cg12917475	0.0013	0.15	0.015716	14	23775787	-	BCL2L2	TSS1500	S_Shelf
		cg05877109	0.0011	0.13	0.061213	14	23775794	+	BCL2L2	TSS1500	S_Shelf
		cg25496828	0.0003	0.12	0.57022	14	23776075	+	BCL2L2-PABPN1;BCL2L2;BCL2L2-PABPN1;BCL2L2;BCL2L2;BCL2L2	1stExon;1stExon;5'UTR;5'UTR;1stExon;5'UTR	OpenSea
		cg18449389	0.001	0.23	0.07127	14	23776482	-	BCL2L2	5'UTR	OpenSea
		cg11717907	-0.0006	0.51	0.366203	14	23776530	-	BCL2L2-PABPN1;BCL2L2;BCL2L2	5'UTR;5'UTR;5'UTR	OpenSea
236	9.7e-06	cg26817935	0.0005	0.05	0.065996	5	58571800	+	PDE4D;PDE4D;PDE4D	Body;Body;Body	OpenSea
		cg17563336	0.0001	0.06	0.847142	5	58571903	-	PDE4D;PDE4D;PDE4D	Body;Body;Body	OpenSea
		cg17414165	0.0003	0.08	0.684309	5	58571981	+	PDE4D;PDE4D;PDE4D;PDE4D;PDE4D;PDE4D	TSS200;Body;Body;Body;Body;Body	OpenSea
		cg12714766	0.0002	0.11	0.879853	5	58571996	+	PDE4D;PDE4D;PDE4D;PDE4D;PDE4D;PDE4D	TSS200;Body;Body;Body;Body;Body	OpenSea
		cg18933142	0.0028	0.2	0.019015	5	58572028	+	PDE4D;PDE4D;PDE4D;PDE4D;PDE4D;PDE4D	TSS200;Body;Body;Body;Body;Body	OpenSea
		cg04545873	0.0013	0.13	0.014469	5	58572059	-	PDE4D;PDE4D;PDE4D;PDE4D;PDE4D;PDE4D	TSS200;Body;Body;Body;Body;Body	OpenSea
		cg10012273	0.0037	0.54	0.088317	5	58572331	+	PDE4D;PDE4D;PDE4D;PDE4D;PDE4D;PDE4D	TSS1500;Body;Body;Body;Body;Body	OpenSea
		cg00141330	0.0018	0.58	0.155486	5	58572891	+	PDE4D;PDE4D;PDE4D;PDE4D;PDE4D;PDE4D	TSS1500;Body;Body;Body;Body;Body	OpenSea
		cg17453220	0.0019	0.63	0.171346	5	58572910	+	PDE4D;PDE4D;PDE4D;PDE4D;PDE4D;PDE4D	TSS1500;Body;Body;Body;Body;Body	OpenSea
237	1.01e-05	cg21032462	0.0011	0.12	0.118367	3	129513276	+	TMCC1;TMCC1	Body;Body	OpenSea
		cg17250878	0.0019	0.14	0.005848	3	129513386	-	TMCC1;TMCC1	Body;Body	OpenSea
		cg04208434	0.0018	0.21	0.01306	3	129513427	+	TMCC1;TMCC1	Body;Body	OpenSea
238	1.01e-05	cg14682529	-0.0006	0.75	0.238128	14	101660100	+			OpenSea
		cg04784653	-0.0026	0.58	0.004234	14	101660281	-			OpenSea
		cg08157575	-0.0019	0.68	0.006806	14	101660727	-			OpenSea
239	1.03e-05	cg23074260	-0.0043	0.68	0.034893	18	77723195	-	HSBP1L1	TSS1500	N_Shore
		cg10501835	-0.0037	0.64	0.135219	18	77723201	-	HSBP1L1	TSS1500	N_Shore
		cg16313807	-0.0032	0.73	0.029391	18	77723226	-	HSBP1L1	TSS1500	N_Shore
		cg12050135	-0.0029	0.65	0.153207	18	77723228	+	HSBP1L1	TSS1500	N_Shore
		cg00659077	-0.0024	0.49	0.243046	18	77723271	+	HSBP1L1	TSS1500	N_Shore
		cg09836839	-0.0019	0.74	0.038597	18	77723602	-	HSBP1L1	TSS1500	N_Shore
240	1.05e-05	cg09191731	-0.0006	0.25	0.85084	16	22825046	-	HS3ST2	TSS1500	Island
		cg03713642	0.001	0.13	0.445056	16	22825100	-	HS3ST2	TSS1500	Island
		cg10370599	0.0002	0.07	0.82247	16	22825158	-	HS3ST2	TSS1500	Island
		cg20023231	0.0007	0.09	0.04647	16	22825282	-	HS3ST2	TSS1500	Island
		cg02238407	0.0002	0.07	0.554638	16	22825343	-	HS3ST2	TSS1500	Island
		cg06365161	0.0005	0.07	0.21533	16	22825345	-	HS3ST2	TSS1500	Island
		cg13873813	0.0026	0.14	0.018852	16	22825440	+	HS3ST2	TSS1500	Island
		cg27403265	0.0029	0.16	0.019848	16	22825621	-	HS3ST2	TSS1500	Island
		cg12825577	0.0002	0.11	0.763855	16	22825740	+	HS3ST2	TSS200	Island
		cg00885682	0.0001	0.08	0.958462	16	22825749	+	HS3ST2	TSS200	Island
		cg01574663	0.0024	0.19	0.131844	16	22825769	+	HS3ST2	TSS200	Island
		cg18422586	0.0032	0.18	0.025896	16	22825856	+	HS3ST2	TSS200	Island
		cg03757784	0.0014	0.15	0.027879	16	22826113	+	HS3ST2	1stExon	Island
		cg19064258	0.001	0.15	0.037795	16	22826117	+	HS3ST2	1stExon	Island
		cg08214995	0.0016	0.22	0.10412	16	22826243	+	HS3ST2	1stExon	Island
241	1.07e-05	cg27198632	0.0008	0.16	0.24137	4	174429263	-			N_Shore
		cg19788317	0.0008	0.21	0.297527	4	174429300	-			N_Shore
		cg11930926	0.0008	0.15	0.277011	4	174429326	+			N_Shore
		cg10839823	0.001	0.15	0.157197	4	174429370	+			N_Shore
		cg00070383	0.0005	0.15	0.501505	4	174429374	+			N_Shore
		cg02897230	0.0005	0.09	0.263124	4	174429541	-			N_Shore
		cg07409418	0.0013	0.19	0.577203	4	174429649	+			N_Shore
		cg07328317	0.001	0.13	0.139639	4	174429872	+			N_Shore
		cg16329589	0.0014	0.14	0.044936	4	174430141	-			N_Shore
242	1.08e-05	cg03477332	-0.0014	0.29	0.574058	5	16178784	-	2011-03-01	Body	N_Shore
		cg17507952	0.0017	0.15	0.017359	5	16179012	+	2011-03-01	Body	N_Shore
		cg06782035	0.0013	0.28	0.52812	5	16179135	+	2011-03-01	Body	Island
		cg03705912	0.0012	0.16	0.03213	5	16179210	-	2011-03-01	1stExon	Island
		cg09017434	0.0031	0.31	0.002608	5	16179660	+	2011-03-01	1stExon	Island
		cg25092681	-0.0005	0.14	0.691421	5	16180033	-	2011-03-01	TSS200	Island
		cg00339556	0.0007	0.07	0.607709	5	16180048	-	2011-03-01	TSS200	Island
		cg01791874	0.0001	0.14	0.969139	5	16180055	-	2011-03-01	TSS200	Island
		cg17030173	0.0013	0.46	0.582468	5	16180062	-	2011-03-01	TSS200	Island
		cg17712694	0.002	0.13	0.124169	5	16180068	-	2011-03-01	TSS200	Island
		cg16150752	0.0018	0.1	0.148207	5	16180072	-	2011-03-01	TSS200	Island
		cg21901718	0.0013	0.11	0.350984	5	16180076	-	2011-03-01	TSS200	Island
		cg18325622	0.0033	0.24	0.055575	5	16180259	-	2011-03-01	TSS1500	Island
		cg23065934	0.003	0.17	0.026062	5	16180266	-	2011-03-01	TSS1500	Island
		cg11452391	0.0031	0.14	0.008385	5	16180315	-	2011-03-01	TSS1500	Island
		cg12456714	0.0003	0.33	0.819075	5	16180393	+	2011-03-01	TSS1500	Island
		cg16182986	0.0007	0.13	0.219466	5	16180419	+	2011-03-01	TSS1500	Island
243	1.09e-05	cg15814504	0.001	0.1	0.057879	5	50694985	-			Island
		cg00569447	0.001	0.17	0.063468	5	50695224	-			Island
		cg05895545	0.0007	0.14	0.109621	5	50695337	+			Island
		cg09899185	0.0003	0.12	0.661987	5	50695720	-			S_Shore
		cg15399466	0.002	0.27	0.047967	5	50696059	+			S_Shore
244	1.09e-05	cg24091474	0.0011	0.3	0.116193	19	36399185	-	TYROBP;TYROBP;TYROBP;TYROBP	1stExon;1stExon;5'UTR;5'UTR	OpenSea
		cg17925829	0.0007	0.25	0.33858	19	36399328	+	TYROBP;TYROBP	TSS200;TSS200	OpenSea
		cg12769754	0.0002	0.3	0.8273	19	36399368	+	TYROBP;TYROBP;TYROBP;TYROBP;TYROBP	TSS200;TSS200;TSS200;TSS200;TSS200	OpenSea
		cg22833170	0.0009	0.22	0.041697	19	36399392	-	TYROBP;TYROBP;TYROBP;TYROBP;TYROBP	TSS200;TSS200;TSS200;TSS200;TSS200	OpenSea
		cg12582509	0.0006	0.42	0.528704	19	36399972	-	TYROBP;TYROBP;TYROBP;TYROBP;TYROBP	TSS1500;TSS1500;TSS1500;TSS1500;TSS1500	OpenSea
		cg20267005	0.0006	0.45	0.535454	19	36400049	+	TYROBP;TYROBP	TSS1500;TSS1500	OpenSea
		cg03363633	0.0009	0.2	0.276772	19	36400317	-	TYROBP;TYROBP	TSS1500;TSS1500	OpenSea
		cg06707369	0.0012	0.15	0.074122	19	36400425	+	TYROBP;TYROBP	TSS1500;TSS1500	OpenSea
		cg19851291	0.0014	0.17	0.012359	19	36400437	+	TYROBP;TYROBP	TSS1500;TSS1500	OpenSea
245	1.1e-05	cg20992114	0.001	0.21	0.007675	4	111542825	-	PITX2;PITX2;PITX2	Body;Body;Body	Island
		cg15784124	0.0003	0.07	0.517079	4	111543114	+	PITX2;PITX2;PITX2	Body;Body;Body	Island
		cg05835105	0.006	0.31	0.014072	4	111543401	-	PITX2;PITX2;PITX2	Body;Body;Body	Island
		cg25750389	0.0002	0.06	0.418059	4	111544016	+	PITX2;PITX2;PITX2;PITX2	1stExon;5'UTR;Body;Body	Island
[truncated: 6,661 more rows]
